# Supplementary material for: Antiviral and Anticancer Activities of Stingless Bee Propolis from Tetragonula drescheri and Tetragonula pagdeni: Toward Development of Prototype Healthcare Pharmaceuticals
Source: Int J Mol Sci. 2026 Apr 27;27(9):3855. doi: 10.3390/ijms27093855 (PMC13163722; doi:10.3390/ijms27093855)
Supplement: Supplementary file 1 [file ijms-27-03855-s001.zip]

Archive with 3 entries (3 files):
- File 1. Positive-ion mode.xlsx
- File 2. Negative-ion mode.xlsx
- Supplementary data.pdf
