# Supplementary material for: Antiviral and Anticancer Activities of Stingless Bee Propolis from Tetragonula drescheri and Tetragonula pagdeni: Toward Development of Prototype Healthcare Pharmaceuticals
Source: Int J Mol Sci. 2026 Apr 27;27(9):3855. doi: 10.3390/ijms27093855 (PMC13163722; doi:10.3390/ijms27093855)
Supplement: Supplementary file 1 [file ijms-27-03855-s001.zip › File 1. Positive-ion mode.xlsx]

## Sheet: PEE-D_PWE
RT [min]	m/z meas.	M meas.	Ions	MS/MS	Name	Molecular Formula	Annotation Source	PEE_D_positive_RA5_01_16099	PEE_D_positive_RA5_02_16100	PEE_D_positive_RA5_03_16101	PWE_P_100_positive_RA6_01_16102	PWE_P_100_positive_RA6_02_16103	PWE_P_100_positive_RA6_03_16104	C: Student's T-test Significant PEE_D_PWE_P	C: Student's T-test significant	N: Student's T-test p-value PEE_D_PWE_P	N: Student's T-test Difference PEE_D_PWE_P	N: Student's T-test Test statistic PEE_D_PWE_P
3.02	144.102	143.094	[M+H]+	TRUE	Proline betaine	C7H13NO2	Bruker MetaboBASE Personal Library 3.0	488896	492434	496106	68594	71880	67790	+	PEE_D_PWE_P	6.51351e-09	423057	174.205
11.93	225.148	224.141	[M+H]+, [M+H-H2O]+	TRUE	Trinexapac	C11H12O5	MoNA-export-LC-MS-MS_Positive_Mode.msp	1872	2086	1912	14246	14210	14382	+	PEE_D_PWE_P	1.29595e-08	-12322.7	-146.675
4.4	133.032	132.025	[M+H]+	TRUE	Glutaric acid	C5H8O4	Bruker HMDB Metabolite Library_2.0	0	0	0	6576	6644	6472	+	PEE_D_PWE_P	2.0214e-08	-6564	-131.245
2.73	160.097	159.09	[M+H]+	TRUE	Betonicine; AIF; CE10; MS2Dec	C7H13NO3	MoNA-export-LC-MS-MS_Positive_Mode.msp	294762	294876	298872	104218	105690	106044	+	PEE_D_PWE_P	2.06801e-08	190853	130.499
3.43	146.118	145.11	[M+H]+	TRUE	4-GUANIDINO-BUTANOATE	C5H11N3O2	MoNA-export-LC-MS-MS_Positive_Mode.msp	53866	54318	54718	6970	7670	6502	+	PEE_D_PWE_P	3.71511e-08	47253.3	112.717
21.97	336.324	335.317	[M+H]+	TRUE	Oxeladin	C20H33NO3	Bruker MetaboBASE Personal Library 3.0	3112	3184	3170	160	120	176	+	PEE_D_PWE_P	4.29208e-08	3003.33	108.72
3.98	152.057	151.049	[M+H]+	TRUE	Guanine	C5H5N5O	MoNA-export-LC-MS-MS_Positive_Mode.msp	27286	25462	28988	419174	425162	431550	+	PEE_D_PWE_P	4.552e-08	-398050	-107.133
12.12	123.081	122.074	[M+H]+	TRUE	4-Hydroxybenzaldehyde	C7H6O2	MoNA-export-LC-MS-MS_Positive_Mode.msp	1162	1362	850	23462	23358	23990	+	PEE_D_PWE_P	8.58705e-08	-22478.7	-91.4093
10.69	246.169	245.162	[M+H]+	TRUE	2-Methylbutyroylcarnitine	C12H23NO4	Bruker MetaboBASE Personal Library 3.0	0	0	0	1134	1168	1178	+	PEE_D_PWE_P	1.04116e-07	-1160	-87.109
14.87	341.137	340.13	[M+H]+	TRUE	PROPIOMAZINE	C20H24N2OS	Bruker MetaboBASE Personal Library 3.0	7840	7742	7626	816	652	800	+	PEE_D_PWE_P	1.08371e-07	6980	86.2408
4.53	217.069	216.062	[M+H]+	TRUE	1,2,3,4-tetrahydro-6-methoxy-1-oxo-beta-carboline	C12H12N2O2	MSMS-Pos-bmdms-np_20200811.msp	8106	8040	8264	1294	1184	1106	+	PEE_D_PWE_P	1.40956e-07	6942	80.7525
2.7	118.086	117.078	[M+H]+	TRUE	Betaine	C5H11NO2	MSMS-Pos-bmdms-np_20200811.msp	118846	112306	117876	378352	384320	375500	+	PEE_D_PWE_P	1.48856e-07	-263048	-79.6586
15.83	373.164	372.157	[M+H]+	TRUE	N-[(3,4-dimethoxyphenyl)methyl]-2,5-dimethyl-4-oxothieno[3,2-c]pyridine-3-carboxamide	C19H20N2O4S	Bruker MetaboBASE Personal Library 3.0	25952	25330	26166	5102	4768	4814	+	PEE_D_PWE_P	1.70327e-07	20921.3	77.0185
5.46	259.093	258.086	[M+H]+	TRUE	Thalidomide	C13H10N2O4	Bruker MetaboBASE Personal Library 3.0	15826	15398	15802	2086	2080	1748	+	PEE_D_PWE_P	1.71289e-07	13704	76.91
14.61	389.159	388.152	[M+H]+, [M+Na]+	TRUE	1-(furan-2-ylmethyl)-3-[2-[2-(2-phenylethyl)benzimidazol-1-yl]ethyl]urea	C23H24N4O2	Bruker MetaboBASE Personal Library 3.0	32702	33910	33890	4316	4420	4530	+	PEE_D_PWE_P	2.23543e-07	29078.7	71.9545
3.15	306.049	305.042	[M+H]+	TRUE	CYTIDINE 2'_3'-CYCLIC PHOSPHATE	C9H12N3O7P	MoNA-export-LC-MS-MS_Positive_Mode.msp	0	0	0	2128	2072	2022	+	PEE_D_PWE_P	2.84494e-07	-2074	-67.7426
14.76	195.138	194.131	[M+H]+, [M+H-H2O]+	TRUE	isoferulic acid	C10H10O4	MoNA-export-LC-MS-MS_Positive_Mode.msp	734	788	888	4584	4700	4602	+	PEE_D_PWE_P	3.11031e-07	-3825.33	-66.2479
6.55	219.134	218.126	[M+H]+	TRUE	Leu Ser	C9H18N2O4	Bruker MetaboBASE Personal Library 3.0	21584	21496	20724	3600	3504	3578	+	PEE_D_PWE_P	3.47071e-07	17707.3	64.4553
21.34	284.295	283.287	[M+H]+	TRUE	Stearamide	C18H37NO	Bruker MetaboBASE Personal Library 3.0	33218	31568	31968	2084	2026	1770	+	PEE_D_PWE_P	4.67086e-07	30291.3	59.8393
4.92	169.036	168.029	[M+H]+	TRUE	Uric acid	C5H4N4O3	Bruker HMDB Metabolite Library_2.0	17054	16188	18048	96424	93082	96884	+	PEE_D_PWE_P	4.71983e-07	-78366.7	-59.6834
9.23	276.108	275.101	[M+H]+	TRUE	Glutaryl-carnitine; AIF; CE00; CorrDec	C12H21NO6	MoNA-export-LC-MS-MS_Positive_Mode.msp	2542	2776	2368	10346	10426	10552	+	PEE_D_PWE_P	4.79485e-07	-7879.33	-59.4483
12.89	300.253	299.246	[M+H]+	TRUE	NYLIDRIN	C19H25NO2	MoNA-export-LC-MS-MS_Positive_Mode.msp	46104	47966	47610	6656	5982	7280	+	PEE_D_PWE_P	4.79488e-07	40587.3	59.4482
6.71	231.084	230.077	[M+H]+	TRUE	Leucylvaline	C11H22N2O3	MoNA-export-LC-MS-MS_Positive_Mode.msp	40340	40014	41980	3786	3052	3636	+	PEE_D_PWE_P	5.46947e-07	37286.7	57.5219
2.74	195.086	194.079	[M+H]+	TRUE	1-(4-Fluorobenzyl) piperazine	C11H15FN2	Bruker MetaboBASE Personal Library 3.0	1270	1152	1310	5562	5778	5618	+	PEE_D_PWE_P	6.56804e-07	-4408.67	-54.9464
2.6	258.11	257.103	[M+H]+	TRUE	Glycerophosphocholine	C8H20NO6P	Bruker HMDB Metabolite Library_2.0	63810	64014	65584	130188	133220	133906	+	PEE_D_PWE_P	7.3512e-07	-67968.7	-53.4189
9.21	120.08	119.073	[M+H]+	TRUE	Indoline	C8H9N	MoNA-export-LC-MS-MS_Positive_Mode.msp	338834	344958	336568	202922	204264	207198	+	PEE_D_PWE_P	1.10594e-06	135325	48.2274
13	314.269	313.261	[M+H]+	TRUE	SPB 19:1;2O	C19H39NO2	MSDIAL-TandemMassSpectralAtlas-VS69-Pos.msp	98036	103108	100304	19202	15936	18266	+	PEE_D_PWE_P	1.22582e-06	82681.3	47.0006
4.39	104.053	103.046	[M+H]+	TRUE	4-AMINOBUTANOIC ACID	C4H9NO2	MoNA-export-LC-MS-MS_Positive_Mode.msp	0	0	94	5112	4950	4760	+	PEE_D_PWE_P	1.32153e-06	-4909.33	-46.1242
3.92	136.062	135.054	[M+H]+	TRUE	Adenine	C5H5N5	MoNA-export-LC-MS-MS_Positive_Mode.msp	423252	413468	421214	191936	182014	195876	+	PEE_D_PWE_P	1.44818e-06	229369	45.0792
2.75	146.081	145.074	[M+H]+	TRUE	N-Methylleucine	C7H15NO2	MoNA-export-LC-MS-MS_Positive_Mode.msp	94530	90920	91874	27758	29902	26732	+	PEE_D_PWE_P	1.45298e-06	64310.7	45.0419
21.09	411.179	410.172	[M+H]+	TRUE	Alpha-mangostin	C24H26O6	Bruker MetaboBASE Personal Library 3.0	19352	18622	20112	82	0	66	+	PEE_D_PWE_P	1.48181e-06	19312.7	44.8208
2.85	116.07	115.063	[M+H]+	TRUE	L-Proline	C5H9NO2	Bruker HMDB Metabolite Library_2.0	377514	371888	366484	199308	206270	200982	+	PEE_D_PWE_P	1.52203e-06	169775	44.5212
16.84	387.18	386.173	[M+H]+, [M+Na]+	TRUE	N-[(3,4-dimethoxyphenyl)methyl]-5-ethyl-2-methyl-4-oxothieno[3,2-c]pyridine-3-carboxamide	C20H22N2O4S	Bruker MetaboBASE Personal Library 3.0	23436	24958	24038	4118	4096	3760	+	PEE_D_PWE_P	1.58759e-06	20152.7	44.0535
14.69	219.102	218.095	[M+H]+	TRUE	N-Acetylserotonin	C12H14N2O2	Bruker HMDB Metabolite Library_2.0	40632	40966	43376	3792	3432	3520	+	PEE_D_PWE_P	1.63829e-06	38076.7	43.7081
3.96	112.05	111.043	[M+H]+	TRUE	Cytosine	C4H5N3O	MoNA-export-LC-MS-MS_Positive_Mode.msp	85218	83172	86782	28578	30926	30442	+	PEE_D_PWE_P	1.67351e-06	55075.3	43.4759
12.35	220.099	219.092	[M+H]+	TRUE	(1S,2R)-CIS-5-METHOXY-1-METHYL-2-(DIMETHYLAMINO)TETRALIN HCL	C14H21NO	Bruker MetaboBASE Personal Library 3.0	14574	15538	15192	2312	2132	1910	+	PEE_D_PWE_P	1.82009e-06	12983.3	42.5712
10.83	249.134	248.127	[M+H]+	TRUE	Olivetonide	C14H16O4	MoNA-export-LC-MS-MS_Positive_Mode.msp	1120	1212	1194	0	0	0	+	PEE_D_PWE_P	1.96692e-06	1175.33	41.7519
8.33	215.138	214.131	[M+H]+	TRUE	Pro Val	C10H18N2O3	Bruker MetaboBASE Personal Library 3.0	40626	41720	40066	10578	9936	11768	+	PEE_D_PWE_P	2.0138e-06	30043.3	41.5063
8.4	294.154	293.147	[M+H]+, [M+H-H2O]+	TRUE	N-Fructosyl isoleucine	C12H23NO7	MoNA-export-LC-MS-MS_Positive_Mode.msp	57804	56692	60024	17048	16346	16848	+	PEE_D_PWE_P	2.04114e-06	41426	41.3663
11.2	229.102	228.094	[M+H]+	TRUE	cyclo(methionylpropyl)	C10H16N2O2S	MoNA-export-LC-MS-MS_Positive_Mode.msp	4808	4672	4984	806	668	700	+	PEE_D_PWE_P	2.0778e-06	4096.67	41.1823
16.84	219.138	218.131	[M+H]+	TRUE	Pterosin B	C14H18O2	MoNA-export-LC-MS-MS_Positive_Mode.msp	0	0	0	282	306	300	+	PEE_D_PWE_P	2.10511e-06	-296	-41.0478
10.02	234.148	233.14	[M+H]+	TRUE	1-(1,3-BENZODIOXOL-5-YLCARBONYL)PIPERIDINE	C13H15NO3	Bruker MetaboBASE Personal Library 3.0	136214	145368	139074	29550	28108	28820	+	PEE_D_PWE_P	2.17385e-06	111393	40.7188
10.31	263.139	262.132	[M+H]+	TRUE	L-phenylalanyl-L-proline	C14H18N2O3	Bruker MetaboBASE Personal Library 3.0	20250	21326	20700	5470	5504	4806	+	PEE_D_PWE_P	2.29806e-06	15498.7	40.1559
3.61	118.086	117.079	[M+H]+	TRUE	L-Valine	C5H11NO2	MoNA-export-LC-MS-MS_Positive_Mode.msp	134804	133284	135724	68142	72154	66966	+	PEE_D_PWE_P	2.86407e-06	65516.7	38.0007
14.47	221.19	238.193	[M+H-H2O]+, [M+H]+	TRUE	NCGC00179861-02_C15H26O2_1,8-Azulenediol, 1,2,3,3a,4,7,8,8a-octahydro-3a,6-dimethyl-1-(1-methylethyl)-, (1R,3aR,8S,8aS)-	C15H26O2	MoNA-export-LC-MS-MS_Positive_Mode.msp	16990	17090	18178	2410	1902	1936	+	PEE_D_PWE_P	3.17837e-06	15336.7	37.022
3.04	145.107	144.1	[M+H]+	TRUE	N-Acetylcadaverine	C7H16N2O	Bruker MetaboBASE Personal Library 3.0	46302	43892	47466	6360	6924	6422	+	PEE_D_PWE_P	3.24383e-06	39318	36.8333
11.54	225.118	224.111	[M+H]+	TRUE	DIBENZOYLMETHANE	C15H12O2	Bruker MetaboBASE Personal Library 3.0	52184	55292	54438	20216	19575	20104	+	PEE_D_PWE_P	3.60321e-06	34006.3	35.876
2.55	175.119	174.112	[M+H]+	TRUE	Arginine	C6H14N4O2	MoNA-export-LC-MS-MS_Positive_Mode.msp	141146	150510	143956	47422	45038	45382	+	PEE_D_PWE_P	4.18402e-06	99256.7	34.5569
9.86	185.043	184.035	[M+H]+	TRUE	3,4-Dihydroxymandelic acid	C8H8O5	MoNA-export-LC-MS-MS_Positive_Mode.msp	7386	7964	7594	432	646	212	+	PEE_D_PWE_P	4.30706e-06	7218	34.3067
12.88	189.112	188.105	[M+H]+, [M+Na]+	TRUE	AZELAIC ACID	C9H16O4	MoNA-export-LC-MS-MS_Positive_Mode.msp	13362	13776	14252	3682	3280	3790	+	PEE_D_PWE_P	4.4609e-06	10212.7	34.0061
19.84	364.341	363.334	[M+H]+	TRUE	1-ethyl-1'-(4-methylbenzoyl)spiro[3H-quinazoline-2,4'-piperidine]-4-one	C22H25N3O2	Bruker MetaboBASE Personal Library 3.0	2462	2328	2223	0	0	0	+	PEE_D_PWE_P	4.57059e-06	2337.67	33.7997
6.03	219.134	218.126	[M+H]+	TRUE	Ile Ser	C9H18N2O4	Bruker MetaboBASE Personal Library 3.0	25158	26658	26742	6882	6270	5868	+	PEE_D_PWE_P	4.75558e-06	19846	33.4651
7.65	86.0963	85.089	[M+H]+	TRUE	2-Pyrrolidinone; AIF; CE10; CorrDec	C4H7NO	MoNA-export-LC-MS-MS_Positive_Mode.msp	164860	170052	169516	81888	75594	81704	+	PEE_D_PWE_P	4.77537e-06	88414	33.4302
9.2	166.086	165.079	[M+H]+, [M+H-H2O]+	TRUE	Phenylalanine	C9H11NO2	MoNA-export-LC-MS-MS_Positive_Mode.msp	417872	428226	424418	257092	250040	263992	+	PEE_D_PWE_P	4.9965e-06	166464	33.0529
19.83	347.315	346.308	[M+H]+	TRUE	Calycanthine	C22H26N4	MSMS-Pos-PlaSMA.msp	5688	6158	6276	84	120	88	+	PEE_D_PWE_P	5.01222e-06	5943.33	33.0269
21.92	338.341	337.334	[M+H]+	TRUE	Erucamide	C22H43NO	MoNA-export-LC-MS-MS_Positive_Mode.msp	46456	50588	51148	960	992	1004	+	PEE_D_PWE_P	5.20232e-06	48412	32.72
5.92	202.18	201.173	[M+H]+	TRUE	4-Hydroxy-1-(2-hydroxyethyl)-2,2,6,6-tetramethylpiperidine	C11H23NO2	MoNA-export-LC-MS-MS_Positive_Mode.msp	107988	106034	110494	63798	63510	64814	+	PEE_D_PWE_P	5.2216e-06	44131.3	32.6897
9.35	219.133	218.126	[M+H]+	TRUE	Serylleucine	C9H18N2O4	MoNA-export-LC-MS-MS_Positive_Mode.msp	35168	37396	35962	12752	11944	13032	+	PEE_D_PWE_P	5.42864e-06	23599.3	32.3725
19.76	303.289	302.282	[M+H]+, [M+Na]+	TRUE	Nordihydroguaiaretic Acid	C18H22O4	MSMS-Pos-bmdms-np_20200811.msp	7388	7662	8186	92	188	138	+	PEE_D_PWE_P	5.50117e-06	7606	32.2649
4.53	159.065	158.058	[M+H]+	TRUE	ALLANTOIN	C4H6N4O3	MoNA-export-LC-MS-MS_Positive_Mode.msp	5314	4976	5062	496	518	176	+	PEE_D_PWE_P	6.07531e-06	4720.67	31.4714
2.49	122.924	121.917	[M+H]+	TRUE	Tropolone	C7H6O2	Bruker MetaboBASE Personal Library 3.0	29538	26476	28476	0	0	0	+	PEE_D_PWE_P	6.15023e-06	28163.3	31.3748
9.72	217.105	216.097	[M+H]+	TRUE	N-omega-propyl-L-Arginine	C9H20N4O2	Bruker MetaboBASE Personal Library 3.0	548	342	592	9460	9724	10430	+	PEE_D_PWE_P	6.21112e-06	-9377.33	-31.2974
9.54	189.123	188.116	[M+H]+	TRUE	Gly-Leu	C8H16N2O3	MoNA-export-LC-MS-MS_Positive_Mode.msp	26310	27840	27434	11236	10320	10776	+	PEE_D_PWE_P	6.39942e-06	16417.3	31.0638
19.82	413.323	412.316	[M+H]+	TRUE	Gardneramine	C23H28N2O5	MSMS-Pos-PlaSMA.msp	11858	12398	13254	102	80	54	+	PEE_D_PWE_P	6.83625e-06	12424.7	30.5534
3.93	244.093	243.086	[M+H]+	TRUE	Cytidine	C9H13N3O5	MoNA-export-LC-MS-MS_Positive_Mode.msp	48090	46508	49696	17144	17282	18398	+	PEE_D_PWE_P	6.95605e-06	30490	30.4205
8.35	252.074	251.066	[M+H]+	TRUE	5'-Deoxyadenosine	C10H13N5O3	MoNA-export-LC-MS-MS_Positive_Mode.msp	3606	3750	3390	54312	48784	51816	+	PEE_D_PWE_P	7.35048e-06	-48055.3	-30.0024
2.7	235.166	234.159	[M+H]+	TRUE	2-(4-methoxyphenyl)-2-piperidin-1-ylethanamine	C14H22N2O	Bruker MetaboBASE Personal Library 3.0	2132	1918	2048	22212	23856	21564	+	PEE_D_PWE_P	7.40756e-06	-20511.3	-29.9443
8.5	254.16	253.152	[M+H]+	TRUE	NCGC00160193-01!ANABASAMINE	C16H19N3	MoNA-export-LC-MS-MS_Positive_Mode.msp	1316	1844	1800	7213	7344	7520	+	PEE_D_PWE_P	7.49461e-06	-5705.67	-29.8566
4.4	150.058	149.051	[M+H]+	TRUE	Methionine	C5H11NO2S	MoNA-export-LC-MS-MS_Positive_Mode.msp	1160	1016	962	12746	14104	12990	+	PEE_D_PWE_P	8.43802e-06	-12234	-28.9813
9.57	229.154	228.147	[M+H]+	TRUE	Ile-Pro	C11H20N2O3	MoNA-Dipeptide_pos.msp	45748	49856	47898	11706	11632	12768	+	PEE_D_PWE_P	8.61725e-06	35798.7	28.8288
2.6	104.107	103.099	[M+H]+	TRUE	Choline	C5H13NO	Bruker MetaboBASE Personal Library 3.0	400804	381484	383006	211264	208738	207904	+	PEE_D_PWE_P	9.01103e-06	179129	28.5073
2.88	146.117	145.109	[M+H]+	TRUE	Acetylcholine	C7H15NO2	Bruker MetaboBASE Personal Library 3.0	4510	4646	4586	10530	11190	11208	+	PEE_D_PWE_P	9.36236e-06	-6395.33	-28.2349
11.98	204.123	203.116	[M+H]+	TRUE	Vernolate	C10H21NOS	Bruker MetaboBASE Personal Library 3.0	8748	9328	9682	644	486	948	+	PEE_D_PWE_P	9.48068e-06	8560	28.146
2.67	166.054	165.046	[M+H]+	TRUE	DL-Methionine sulfoxide	C5H11NO3S	Bruker MetaboBASE Personal Library 3.0	27362	26602	28490	10784	11216	11482	+	PEE_D_PWE_P	9.80906e-06	16324	27.9064
7.16	86.0969	85.0896	[M+H]+	TRUE	2-Pyrrolidinone; AIF; CE10; MS2Dec	C4H7NO	MoNA-export-LC-MS-MS_Positive_Mode.msp	10226	13804	11164	57116	58142	61496	+	PEE_D_PWE_P	1.00665e-05	-47186.7	-27.7255
9.92	195.113	194.106	[M+H]+	TRUE	trans-Ferulic acid	C10H10O4	MSMS-Pos-PlaSMA.msp	6262	6614	6778	1984	1928	1732	+	PEE_D_PWE_P	1.05202e-05	4670	27.4202
10.11	231.17	230.163	[M+H]+	TRUE	Val Ile	C11H22N2O3	Bruker MetaboBASE Personal Library 3.0	29452	31584	30112	10054	8580	9610	+	PEE_D_PWE_P	1.06259e-05	20968	27.3515
6.41	153.041	152.033	[M+H]+	TRUE	Xanthine	C5H4N4O2	MoNA-export-LC-MS-MS_Positive_Mode.msp	12664	12066	12598	30010	32328	31294	+	PEE_D_PWE_P	1.12869e-05	-18768	-26.9401
6.5	189.123	188.116	[M+H]+	TRUE	Ala Val	C8H16N2O3	Bruker MetaboBASE Personal Library 3.0	12010	12498	13054	4042	4164	4322	+	PEE_D_PWE_P	1.16603e-05	8344.67	26.7208
2.98	162.111	161.104	[M+H]+	TRUE	Indole-3-ethanol	C10H11NO	MoNA-export-LC-MS-MS_Positive_Mode.msp	220222	225872	225782	311164	307132	316566	+	PEE_D_PWE_P	1.20899e-05	-87662	-26.4791
2.85	138.055	137.047	[M+H]+	TRUE	TRIGONELLINE	C7H7NO2	MoNA-export-LC-MS-MS_Positive_Mode.msp	150282	139292	145686	59568	60900	60422	+	PEE_D_PWE_P	1.22141e-05	84790	26.4111
13.75	219.175	218.167	[M+H]+	TRUE	Nootkatone	C15H22O	MoNA-export-LC-MS-MS_Positive_Mode.msp	708	920	544	4786	4912	5190	+	PEE_D_PWE_P	1.25296e-05	-4238.67	-26.2425
10.78	187.097	186.09	[M+H]+	TRUE	Deoxyvasicinone	C11H10N2O	MoNA-export-LC-MS-MS_Positive_Mode.msp	528	818	834	6818	6150	6388	+	PEE_D_PWE_P	1.27927e-05	-5725.33	-26.1059
2.32	197.995	196.988	[M+H]+	TRUE	ETHYLNOREPINEPHRINE	C10H15NO3	Bruker MetaboBASE Personal Library 3.0	3104	2938	3064	266	454	134	+	PEE_D_PWE_P	1.28392e-05	2750.67	26.0821
5.31	137.046	136.039	[M+H]+, [M+H-H2O]+	TRUE	Hypoxanthine	C5H4N4O	MoNA-export-LC-MS-MS_Positive_Mode.msp	26000	25736	28714	81962	76034	80520	+	PEE_D_PWE_P	1.29066e-05	-52688.7	-26.0478
8.88	215.139	214.132	[M+H]+	TRUE	Val-Pro	C10H18N2O3	MoNA-Dipeptide_pos.msp	28918	27022	26146	6456	6662	6316	+	PEE_D_PWE_P	1.44066e-05	20884	25.3381
9.46	220.118	219.111	[M+H]+, [M+H-H2O]+	TRUE	D-Pantothenic Acid	C9H17NO5	MoNA-export-LC-MS-MS_Positive_Mode.msp	4972	6374	5356	33872	30738	33554	+	PEE_D_PWE_P	1.48675e-05	-27154	-25.1383
5.19	204.087	203.08	[M+H]+	TRUE	Glycyl-glutamine; LC-tDDA; CE30	C7H13N3O4	MoNA-export-LC-MS-MS_Positive_Mode.msp	5082	4914	4906	2034	2304	2322	+	PEE_D_PWE_P	1.49281e-05	2747.33	25.1126
6.14	166.073	165.066	[M+H]+	TRUE	1-Methylguanine	C6H7N5O	Bruker HMDB Metabolite Library_2.0	1296	1438	1360	13606	15310	15040	+	PEE_D_PWE_P	1.50699e-05	-13287.3	-25.0531
11.55	158.118	157.111	[M+H]+	TRUE	1-Decanamine	C10H23N	Bruker MetaboBASE Personal Library 3.0	4560	5066	4944	418	330	626	+	PEE_D_PWE_P	1.5185e-05	4398.67	25.0052
10.48	185.079	184.072	[M+H]+	TRUE	Antiarol	C9H12O4	Bruker MetaboBASE Personal Library 3.0	7930	8720	8296	2416	2568	2523	+	PEE_D_PWE_P	1.52358e-05	5813	24.9842
2.69	162.112	161.105	[M+H]+	TRUE	L-Carnitine hydrochloride	C7H15NO3	MoNA-export-LC-MS-MS_Positive_Mode.msp	34960	33332	34762	58268	61462	60038	+	PEE_D_PWE_P	1.72949e-05	-25571.3	-24.2006
5.47	152.033	151.025	[M+H]+	TRUE	NSC135351	C9H13NO	Bruker MetaboBASE Personal Library 3.0	15676	14604	16164	4324	4354	4292	+	PEE_D_PWE_P	1.72974e-05	11158	24.1997
8.66	224.127	223.12	[M+H]+	TRUE	2-fluoro-N-[[1-(hydroxymethyl)cyclopropyl]methyl]benzamide	C12H14FNO2	Bruker MetaboBASE Personal Library 3.0	3200	3386	3198	14450	12966	13886	+	PEE_D_PWE_P	1.77479e-05	-10506	-24.0438
3.9	233.114	232.107	[M+H]+	TRUE	Val Asp	C9H16N2O5	Bruker MetaboBASE Personal Library 3.0	17722	18496	19030	5990	7066	6268	+	PEE_D_PWE_P	1.77657e-05	11974.7	24.0377
8.43	261.144	260.137	[M+H]+	TRUE	Ile Glu	C11H20N2O5	Bruker MetaboBASE Personal Library 3.0	29526	30538	29564	11774	9698	11870	+	PEE_D_PWE_P	1.79108e-05	18762	23.9886
12.94	327.159	326.152	[M+H]+	TRUE	(1-ethyl-5-methylpyrazol-4-yl)-[(1R,6S)-7-methylsulfonyl-4,7-diazabicyclo[4.2.0]octan-4-yl]methanone	C14H22N4O3S	Bruker MetaboBASE Personal Library 3.0	26822	30240	28770	4588	3504	4388	+	PEE_D_PWE_P	1.97348e-05	24450.7	23.4106
8.62	189.123	188.116	[M+H]+	TRUE	Gly-Ile	C8H16N2O3	MoNA-export-LC-MS-MS_Positive_Mode.msp	27164	29880	29382	8608	8886	9234	+	PEE_D_PWE_P	2.01261e-05	19899.3	23.2953
19.82	391.341	390.334	[M+H]+	TRUE	(2R,3R,4S,5S,6R)-2-[6-hydroxy-3-[(E)-3-hydroxybut-1-enyl]-2,4,4-trimethylcyclohexyl]oxy-6-(hydroxymethyl)oxane-3,4,5-triol	C19H34O8	MoNA-export-LC-MS-MS_Positive_Mode.msp	5970	5158	5678	78	82	96	+	PEE_D_PWE_P	2.0368e-05	5516.67	23.2254
4.7	222.06	221.053	[M+H]+	TRUE	N-(4-Ethoxyphenyl)-3-oxobutanamide	C12H15NO3	MoNA-export-LC-MS-MS_Positive_Mode.msp	1932	1957	2014	200	292	432	+	PEE_D_PWE_P	2.06202e-05	1659.67	23.1536
10.37	143.034	142.027	[M+H]+	TRUE	5-HYDROXYMETHYL-2-FURANCARBOXYLIC ACID	C6H6O4	MoNA-export-LC-MS-MS_Positive_Mode.msp	12374	12314	11990	6514	7058	7144	+	PEE_D_PWE_P	2.08681e-05	5320.67	23.0841
14.87	359.148	358.141	[M+H]+	TRUE	NCGC00169701-03_C20H22O6_2(3H)-Furanone, dihydro-3,4-bis[(4-hydroxy-3-methoxyphenyl)methyl]-, (3R,4R)-	C20H22O6	MoNA-export-LC-MS-MS_Positive_Mode.msp	31282	33356	35920	2156	1892	2614	+	PEE_D_PWE_P	2.09903e-05	31298.7	23.0503
10.11	229.118	228.111	[M+H]+	TRUE	L-Prolyl-L-isoleucine	C11H20N2O3	MoNA-export-LC-MS-MS_Positive_Mode.msp	7694	8464	8134	2938	2794	2782	+	PEE_D_PWE_P	2.11475e-05	5259.33	23.007
8.55	173.04	172.033	[M+H]+	TRUE	p-Toluenesulfonic acid	C7H8O3S	MoNA-export-LC-MS-MS_Positive_Mode.msp	910	674	762	4770	4378	4892	+	PEE_D_PWE_P	2.12609e-05	-3898	-22.9761
11.47	211.14	210.133	[M+H]+	TRUE	Jasmonic acid	C12H18O3	MoNA-export-LC-MS-MS_Positive_Mode.msp	822	648	600	2876	3112	3106	+	PEE_D_PWE_P	2.20778e-05	-2341.33	-22.7592
2.96	206.102	205.094	[M+H]+	TRUE	Methionine butyl ester	C9H19NO2S	MoNA-export-LC-MS-MS_Positive_Mode.msp	1876	1796	2284	5740	5856	5626	+	PEE_D_PWE_P	2.2104e-05	-3755.33	-22.7524
4.8	189.122	188.115	[M+H]+	TRUE	(3E)-3-(4-Methylbenzylidene)dihydro-2(3H)-furanone	C12H12O2	Bruker MetaboBASE Personal Library 3.0	18530	19234	20670	4912	5166	5326	+	PEE_D_PWE_P	2.36357e-05	14343.3	22.372
9.53	203.139	202.131	[M+H]+	TRUE	Ala-Ile	C9H18N2O3	MoNA-Dipeptide_pos.msp	35118	36634	32954	11096	10264	10864	+	PEE_D_PWE_P	2.50802e-05	24160.7	22.0405
2.93	176.127	175.119	[M+H]+	TRUE	Gentiannine	C10H9NO2	MSMS-Pos-bmdms-np_20200811.msp	95286	98824	103970	196174	195314	207128	+	PEE_D_PWE_P	2.54634e-05	-100179	-21.9565
2.3	147.113	146.106	[M+H]+	TRUE	L-Lysine	C6H14N2O2	MoNA-export-LC-MS-MS_Positive_Mode.msp	30656	32032	30134	16710	17512	16534	+	PEE_D_PWE_P	2.58628e-05	14022	21.8707
9.04	199.108	198.101	[M+H]+	TRUE	delta-Dodecalactone	C12H22O2	MoNA-export-LC-MS-MS_Positive_Mode.msp	5746	5880	5868	3432	3130	3068	+	PEE_D_PWE_P	2.62514e-05	2621.33	21.7887
10.65	245.186	244.179	[M+H]+	TRUE	Ile-Leu	C12H24N2O3	MoNA-Dipeptide_pos.msp	23326	25322	23832	8986	9052	9984	+	PEE_D_PWE_P	2.62673e-05	14819.3	21.7854
3.96	219.132	218.125	[M+H]+	TRUE	Val-Thr	C9H18N2O4	MoNA-Dipeptide_pos.msp	20478	18936	20562	6474	7372	6476	+	PEE_D_PWE_P	2.63585e-05	13218	21.7664
2.49	208.973	207.966	[M+H]+	TRUE	FRAXETIN	C10H8O5	Bruker MetaboBASE Personal Library 3.0	4252	4332	4182	782	326	224	+	PEE_D_PWE_P	2.74713e-05	3811.33	21.5409
9.13	159.076	158.068	[M+H]+	TRUE	(S)-DIHYDROOROTATE	C5H6N2O4	MoNA-export-LC-MS-MS_Positive_Mode.msp	784	640	924	4514	4883	5102	+	PEE_D_PWE_P	2.87251e-05	-4050.33	-21.3002
8.55	175.089	174.082	[M+H]+	TRUE	Indole-3-acetamide	C10H10N2O	MoNA-export-LC-MS-MS_Positive_Mode.msp	0	0	0	1366	1328	1546	+	PEE_D_PWE_P	3.02699e-05	-1413.33	-21.021
2.3	130.086	129.079	[M+H]+	TRUE	DL-Pipecolinic acid	C6H11NO2	MoNA-export-LC-MS-MS_Positive_Mode.msp	22942	23904	22458	13344	13242	12644	+	PEE_D_PWE_P	3.0491e-05	10024.7	20.9825
8.15	288.202	287.195	[M+H]+	TRUE	5-chloro-3-[(4-methoxyphenyl)methyl]-1,3-dihydroindol-2-one	C16H14ClNO2	Bruker MetaboBASE Personal Library 3.0	784	874	962	2226	2312	2174	+	PEE_D_PWE_P	3.09758e-05	-1364	-20.8993
10.11	217.153	216.146	[M+H]+	TRUE	4,4`-Thiodianiline	C12H12N2S	MoNA-export-LC-MS-MS_Positive_Mode.msp	2388	2654	2394	262	380	436	+	PEE_D_PWE_P	3.11847e-05	2119.33	20.864
8.27	201.088	200.08	[M+H]+	TRUE	[1-(methylcarbamoyl)piperidin-4-yl] acetate	C9H16N2O3	Bruker MetaboBASE Personal Library 3.0	5280	5904	5644	1440	1638	1650	+	PEE_D_PWE_P	3.1207e-05	4033.33	20.8602
3.89	119.035	118.028	[M+H]+	TRUE	Benzimidazole	C7H6N2	MoNA-export-LC-MS-MS_Positive_Mode.msp	6044	5722	5974	2928	2520	2694	+	PEE_D_PWE_P	3.12335e-05	3199.33	20.8558
2.6	147.073	146.066	[M+H]+	TRUE	L-Glutamine	C5H10N2O3	MoNA-export-LC-MS-MS_Positive_Mode.msp	112664	109622	111686	74660	76988	79444	+	PEE_D_PWE_P	3.14132e-05	34293.3	20.8256
14.77	373.2	372.193	[M+H]+, [M+H-H2O]+	TRUE	3,3',4,4'-tetramethoxy-7,7'-epoxylignan	C22H28O5	MSMS-Pos-bmdms-np_20200811.msp	11670	12468	12338	3494	3126	4252	+	PEE_D_PWE_P	3.25516e-05	8534.67	20.6397
3.05	218.121	217.114	[M+H]+	TRUE	Captopril	C9H15NO3S	MSMS-Pos-PlaSMA.msp	0	0	0	1450	1436	1665	+	PEE_D_PWE_P	3.36391e-05	-1517	-20.4695
13.3	164.107	163.099	[M+H]+	TRUE	N-acetyl-2-phenylethylamine	C10H13NO	MoNA-export-LC-MS-MS_Positive_Mode.msp	2734	2892	2724	1098	1280	1240	+	PEE_D_PWE_P	3.44519e-05	1577.33	20.3467
4.27	204.123	203.116	[M+H]+	TRUE	Acetyl-L-Carnitine	C9H17NO4	MoNA-export-LC-MS-MS_Positive_Mode.msp	35984	34064	36048	60968	62288	64976	+	PEE_D_PWE_P	3.4592e-05	-27378.7	-20.3259
3.22	212.103	211.096	[M+H]+	TRUE	Milrinone	C12H9N3O	MoNA-export-LC-MS-MS_Positive_Mode.msp	2404	2290	2388	816	872	1026	+	PEE_D_PWE_P	3.56744e-05	1456	20.1687
8.89	217.153	216.146	[M+H]+	TRUE	Val Val	C10H20N2O3	Bruker MetaboBASE Personal Library 3.0	34924	37744	33994	12530	11364	11628	+	PEE_D_PWE_P	3.63592e-05	23713.3	20.0723
8.68	254.161	253.153	[M+H]+	TRUE	2-piperidin-1-yl-N-propan-2-yl-1,3-thiazole-4-carboxamide	C12H19N3OS	Bruker MetaboBASE Personal Library 3.0	33126	36764	36086	12588	13140	12450	+	PEE_D_PWE_P	3.77582e-05	22599.3	19.8821
9.65	261.144	260.137	[M+H]+	TRUE	Glu-Leu	C11H20N2O5	MoNA-Dipeptide_pos.msp	4628	4688	4692	3202	2992	3228	+	PEE_D_PWE_P	3.90185e-05	1528.67	19.7182
3.36	219.098	218.091	[M+H]+	TRUE	5-L-Glutamyl-L-alanine	C8H14N2O5	Bruker MetaboBASE Personal Library 3.0	1158	1508	916	5062	5466	5186	+	PEE_D_PWE_P	4.22933e-05	-4044	-19.3215
14.96	179.144	178.136	[M+H]+	TRUE	1-phenylpropan-2-ylurea	C10H14N2O	Bruker MetaboBASE Personal Library 3.0	518	232	440	2256	2144	2276	+	PEE_D_PWE_P	4.24374e-05	-1828.67	-19.3049
8.59	261.144	260.137	[M+H]+	TRUE	Leu Glu	C11H20N2O5	Bruker MetaboBASE Personal Library 3.0	21860	24624	22988	7472	6660	6778	+	PEE_D_PWE_P	4.30228e-05	16187.3	19.2383
3.37	187.108	186.1	[M+H]+	TRUE	Pro Ala	C8H14N2O3	Bruker MetaboBASE Personal Library 3.0	12366	11830	11982	4826	5844	4948	+	PEE_D_PWE_P	4.40609e-05	6853.33	19.123
10.38	210.113	209.106	[M+H]+	TRUE	Ethirimol	C11H19N3O	Bruker MetaboBASE Personal Library 3.0	48582	50104	46076	23776	21984	23860	+	PEE_D_PWE_P	4.60001e-05	25047.3	18.9163
6.67	209.102	208.094	[M+H]+	TRUE	Sinapoyl aldehyde	C11H12O4	MSMS-Pos-PlaSMA.msp	4664	4162	4158	626	696	916	+	PEE_D_PWE_P	4.60033e-05	3582	18.916
9.03	229.029	228.022	[M+H]+	TRUE	Desmethoxyyangonin	C14H12O3	MSMS-Pos-Vaniya-Fiehn_Natural_Products_Library_20200109.msp	2464	2350	2208	844	884	922	+	PEE_D_PWE_P	4.68467e-05	1457.33	18.8294
3.39	130.086	129.081	[M+H]+, [M+H-H2O]+	TRUE	L-beta-homoproline-HCl	C6H11NO2	MoNA-export-LC-MS-MS_Positive_Mode.msp	10152	9920	6242	33450	34336	32990	+	PEE_D_PWE_P	4.80441e-05	-24820.7	-18.7099
4.78	123.055	122.047	[M+H]+	TRUE	NIACINAMIDE	C6H6N2O	MoNA-export-LC-MS-MS_Positive_Mode.msp	49714	44554	48674	17862	17128	18160	+	PEE_D_PWE_P	4.86869e-05	29930.7	18.6472
10.78	197.127	196.12	[M+H]+	TRUE	NCGC00381364-02_C10H16N2O2_Pyrrolo[1,2-a]pyrazine-1,4-dione, hexahydro-3-(1-methylethyl)-	C10H16N2O2	MoNA-export-LC-MS-MS_Positive_Mode.msp	14982	16786	15272	4298	3846	4714	+	PEE_D_PWE_P	4.92783e-05	11394	18.5905
8.68	203.139	202.131	[M+H]+	TRUE	Leucyl-Alanine; AIF; CE10; MS2Dec	C9H18N2O3	MoNA-export-LC-MS-MS_Positive_Mode.msp	18158	20506	19082	5292	6116	5896	+	PEE_D_PWE_P	4.95056e-05	13480.7	18.5689
9.3	168.029	167.022	[M+H]+	TRUE	synephrine	C9H13NO2	MSMS-Pos-bmdms-np_20200811.msp	1122	1310	1344	2834	2760	2940	+	PEE_D_PWE_P	5.22173e-05	-1586	-18.3206
5.97	226.071	225.064	[M+H]+	TRUE	1-hydroxy-10-methylacridone	C14H11NO2	MSMS-Pos-bmdms-np_20200811.msp	4210	4362	4342	2726	2798	2948	+	PEE_D_PWE_P	5.25018e-05	1480.67	18.2955
10.89	227.138	226.131	[M+H]+	TRUE	NCGC00381386-01!2-(7-hydroxy-6-methyloctyl)-2H-furan-5-one	C13H22O3	MoNA-export-LC-MS-MS_Positive_Mode.msp	0	0	0	1657	1904	1998	+	PEE_D_PWE_P	5.33396e-05	-1853	-18.2225
9.89	253.119	252.111	[M+H]+	TRUE	Ser-Phe	C12H16N2O4	MoNA-Dipeptide_pos.msp	13276	13270	12010	5220	5106	4978	+	PEE_D_PWE_P	5.40542e-05	7750.67	18.1614
3.62	342.175	341.168	[M+H]+	TRUE	Monocrotaline N-oxide	C16H23NO7	MoNA-export-LC-MS-MS_Positive_Mode.msp	1796	1712	2018	184	190	180	+	PEE_D_PWE_P	5.42187e-05	1657.33	18.1474
4.24	290.133	289.126	[M+H]+	TRUE	Dihydrolycorine	C16H19NO4	MSMS-Pos-bmdms-np_20200811.msp	2052	2430	2608	12602	14696	13856	+	PEE_D_PWE_P	5.57507e-05	-11354.7	-18.0202
2.59	120.066	119.058	[M+H]+	TRUE	L-Threonine	C4H9NO3	Bruker HMDB Metabolite Library_2.0	34946	32790	34306	19566	20332	21006	+	PEE_D_PWE_P	5.62569e-05	13712.7	17.9791
11.91	194.119	193.112	[M+H]+	TRUE	Phenylacetylglycine; AIF; CE10; MS2Dec	C10H11NO3	MoNA-export-LC-MS-MS_Positive_Mode.msp	338	164	324	7078	6018	7108	+	PEE_D_PWE_P	5.84505e-05	-6459.33	-17.8062
8.07	113.024	112.017	[M+H]+	TRUE	3-Furoic acid	C5H4O3	Bruker MetaboBASE Personal Library 3.0	25144	23848	25382	8368	9334	10834	+	PEE_D_PWE_P	5.93265e-05	15279.3	17.7394
16.09	217.145	216.137	[M+H]+	TRUE	(2R)-2-[(2R,5S)-5-[(2S)-2-hydroxybutyl]oxolan-2-yl]propanoic acid	C11H20O4	MoNA-export-LC-MS-MS_Positive_Mode.msp	3402	3084	3362	748	340	556	+	PEE_D_PWE_P	5.994e-05	2734.67	17.6934
2.54	156.077	155.069	[M+H]+	TRUE	Histidine	C6H9N3O2	MoNA-export-LC-MS-MS_Positive_Mode.msp	23754	21278	24722	5306	4876	5132	+	PEE_D_PWE_P	6.1677e-05	18146.7	17.5661
4.85	247.13	246.123	[M+H]+	TRUE	Val Glu	C10H18N2O5	Bruker MetaboBASE Personal Library 3.0	32260	29294	33884	8486	7892	8370	+	PEE_D_PWE_P	6.43753e-05	23563.3	17.377
2.4	174.895	173.887	[M+H]+, [M+Na]+	TRUE	PHENOLSULFONIC ACID	C6H6O4S	MoNA-export-LC-MS-MS_Positive_Mode.msp	8542	8546	8738	18790	16936	17834	+	PEE_D_PWE_P	6.78812e-05	-9244.67	-17.1457
3.48	205.118	204.111	[M+H]+	TRUE	Val Ser	C8H16N2O4	Bruker MetaboBASE Personal Library 3.0	15524	15170	17112	5402	5658	5698	+	PEE_D_PWE_P	6.81867e-05	10349.3	17.1262
11.29	243.134	242.126	[M+H]+	TRUE	PyroglutamylIsoleucine (isomer of 1005)	C11H18N2O4	MoNA-export-LC-MS-MS_Positive_Mode.msp	9698	10656	10812	3224	2652	3502	+	PEE_D_PWE_P	7.12635e-05	7262.67	16.9361
11.27	240.088	239.08	[M+H]+	TRUE	2-(4-nitrophenyl)imidazo[1,2-a]pyridine	C13H9N3O2	Bruker MetaboBASE Personal Library 3.0	604	632	648	2288	2228	1992	+	PEE_D_PWE_P	7.20233e-05	-1541.33	-16.8908
10.03	237.124	236.116	[M+H]+	TRUE	ALANYL-dl-PHENYLALANINE	C12H16N2O3	Bruker MetaboBASE Personal Library 3.0	17736	18900	16760	6106	5300	6414	+	PEE_D_PWE_P	7.20246e-05	11858.7	16.8907
4.32	124.039	123.032	[M+H]+	TRUE	Isonicotinic acid	C6H5NO2	MoNA-export-LC-MS-MS_Positive_Mode.msp	49352	52464	52966	30802	31484	29736	+	PEE_D_PWE_P	7.2243e-05	20920	16.8778
10.06	188.071	187.064	[M+H]+, [M+H-H2O]+	TRUE	3-Indoleacrylic acid; AIF; CE30; MS2Dec	C11H9NO2	MoNA-export-LC-MS-MS_Positive_Mode.msp	30342	32492	31362	52098	48898	51348	+	PEE_D_PWE_P	7.22754e-05	-19382.7	-16.8758
9.4	227.103	226.095	[M+H]+	TRUE	NSC122376	C15H14O2	Bruker MetaboBASE Personal Library 3.0	10864	11358	10226	5052	4684	4524	+	PEE_D_PWE_P	7.53328e-05	6062.67	16.6999
3.02	325.113	342.116	[M+H-H2O]+, [M+Na]+	TRUE	Disaccharide(Hex-Hex)	C12H22O11	MoNA-export-LC-MS-MS_Positive_Mode.msp	13654	14742	15128	5442	6368	5940	+	PEE_D_PWE_P	7.62779e-05	8591.33	16.6473
9.34	279.134	278.127	[M+H]+	TRUE	2-[2-(azepan-1-yl)-2-oxoethyl]-1,4-dimethylpyrrole-3-carboxylic acid	C15H22N2O3	Bruker MetaboBASE Personal Library 3.0	7204	7940	7188	3378	3328	3382	+	PEE_D_PWE_P	8.06548e-05	4081.33	16.4139
5.63	182.082	181.075	[M+H]+	TRUE	6-isopropoxynicotinic acid	C9H11NO3	MSMS-Pos-bmdms-np_20200811.msp	25292	23370	24956	13966	13728	14554	+	PEE_D_PWE_P	8.28904e-05	10456.7	16.3007
16.12	206.154	205.147	[M+H]+, [M+Na]+	TRUE	Panthenol	C9H19NO4	MoNA-export-LC-MS-MS_Positive_Mode.msp	1078	1166	1052	50	180	0	+	PEE_D_PWE_P	8.86794e-05	1022	16.0245
3.08	198.088	197.08	[M+H]+	TRUE	N-Acetylhistidine	C8H11N3O3	MoNA-export-LC-MS-MS_Positive_Mode.msp	6084	6122	6344	3720	3956	4122	+	PEE_D_PWE_P	9.27192e-05	2250.67	15.8447
2.62	165.076	164.069	[M+H]+	TRUE	2-hydroxycinnamic acid	C9H8O3	MoNA-export-LC-MS-MS_Positive_Mode.msp	131000	123594	129276	88782	90158	91814	+	PEE_D_PWE_P	9.63494e-05	37705.3	15.6913
8.49	203.139	202.131	[M+H]+	TRUE	Leucyl-Alanine; LC-tDDA; CE10	C9H18N2O3	MoNA-export-LC-MS-MS_Positive_Mode.msp	26854	30512	26484	7806	7582	7952	+	PEE_D_PWE_P	9.76914e-05	20170	15.6364
8.43	200.102	199.095	[M+H]+	TRUE	Ecgonine-methyl-ester (EME)	C10H17NO3	MoNA-export-LC-MS-MS_Positive_Mode.msp	1452	1472	1630	6876	6864	5918	+	PEE_D_PWE_P	9.80785e-05	-5034.67	-15.6207
10.85	245.185	244.178	[M+H]+	TRUE	N-Leucyl-leucine; AIF; CE10; MS2Dec	C12H24N2O3	MoNA-export-LC-MS-MS_Positive_Mode.msp	13686	15240	14536	6976	6828	7366	+	PEE_D_PWE_P	9.91919e-05	7430.67	15.5761
6.22	225.096	224.089	[M+H]+, [M+Na]+	TRUE	4'-HYDROXYCHALCONE	C15H12O2	MoNA-export-LC-MS-MS_Positive_Mode.msp	14742	16348	15598	3276	3338	1238	+	PEE_D_PWE_P	9.93272e-05	12945.3	15.5707
4.21	232.084	231.077	[M+H]+	TRUE	3-(6-methyl-2-oxo-1H-quinolin-3-yl)propanoic acid	C13H13NO3	Bruker MetaboBASE Personal Library 3.0	1122	726	914	5582	6606	5850	+	PEE_D_PWE_P	9.9567e-05	-5092	-15.5612
3.47	174.084	173.077	[M+H]+	TRUE	ACEXAMIC ACID	C8H15NO3	Bruker MetaboBASE Personal Library 3.0	4064	6174	3990	17450	18668	19200	+	PEE_D_PWE_P	0.000101145	-13696.7	-15.4993
3.58	126.055	125.048	[M+H]+	TRUE	Taurine	C2H7NO3S	MoNA-export-LC-MS-MS_Positive_Mode.msp	7488	8010	7522	13612	14976	14452	+	PEE_D_PWE_P	0.000102082	-6673.33	-15.4631
3.85	202.109	201.102	[M+H]+	TRUE	[5-(3,4-dimethylphenyl)-1H-pyrazol-4-yl]methanamine	C12H15N3	Bruker MetaboBASE Personal Library 3.0	520	208	482	2328	2112	2184	+	PEE_D_PWE_P	0.000103126	-1804.67	-15.4233
4.91	208.065	207.058	[M+H]+	TRUE	2-[(1,1-dioxo-1รยปร ยฟยถ-thiolan-3-yl)(methyl)amino]acetic acid	C7H13NO4S	Bruker MetaboBASE Personal Library 3.0	4118	3798	4120	1770	1730	1414	+	PEE_D_PWE_P	0.000106888	2374	15.2838
5.56	246.144	245.136	[M+H]+	TRUE	Leu-Asn	C10H19N3O4	MoNA-Dipeptide_pos.msp	5426	5330	5874	1226	1438	644	+	PEE_D_PWE_P	0.00010695	4440.67	15.2816
9.46	242.103	241.096	[M+H]+	TRUE	Mefenamic acid	C15H15NO2	Bruker MetaboBASE Personal Library 3.0	1316	1592	948	6674	5786	6082	+	PEE_D_PWE_P	0.000107615	-4895.33	-15.2576
17.53	223.207	222.199	[M+H]+, [M+H-H2O]+	TRUE	trans,trans-Farnesol	C15H26O	Bruker MetaboBASE Personal Library 3.0	252	218	274	0	0	0	+	PEE_D_PWE_P	0.000108527	248	15.2249
7.91	202.108	201.1	[M+H]+	TRUE	9-methanesulfinylnonanenitrile (isomer of 665)	C10H19NOS	MoNA-export-LC-MS-MS_Positive_Mode.msp	182	304	458	2312	2454	2098	+	PEE_D_PWE_P	0.000112155	-1973.33	-15.0985
4.8	226.072	225.064	[M+H]+	TRUE	ethyl 1-butyl-2-methyl-5-oxo-4,5-dihydro-1h-pyrrole-3-carboxylate	C12H19NO3	Bruker MetaboBASE Personal Library 3.0	12068	11712	12332	7732	8380	7850	+	PEE_D_PWE_P	0.000112228	4050	15.096
2.57	221.042	220.034	[M+H]+	TRUE	2,6-Di-tert-butyl-1,4-benzoquinone	C14H20O2	MoNA-export-LC-MS-MS_Positive_Mode.msp	22652	22242	21180	10426	12146	10338	+	PEE_D_PWE_P	0.000113268	11054.7	15.0608
8.25	174.123	173.115	[M+H]+	TRUE	N-Acetyl-leucine	C8H15NO3	MoNA-export-LC-MS-MS_Positive_Mode.msp	5914	7266	5862	15508	14478	15672	+	PEE_D_PWE_P	0.000115746	-8872	-14.9783
10.57	265.153	264.145	[M+H]+	TRUE	Sequiterpene Lactone 326	C15H20O4	Bruker MetaboBASE Personal Library 3.0	12202	13308	12528	7062	6736	7382	+	PEE_D_PWE_P	0.000118501	5619.33	14.8892
9.08	272.16	271.153	[M+H]+	TRUE	Gly Pro Val	C12H21N3O4	Bruker MetaboBASE Personal Library 3.0	3742	3980	3722	726	1074	1302	+	PEE_D_PWE_P	0.000118746	2780.67	14.8813
2.3	116.071	115.063	[M+H]+	TRUE	Proline	C5H9NO2	MoNA-export-LC-MS-MS_Positive_Mode.msp	7804	7204	8490	2320	2304	2164	+	PEE_D_PWE_P	0.000119383	5570	14.8612
12.09	149.097	148.089	[M+H]+	TRUE	N-Benzylacetamidine	C9H12N2	Bruker MetaboBASE Personal Library 3.0	1342	1446	1258	3180	3138	2852	+	PEE_D_PWE_P	0.000125997	-1708	-14.6592
8.37	268.104	267.097	[M+H]+	TRUE	Adenosine	C10H13N5O4	Bruker HMDB Metabolite Library_2.0	84456	90602	91304	55506	54608	52396	+	PEE_D_PWE_P	0.000126378	34617.3	14.6479
8.84	227.111	226.104	[M+H]+	TRUE	Carnosine; LC-tDDA; CE30	C9H14N4O3	MoNA-export-LC-MS-MS_Positive_Mode.msp	1468	1594	1498	692	540	668	+	PEE_D_PWE_P	0.000126763	886.667	14.6366
3.75	160.133	159.126	[M+H]+	TRUE	METHACHOLINE	C8H17NO2	Bruker MetaboBASE Personal Library 3.0	13316	13118	13918	33374	38068	34014	+	PEE_D_PWE_P	0.00012898	-21701.3	-14.5723
10.06	205.097	204.09	[M+H]+	TRUE	L-Tryptophan	C11H12N2O2	Bruker HMDB Metabolite Library_2.0	25048	27688	26208	40844	38982	40388	+	PEE_D_PWE_P	0.000130824	-13756.7	-14.5199
8.71	209.068	208.06	[M+H]+	TRUE	2-prop-2-enylsulfanyl-3,7-dihydropurin-6-one	C8H8N4OS	Bruker MetaboBASE Personal Library 3.0	1472	1372	1276	2678	2488	2688	+	PEE_D_PWE_P	0.000133889	-1244.67	-14.4348
10.97	204.125	203.118	[M+H]+	TRUE	alpha-oxo-1h-indole-3-propanoic acid	C11H9NO3	MSMS-Pos-bmdms-np_20200811.msp	2490	2536	2542	834	388	494	+	PEE_D_PWE_P	0.000135411	1950.67	14.3934
10.95	251.138	250.131	[M+H]+	TRUE	Cadabicilone	C15H22O3	Bruker MetaboBASE Personal Library 3.0	436	412	636	1924	2213	2103	+	PEE_D_PWE_P	0.000135467	-1585.33	-14.3918
9.81	230.156	229.149	[M+H]+	TRUE	1-[3-(trifluoromethyl)phenyl]cyclopropane-1-carboxamide	C11H10F3NO	Bruker MetaboBASE Personal Library 3.0	6852	7656	6566	2334	2316	2136	+	PEE_D_PWE_P	0.000137776	4762.67	14.3302
8.27	279.137	278.129	[M+H]+	TRUE	Carboxy-PTIO	C14H18N2O4	Bruker MetaboBASE Personal Library 3.0	7188	8310	8278	2412	2384	2692	+	PEE_D_PWE_P	0.000141818	5429.33	14.2253
9.15	171.025	170.018	[M+H]+	TRUE	2,3,4-TRIHYDROXYBENZOIC ACID	C7H6O5	Bruker HMDB Metabolite Library_2.0	134	170	152	2708	2388	3014	+	PEE_D_PWE_P	0.000147093	-2551.33	-14.0939
2.6	319.155	318.148	[M+H]+	TRUE	N-[2-(2-cyclobutyl-5-methylimidazol-1-yl)ethyl]-2,4-dimethyl-1,3-thiazole-5-carboxamide	C16H22N4OS	Bruker MetaboBASE Personal Library 3.0	2218	2458	2390	186	534	104	+	PEE_D_PWE_P	0.000156253	2080.67	13.8791
5.7	247.082	246.074	[M+H]+	TRUE	Nodakenitin	C14H14O4	MSMS-Pos-bmdms-np_20200811.msp	9088	8580	10212	1396	2254	1888	+	PEE_D_PWE_P	0.000163103	7447.33	13.7284
10.59	130.159	129.152	[M+H]+	TRUE	Octodrine	C8H19N	Bruker MetaboBASE Personal Library 3.0	51058	56856	52500	27100	27772	29270	+	PEE_D_PWE_P	0.000164884	25424	13.6905
4.11	245.077	244.069	[M+H]+	TRUE	BETA-PSEUDOURIDINE	C9H12N2O6	MoNA-export-LC-MS-MS_Positive_Mode.msp	6298	5592	6442	2322	2526	2450	+	PEE_D_PWE_P	0.000166461	3678	13.6574
8.82	253.122	252.114	[M+H]+	TRUE	Nebularine	C10H12N4O4	MoNA-export-LC-MS-MS_Positive_Mode.msp	13618	16092	15150	5278	4924	4798	+	PEE_D_PWE_P	0.000172199	9953.33	13.5401
10.48	129.056	128.048	[M+H]+	TRUE	Furaneol	C6H8O3	Bruker MetaboBASE Personal Library 3.0	2584	2896	2564	8174	7124	8312	+	PEE_D_PWE_P	0.000184908	-5188.67	-13.2969
14.07	368.242	367.235	[M+H]+	TRUE	7-methyl-4-[[3-(4-methylsulfanylphenyl)-1,2,4-oxadiazol-5-yl]methyl]-1,4-benzoxazin-3-one	C19H17N3O3S	Bruker MetaboBASE Personal Library 3.0	76	70	90	0	0	0	+	PEE_D_PWE_P	0.000186049	78.6667	13.276
2.95	194.102	193.095	[M+H]+	TRUE	4-Acetylaminophenylacetic acid	C10H11NO3	MoNA-export-LC-MS-MS_Positive_Mode.msp	908	1170	752	2712	2668	2870	+	PEE_D_PWE_P	0.000188317	-1806.67	-13.2351
8.14	346.055	345.047	[M+H]+	TRUE	cGMP	C10H12N5O7P	Bruker MetaboBASE Personal Library 3.0	88	128	50	2568	2558	3182	+	PEE_D_PWE_P	0.00020737	-2680.67	-12.914
2.58	342.14	341.132	[M+H]+	TRUE	5-(4-methoxyphenyl)-7-(trifluoromethyl)-4,5,6,7-tetrahydropyrazolo[1,5-a]pyrimidine-2-carboxylic acid	C15H14F3N3O3	Bruker MetaboBASE Personal Library 3.0	2174	2078	2140	280	628	188	+	PEE_D_PWE_P	0.000208609	1765.33	12.8944
9.79	228.131	227.124	[M+H]+	TRUE	1-tert-butyl-3-[(3,5-dimethyl-4H-1,2-oxazol-5-yl)methyl]urea	C11H21N3O2	Bruker MetaboBASE Personal Library 3.0	2278	2664	2480	948	734	816	+	PEE_D_PWE_P	0.00021135	1641.33	12.8515
12.08	211.144	210.137	[M+H]+	TRUE	Cyclo(proline-leucine)	C11H18N2O2	MSMS-Pos-PlaSMA.msp	25952	31586	27524	6354	6000	7042	+	PEE_D_PWE_P	0.000212794	21888.7	12.8292
8.43	259.13	258.122	[M+H]+	TRUE	3-Hydroxy-beta-lapachone	C15H14O4	MoNA-export-LC-MS-MS_Positive_Mode.msp	636	768	890	2242	2018	2026	+	PEE_D_PWE_P	0.000212952	-1330.67	-12.8268
8.72	156.029	155.022	[M+H]+, [M+H-H2O]+	TRUE	2-amino-4-hydroxypyrimidine-5-carboxylic acid	C5H5N3O3	MSMS-Pos-bmdms-np_20200811.msp	5046	4596	4750	3100	3096	3000	+	PEE_D_PWE_P	0.000219189	1732	12.7327
13	223.134	222.126	[M+H]+, [M+H-H2O]+	TRUE	Dehydrovomifoliol	C13H18O3	Bruker MetaboBASE Personal Library 3.0	12492	13050	12030	7654	6624	7248	+	PEE_D_PWE_P	0.000219732	5348.67	12.7247
10.5	160.096	159.089	[M+H]+	TRUE	1-Acetylindole	C10H9NO	Bruker MetaboBASE Personal Library 3.0	3284	2904	3176	1412	1150	1090	+	PEE_D_PWE_P	0.000222914	1904	12.6781
4.01	305.134	304.127	[M+H]+	TRUE	5-oxo-5-[(1S,9R)-6-oxo-7,11-diazatricyclo[7.3.1.0รยฒ,ร ยฟยท]trideca-2,4-dien-11-yl]pentanoic acid	C16H20N2O4	Bruker MetaboBASE Personal Library 3.0	638	512	826	1936	2140	2100	+	PEE_D_PWE_P	0.000223779	-1400	-12.6655
15.15	209.154	208.146	[M+H]+, [M+H-H2O]+	TRUE	Asarone	C12H16O3	MSMS-Pos-bmdms-np_20200811.msp	2468	2270	2248	4586	4626	4148	+	PEE_D_PWE_P	0.000226805	-2124.67	-12.6222
4.01	85.0293	84.022	[M+H]+	TRUE	3-Methylcrotonaldehyde	C5H8O	Bruker MetaboBASE Personal Library 3.0	1774	1602	1622	836	782	678	+	PEE_D_PWE_P	0.000227457	900.667	12.613
16.45	275.161	274.153	[M+H]+	TRUE	FISETINIDOL	C15H14O5	Bruker MetaboBASE Personal Library 3.0	542	452	472	1232	1086	1228	+	PEE_D_PWE_P	0.000231617	-693.333	-12.5547
12.09	207.138	206.131	[M+H]+	TRUE	Longicamphenylone	C14H22O	Bruker MetaboBASE Personal Library 3.0	3168	4390	3374	18510	15308	18274	+	PEE_D_PWE_P	0.000235373	-13720	-12.5033
14.42	209.153	208.146	[M+H]+, [M+Na]+	TRUE	Pilocarpine	C11H16N2O2	MoNA-export-LC-MS-MS_Positive_Mode.msp	10232	9708	9354	5764	5608	6212	+	PEE_D_PWE_P	0.000237049	3903.33	12.4807
5.59	166.073	165.066	[M+H]+	TRUE	7-Methylguanine; LC-tDDA; CE20	C6H7N5O	MoNA-export-LC-MS-MS_Positive_Mode.msp	1826	1866	2202	5070	5522	4754	+	PEE_D_PWE_P	0.000238165	-3150.67	-12.4657
3.86	173.092	172.085	[M+H]+	TRUE	Glycylproline	C7H12N2O3	Bruker HMDB Metabolite Library_2.0	11676	11724	13290	5516	5702	5458	+	PEE_D_PWE_P	0.000238322	6671.33	12.4636
8.53	131.129	130.121	[M+H]+	TRUE	Agmatine	C5H14N4	MoNA-export-LC-MS-MS_Positive_Mode.msp	2382	2686	2538	478	892	594	+	PEE_D_PWE_P	0.000241151	1880.67	12.4261
2.98	199.066	198.059	[M+H]+	TRUE	(2Z)-4-Oxo-4-(1,3-thiazol-2-ylamino)-2-butenoic acid	C7H6N2O3S	Bruker MetaboBASE Personal Library 3.0	12676	11952	13110	6698	7224	6062	+	PEE_D_PWE_P	0.000241402	5918	12.4228
9.97	223.107	222.1	[M+H]+	TRUE	Gly Phe	C11H14N2O3	Bruker MetaboBASE Personal Library 3.0	11598	12936	11546	6014	5516	6158	+	PEE_D_PWE_P	0.000243798	6130.67	12.3915
5.11	175.109	174.102	[M+H]+	TRUE	Val Gly	C7H14N2O3	Bruker MetaboBASE Personal Library 3.0	14302	14144	16758	4494	5020	4526	+	PEE_D_PWE_P	0.000273345	10388	12.0345
3.39	219.134	218.126	[M+H]+	TRUE	N-Acetyl-5-hydroxytryptamine	C12H14N2O2	MoNA-export-LC-MS-MS_Positive_Mode.msp	6086	5446	6250	0	1278	576	+	PEE_D_PWE_P	0.000279064	5309.33	11.9709
9.4	246.143	245.136	[M+H]+	TRUE	Asn-Leu	C10H19N3O4	MoNA-Dipeptide_pos.msp	12888	14298	13046	6060	5722	7046	+	PEE_D_PWE_P	0.000281294	7134.67	11.9466
10.59	247.143	246.136	[M+H]+	TRUE	lenticin	C14H18N2O2	MoNA-export-LC-MS-MS_Positive_Mode.msp	2880	2992	2456	8164	6990	8138	+	PEE_D_PWE_P	0.00028809	-4988	-11.8738
5.31	260.126	259.119	[M+H]+	TRUE	Ile-Gln	C11H21N3O4	MoNA-Dipeptide_pos.msp	1388	1356	1096	2612	2468	2466	+	PEE_D_PWE_P	0.000291312	-1235.33	-11.8401
9.63	247.128	246.121	[M+H]+	TRUE	Asp Leu	C10H18N2O5	Bruker MetaboBASE Personal Library 3.0	12384	12936	12814	8732	9082	8044	+	PEE_D_PWE_P	0.000298713	4092	11.7643
2.94	236.113	235.108	[M+H]+, [M+H-H2O]+	TRUE	MIF Antagonist, ISO-1	C12H13NO4	Bruker MetaboBASE Personal Library 3.0	5062	4878	5724	1948	2240	2060	+	PEE_D_PWE_P	0.000315684	3138.67	11.599
11.33	221.092	220.085	[M+H]+	TRUE	5-Hydroxy-L-tryptophan	C11H12N2O3	Bruker HMDB Metabolite Library_2.0	834	914	792	388	426	376	+	PEE_D_PWE_P	0.000316661	450	11.5898
4.76	274.092	273.085	[M+H]+	TRUE	2-phenyl-7-pyridin-2-yl-[1,2,4]triazolo[1,5-a]pyrimidine	C16H11N5	Bruker MetaboBASE Personal Library 3.0	2624	2646	2612	1650	1816	1532	+	PEE_D_PWE_P	0.000317049	961.333	11.5862
8.39	248.151	247.144	[M+H]+	TRUE	Lys-Thr	C10H21N3O4	MoNA-Dipeptide_pos.msp	2604	3134	2906	1020	1072	1128	+	PEE_D_PWE_P	0.000321686	1808	11.5431
2.31	133.097	132.089	[M+H]+, [M+H-H2O]+	TRUE	Ornithine	C5H12N2O2	Bruker HMDB Metabolite Library_2.0	4968	5166	5456	1254	1548	438	+	PEE_D_PWE_P	0.000337347	4116.67	11.4034
2.73	309.126	308.119	[M+H]+	TRUE	ethyl 2,4-dimethyl-5-[3-(3-methylbutylamino)-3-oxopropyl]-1H-pyrrole-3-carboxylate	C17H28N2O3	Bruker MetaboBASE Personal Library 3.0	4060	3326	4092	930	580	748	+	PEE_D_PWE_P	0.000338823	3073.33	11.3906
9.91	192.069	191.062	[M+H]+	TRUE	Carbendazim	C9H9N3O2	MoNA-export-LC-MS-MS_Positive_Mode.msp	242	504	462	1624	1838	1936	+	PEE_D_PWE_P	0.000341095	-1396.67	-11.3711
9.21	103.054	102.047	[M+H]+	TRUE	Isovaleric acid	C5H10O2	MSMS-Pos-bmdms-np_20200811.msp	15918	15662	14344	8748	8128	9230	+	PEE_D_PWE_P	0.000345078	6606	11.3373
5	187.108	186.1	[M+H]+	TRUE	Ala-Pro	C8H14N2O3	MoNA-Dipeptide_pos.msp	6706	5746	6018	2620	2848	2896	+	PEE_D_PWE_P	0.000349419	3368.67	11.301
3.15	230.098	229.09	[M+H]+	TRUE	Ergothioneine	C9H15N3O2S	MoNA-export-LC-MS-MS_Positive_Mode.msp	0	988	932	4674	5148	4542	+	PEE_D_PWE_P	0.000358523	-4148	-11.2267
7.78	121.065	120.058	[M+H]+, [M+H-H2O]+	TRUE	Phenylacetaldehyde	C8H8O	MoNA-export-LC-MS-MS_Positive_Mode.msp	4268	4854	4426	6604	6756	6520	+	PEE_D_PWE_P	0.000359817	-2110.67	-11.2163
11.21	637.175	636.168	[M+H]+	TRUE	9-methoxy-7-[4-[3,4,5-trihydroxy-6-[[3,4,5-trihydroxy-6-(hydroxymethyl)oxan-2-yl]oxymethyl]oxan-2-yl]oxyphenyl]-[1,3]dioxolo[4,5-g]chromen-8-one	C29H32O16	MoNA-export-LC-MS-MS_Positive_Mode.msp	160	128	120	0	0	0	+	PEE_D_PWE_P	0.000370926	136	11.1291
8.46	195.077	194.069	[M+H]+	TRUE	Neocnidilide	C12H18O2	Bruker MetaboBASE Personal Library 3.0	3444	3950	3594	1814	1980	1940	+	PEE_D_PWE_P	0.000378346	1751.33	11.0727
11.98	157.086	156.079	[M+H]+	TRUE	4-hydroxy Nonenal	C9H16O2	Bruker MetaboBASE Personal Library 3.0	2066	2362	2114	5458	4848	5780	+	PEE_D_PWE_P	0.000383291	-3181.33	-11.0358
9.52	233.149	232.142	[M+H]+	TRUE	Thr Ile	C10H20N2O4	Bruker MetaboBASE Personal Library 3.0	18352	20844	17968	8564	8408	9266	+	PEE_D_PWE_P	0.000391699	10308.7	10.9745
9.62	174.121	173.113	[M+H]+	TRUE	N-Acetylleucine	C8H15NO3	Bruker MetaboBASE Personal Library 3.0	1504	1582	1898	294	150	298	+	PEE_D_PWE_P	0.000404594	1414	10.8835
4.14	142.05	141.043	[M+H]+	TRUE	Histidinol	C6H11N3O	MoNA-export-LC-MS-MS_Positive_Mode.msp	4266	4040	4648	1124	1558	1772	+	PEE_D_PWE_P	0.000405113	2833.33	10.8799
5.76	170.082	169.074	[M+H]+	TRUE	Pyridoxine	C8H11NO3	MSMS-Pos-Vaniya-Fiehn_Natural_Products_Library_20200109.msp	2338	2472	1912	4548	4680	4268	+	PEE_D_PWE_P	0.000408476	-2258	-10.8568
2.76	192.089	191.081	[M+H]+	TRUE	1-piperidinocyclohexylacetylene	C13H21N	Bruker MetaboBASE Personal Library 3.0	1522	1080	1006	3122	3426	3150	+	PEE_D_PWE_P	0.000417578	-2030	-10.7955
2.74	282.119	281.112	[M+H]+, [M+H-H2O]+	TRUE	Cycloheximide	C15H23NO4	MoNA-export-LC-MS-MS_Positive_Mode.msp	6410	6114	6452	4506	4836	4452	+	PEE_D_PWE_P	0.000421228	1727.33	10.7714
10.49	227.176	226.168	[M+H]+	TRUE	N-(2-methylquinolin-5-yl)cyclopropanecarboxamide	C14H14N2O	Bruker MetaboBASE Personal Library 3.0	460950	471804	453992	404078	406092	407224	+	PEE_D_PWE_P	0.00042844	56450.7	10.7244
8.53	146.081	145.074	[M+H]+, [M+H-H2O]+	TRUE	4-ACETAMIDOBUTANOATE	C6H11NO3	MoNA-export-LC-MS-MS_Positive_Mode.msp	884	1618	1544	3918	3762	3998	+	PEE_D_PWE_P	0.000473392	-2544	-10.4525
16.53	181.122	198.125	[M+H-H2O]+, [M+H]+	TRUE	NCGC00380340-01_C10H14O4_2H-Oxecin-2-one, 5,8,9,10-tetrahydro-5,8-dihydroxy-10-methyl-, (3Z,6E)-	C10H14O4	MoNA-export-LC-MS-MS_Positive_Mode.msp	6048	7312	6018	1536	1716	2030	+	PEE_D_PWE_P	0.000476114	4698.67	10.4371
9.18	328.14	327.132	[M+H]+, [M+H-H2O]+	TRUE	N-Fructosyl phenylalanine	C15H21NO7	MoNA-export-LC-MS-MS_Positive_Mode.msp	14032	16676	15490	6632	6224	7336	+	PEE_D_PWE_P	0.000476463	8668.67	10.4351
5.28	163.062	162.055	[M+H]+	TRUE	Dimethyl D-malate	C6H10O5	Bruker MetaboBASE Personal Library 3.0	3552	3040	3666	1232	878	1224	+	PEE_D_PWE_P	0.000510161	2308	10.2529
11.66	128.107	127.1	[M+H]+	TRUE	1-ACETYLPIPERIDINE	C7H13NO	Bruker MetaboBASE Personal Library 3.0	7062	6454	6228	3974	3578	3774	+	PEE_D_PWE_P	0.000512611	2806	10.2403
4.01	217.128	216.121	[M+H]+	TRUE	N(alpha)-acetyl-L-arginine	C8H16N4O3	Bruker MetaboBASE Personal Library 3.0	18494	16904	19424	10792	10076	9916	+	PEE_D_PWE_P	0.000515181	8012.67	10.2271
18.58	191.144	190.137	[M+H]+	TRUE	Megastigmatrienone	C13H18O	Bruker MetaboBASE Personal Library 3.0	946	1156	1056	304	232	116	+	PEE_D_PWE_P	0.000516002	835.333	10.2229
13.71	233.153	232.145	[M+H]+	TRUE	NCGC00381718-02_C15H20O2_Cyclodeca[b]furan-2(3H)-one, 3a,4,5,8,9,11a-hexahydro-6,10-dimethyl-3-methylene-, (3aS,6E,10E,11aR)-	C15H20O2	MoNA-export-LC-MS-MS_Positive_Mode.msp	416	386	618	2716	2246	2918	+	PEE_D_PWE_P	0.000528824	-2153.33	-10.1583
9.81	225.126	224.118	[M+H]+	TRUE	Sinapic acid	C11H12O5	MoNA-export-LC-MS-MS_Positive_Mode.msp	734	682	518	1338	1414	1324	+	PEE_D_PWE_P	0.000545108	-714	-10.0791
7.2	245.076	244.069	[M+H]+	TRUE	Uridine	C9H12N2O6	MoNA-export-LC-MS-MS_Positive_Mode.msp	7334	8292	7580	3952	4490	4502	+	PEE_D_PWE_P	0.000547188	3420.67	10.0692
12.36	238.108	237.1	[M+H]+	TRUE	N-lactoyl-phenylalanine	C12H15NO4	Bruker MetaboBASE Personal Library 3.0	2872	3326	2818	368	522	952	+	PEE_D_PWE_P	0.000548804	2391.33	10.0616
3.47	148.061	147.054	[M+H]+, [M+H-H2O]+	TRUE	L-Glu	C5H9NO4	MoNA-export-LC-MS-MS_Positive_Mode.msp	2536	2822	2376	1166	868	1012	+	PEE_D_PWE_P	0.000562056	1562.67	9.99976
2.99	219.1	218.093	[M+H]+	TRUE	Ala-Glu	C8H14N2O5	MoNA-Dipeptide_pos.msp	4936	4502	4946	2594	3058	2730	+	PEE_D_PWE_P	0.00057184	2000.67	9.95528
2.74	163.061	162.054	[M+H]+	TRUE	4-Hydroxycoumarin	C9H6O3	MSMS-Pos-bmdms-np_20200811.msp	29772	28158	29934	20550	22422	21612	+	PEE_D_PWE_P	0.000585778	7760	9.89352
9.37	254.103	253.096	[M+H]+	TRUE	Irgarol	C11H19N5S	MoNA-export-LC-MS-MS_Positive_Mode.msp	2582	2396	2320	1030	946	572	+	PEE_D_PWE_P	0.000597374	1583.33	9.84351
8.67	180.09	179.083	[M+H]+	TRUE	Isoxanthopterin	C6H5N5O2	Bruker HMDB Metabolite Library_2.0	2006	2760	2416	11504	8974	9732	+	PEE_D_PWE_P	0.000599986	-7676	-9.83241
11.65	277.118	276.111	[M+H]+	TRUE	ethyl 2-((4-methyl-2-oxo-2H-chromen-7-yl)oxy)propanoate	C15H16O5	MSMS-Pos-bmdms-np_20200811.msp	3644	4446	4162	1560	1096	1482	+	PEE_D_PWE_P	0.000600455	2704.67	9.83042
11.17	181.097	180.09	[M+H]+	TRUE	Nicotinuric acid	C8H8N2O3	Bruker HMDB Metabolite Library_2.0	1050	938	0	7068	8090	9530	+	PEE_D_PWE_P	0.000657172	-7566.67	-9.60348
2.9	203.15	202.143	[M+H]+	TRUE	N,N-Dimethylarginine	C8H18N4O2	MoNA-export-LC-MS-MS_Positive_Mode.msp	3378	3236	3440	7454	8556	7048	+	PEE_D_PWE_P	0.000675203	-4334.67	-9.53637
14.46	216.159	215.152	[M+H]+, [M+Na]+, [M+H-H2O]+, [M+K]+	TRUE	Ethyl 3-(N-butylacetamido)propionate	C11H21NO3	MoNA-export-LC-MS-MS_Positive_Mode.msp	156	226	134	484	504	562	+	PEE_D_PWE_P	0.000685389	-344.667	-9.49944
2.81	203.103	202.096	[M+H]+	TRUE	Pro Ser	C8H14N2O4	Bruker MetaboBASE Personal Library 3.0	4900	4420	4806	3022	3282	3088	+	PEE_D_PWE_P	0.000688395	1578	9.48867
8.7	423.198	422.191	[M+H]+	TRUE	N-Fructosyl isoleucylglutamate	C17H30N2O10	MoNA-export-LC-MS-MS_Positive_Mode.msp	858	1192	1060	132	114	118	+	PEE_D_PWE_P	0.000710902	915.333	9.40985
12.88	171.102	170.095	[M+H]+	TRUE	10-UNDECEN-1-OL	C11H22O	MoNA-export-LC-MS-MS_Positive_Mode.msp	5118	6118	6476	2148	1732	1900	+	PEE_D_PWE_P	0.000719147	3977.33	9.38174
9.62	391.208	390.2	[M+H]+	TRUE	Periplogenin	C23H34O5	MSMS-Pos-bmdms-np_20200811.msp	914	1096	1210	256	138	216	+	PEE_D_PWE_P	0.000724113	870	9.36501
8.17	208.083	207.076	[M+H]+	TRUE	ciclopirox	C12H17NO2	Bruker MetaboBASE Personal Library 3.0	2644	2896	2632	1836	1634	1768	+	PEE_D_PWE_P	0.000727116	978	9.35496
10.47	144.081	143.073	[M+H]+	TRUE	2-Naphthylamine	C10H9N	MoNA-export-LC-MS-MS_Positive_Mode.msp	0	112	330	1482	1216	1520	+	PEE_D_PWE_P	0.000760749	-1258.67	-9.2458
10.34	146.06	145.053	[M+H]+	TRUE	4-formyl Indole	C9H7NO	Bruker MetaboBASE Personal Library 3.0	2610	3496	3314	8170	6864	8054	+	PEE_D_PWE_P	0.000787173	-4556	-9.16415
14.91	258.117	257.109	[M+H]+	TRUE	1-(2,3-dihydro-1H-inden-5-yl)-5-ethyltriazole-4-carboxylic acid	C14H15N3O2	Bruker MetaboBASE Personal Library 3.0	1074	844	906	120	258	234	+	PEE_D_PWE_P	0.000801005	737.333	9.12275
8.56	140.034	139.027	[M+H]+	TRUE	6-Hydroxynicotinate	C6H5NO3	MoNA-export-LC-MS-MS_Positive_Mode.msp	2986	3304	2918	5572	4896	5528	+	PEE_D_PWE_P	0.000809079	-2262.67	-9.099
4.63	286.15	285.143	[M+H]+	TRUE	trans-2-Octenoyl-carnitine; AIF; CE10; MS2Dec	C15H27NO4	MoNA-export-LC-MS-MS_Positive_Mode.msp	5330	4516	5330	2076	1214	1784	+	PEE_D_PWE_P	0.00081741	3367.33	9.07479
8.53	86.0601	85.0529	[M+H]+	TRUE	2-Pyrrolidinone; AIF; CE0; CorrDec	C4H7NO	MoNA-export-LC-MS-MS_Positive_Mode.msp	2364	2254	1996	6862	5412	6072	+	PEE_D_PWE_P	0.00083326	-3910.67	-9.02957
6.19	190.071	189.064	[M+H]+, [M+H-H2O]+	TRUE	N-Acetyl-DL-glutamic acid	C7H11NO5	MoNA-export-LC-MS-MS_Positive_Mode.msp	3526	3485	3074	1806	1420	1756	+	PEE_D_PWE_P	0.000834576	1701	9.02587
8.96	377.192	376.185	[M+H]+	TRUE	N-(2,6-dimethylphenyl)-2-(7-methyl-4-oxo-6,7,8,9-tetrahydropyrimido[4,5-b]quinolin-3-yl)acetamide	C22H24N4O2	Bruker MetaboBASE Personal Library 3.0	1014	1276	1008	298	150	166	+	PEE_D_PWE_P	0.000864134	894.667	8.94448
2.56	162.076	161.069	[M+H]+	TRUE	2-Aminoadipic acid; AIF; CE10; MS2Dec	C6H11NO4	MoNA-export-LC-MS-MS_Positive_Mode.msp	5900	6078	6372	3156	3974	3202	+	PEE_D_PWE_P	0.000865161	2672.67	8.94171
4.34	228.089	227.081	[M+H]+, [M+H-H2O]+	TRUE	3-Amino-6-phenyl-1,2-dihydropyrazolo[3,4-d]pyrimidin-4-one	C11H9N5O	Bruker MetaboBASE Personal Library 3.0	1626	1782	1436	590	354	560	+	PEE_D_PWE_P	0.000865961	1113.33	8.93956
8.56	221.093	220.086	[M+H]+	TRUE	8-Chlro-1-tetrahydronorharmanone	C11H9ClN2O	MoNA-export-LC-MS-MS_Positive_Mode.msp	2214	2556	2432	3668	3624	3988	+	PEE_D_PWE_P	0.000867983	-1359.33	-8.93414
6.95	213.123	212.115	[M+H]+	TRUE	3,3`-Dimethylbenzidine	C14H16N2	MoNA-export-LC-MS-MS_Positive_Mode.msp	1178	1400	1322	654	678	730	+	PEE_D_PWE_P	0.000878095	612.667	8.90723
3.08	175.108	174.101	[M+H]+	TRUE	L-Arginine monohydrochloride	C6H14N4O2	MoNA-export-LC-MS-MS_Positive_Mode.msp	6912	6622	7526	3974	4134	4550	+	PEE_D_PWE_P	0.000905951	2800.67	8.83505
10.48	114.091	113.084	[M+H]+	TRUE	1-Ethyl-2-pyrrolidinone	C6H11NO	Bruker MetaboBASE Personal Library 3.0	8098	8012	6888	3962	3174	3782	+	PEE_D_PWE_P	0.000914787	4026.67	8.81273
9.09	344.182	343.174	[M+H]+	TRUE	dibucaine	C20H29N3O2	MoNA-export-LC-MS-MS_Positive_Mode.msp	766	776	600	130	158	214	+	PEE_D_PWE_P	0.000923565	546.667	8.79082
14	177.164	176.157	[M+H]+	TRUE	herniarin	C10H8O3	MSMS-Pos-bmdms-np_20200811.msp	1798	1742	2228	560	602	522	+	PEE_D_PWE_P	0.000932525	1361.33	8.76871
12.6	153.055	152.047	[M+H]+	TRUE	Vanillin	C8H8O3	MoNA-export-LC-MS-MS_Positive_Mode.msp	7492	9458	8848	14622	13994	15278	+	PEE_D_PWE_P	0.00093918	-6032	-8.75247
8.28	277.141	276.134	[M+H]+	TRUE	Glu-Glu	C10H16N2O7	MoNA-Dipeptide_pos.msp	2714	3204	2954	1544	1634	1336	+	PEE_D_PWE_P	0.00095568	1452.67	8.71279
4.04	201.088	200.081	[M+H]+	TRUE	Harmalol	C12H12N2O	Bruker MetaboBASE Personal Library 3.0	3054	2788	3508	1122	1128	1332	+	PEE_D_PWE_P	0.000965097	1922.67	8.69053
5.91	346.124	345.116	[M+H]+	TRUE	Asn Val Asn	C13H23N5O6	Bruker MetaboBASE Personal Library 3.0	84	160	96	366	408	452	+	PEE_D_PWE_P	0.000994148	-295.333	-8.62351
11.02	183.066	182.059	[M+H]+	TRUE	4-O-Methylphloracetophenone	C9H10O4	MSMS-Pos-Vaniya-Fiehn_Natural_Products_Library_20200109.msp	1020	2240	1950	5590	5182	6094	+	PEE_D_PWE_P	0.00101282	-3885.33	-8.5817
10.38	165.055	164.048	[M+H]+	TRUE	p-Coumaric acid	C9H8O3	MoNA-export-LC-MS-MS_Positive_Mode.msp	1596	1584	2138	3608	3362	3690	+	PEE_D_PWE_P	0.00101449	-1780.67	-8.57801
12.11	189.129	188.121	[M+H]+	TRUE	1-Hydroxy-2-naphthoic acid	C11H8O3	MoNA-export-LC-MS-MS_Positive_Mode.msp	492	810	702	2464	2064	2676	+	PEE_D_PWE_P	0.00101823	-1733.33	-8.56976
10.11	210.114	209.106	[M+H]+	TRUE	alpha-Methyl-DL-tyrosine methyl ester hydrochloride	C11H15NO3	Bruker MetaboBASE Personal Library 3.0	11546	14170	12350	5778	6032	6142	+	PEE_D_PWE_P	0.00102454	6704.67	8.55593
2.61	183.087	182.079	[M+H]+	TRUE	D-Sorbitol	C6H14O6	MoNA-export-LC-MS-MS_Positive_Mode.msp	182658	182074	197094	141172	139122	145978	+	PEE_D_PWE_P	0.00105057	45184.7	8.50002
8.5	239.104	238.097	[M+H]+	TRUE	NCGC00381029-01!1-(3-ethyl-2,4-dihydroxy-6-methoxyphenyl)butan-1-one	C13H18O4	MoNA-export-LC-MS-MS_Positive_Mode.msp	5512	6522	5990	3484	3018	2956	+	PEE_D_PWE_P	0.00105079	2855.33	8.49956
9.78	105.07	104.063	[M+H]+	TRUE	Malonic acid	C3H4O4	MSMS-Pos-bmdms-np_20200811.msp	5622	6332	5096	9254	8856	9626	+	PEE_D_PWE_P	0.00107433	-3562	-8.45045
10.12	183.112	182.104	[M+H]+	TRUE	1-Methyluric acid; AIF; CE30; CorrDec	C6H6N4O3	MoNA-export-LC-MS-MS_Positive_Mode.msp	2192	2356	2620	1230	1160	1344	+	PEE_D_PWE_P	0.00108215	1144.67	8.43442
8.64	229.118	228.111	[M+H]+	TRUE	Myristic acid	C14H28O2	MSMS-Pos-bmdms-np_20200811.msp	788	1130	772	1936	2092	1916	+	PEE_D_PWE_P	0.00110598	-1084.67	-8.38649
11.45	169.12	168.113	[M+H]+	TRUE	2-(3-oxobutyl)cyclopentane-1,3-dione	C9H12O3	MSMS-Pos-bmdms-np_20200811.msp	3336	3384	4002	6254	5914	6784	+	PEE_D_PWE_P	0.00116719	-2743.33	-8.26899
10.15	261.144	260.137	[M+H]+	TRUE	gamma-Glutamylleucine	C11H20N2O5	MoNA-export-LC-MS-MS_Positive_Mode.msp	2332	2554	2448	3286	3400	3132	+	PEE_D_PWE_P	0.00119238	-828	-8.22282
2.69	325.114	324.107	[M+H]+	TRUE	(3aS,6aR)-2-[(3,4-difluorophenyl)methyl]-5-(2-methoxyethyl)-1,3,3a,6a-tetrahydropyrrolo[3,4-c]pyrrole-4,6-dione	C16H18F2N2O3	Bruker MetaboBASE Personal Library 3.0	53270	50286	53786	40584	42532	42650	+	PEE_D_PWE_P	0.00119282	10525.3	8.22204
11.88	196.095	195.088	[M+H]+	TRUE	3-Fluoroethcathinone	C11H14FNO	Bruker MetaboBASE Personal Library 3.0	6870	8760	7354	3062	2306	2696	+	PEE_D_PWE_P	0.00121187	4973.33	8.18793
9.32	100.076	99.0685	[M+H]+	TRUE	delta-Valerolactam	C5H9NO	Bruker MetaboBASE Personal Library 3.0	11512	12340	11316	9018	8886	8420	+	PEE_D_PWE_P	0.00124315	2948	8.13336
5.21	140.034	139.027	[M+H]+, [M+H-H2O]+	TRUE	4-Nitrophenol	C6H5NO3	MoNA-export-LC-MS-MS_Positive_Mode.msp	4212	4002	4010	7930	7256	6586	+	PEE_D_PWE_P	0.00127621	-3182.67	-8.0775
9.82	286.176	285.168	[M+H]+	TRUE	Gly Pro Ile	C13H23N3O4	Bruker MetaboBASE Personal Library 3.0	1816	2538	2022	456	270	254	+	PEE_D_PWE_P	0.00131211	1798.67	8.01883
9.4	298.13	297.123	[M+H]+	TRUE	NCGC00385456-01!2-(3-hexyl-4-methyl-2,5-dioxopyrrol-1-yl)-3-hydroxybutanoic acid	C15H23NO5	MoNA-export-LC-MS-MS_Positive_Mode.msp	1804	1912	1760	964	678	1028	+	PEE_D_PWE_P	0.00131414	935.333	8.01557
5.02	188.094	187.086	[M+H]+	TRUE	NCGC00381347-01!5-acetamido-4-oxohexanoic acid	C8H13NO4	MoNA-export-LC-MS-MS_Positive_Mode.msp	5482	5862	6190	9140	8152	8888	+	PEE_D_PWE_P	0.00132234	-2882	-8.00248
5.56	184.059	183.052	[M+H]+	TRUE	2-(2-amino-4-hydroxy-6-methylpyrimidin-5-yl)acetic acid	C7H9N3O3	MSMS-Pos-bmdms-np_20200811.msp	1536	2038	2052	426	456	572	+	PEE_D_PWE_P	0.0013715	1390.67	7.926
9.41	243.133	242.126	[M+H]+	TRUE	1,1'-[Ethane-1,2-diylbis(oxy)]bis(3-methylbenzene)	C16H18O2	Bruker MetaboBASE Personal Library 3.0	2890	2734	2680	2262	2202	2266	+	PEE_D_PWE_P	0.0013778	524.667	7.91645
2.33	215.013	214.006	[M+H]+	TRUE	Pestalotin	C11H18O4	MSMS-Pos-bmdms-np_20200811.msp	2178	1568	2190	252	152	400	+	PEE_D_PWE_P	0.00141548	1710.67	7.86041
2.89	204.087	203.08	[M+H]+, [M+H-H2O]+	TRUE	Glycyl-Glutamine; AIF; CE0; CorrDec	C7H13N3O4	MoNA-export-LC-MS-MS_Positive_Mode.msp	29780	29076	30450	18366	20092	15082	+	PEE_D_PWE_P	0.00143427	11922	7.83316
7.91	230.103	229.095	[M+H]+, [M+H-H2O]+	TRUE	2-(4-chlorophenyl)imidazo[1,2-a]pyrimidine	C12H8ClN3	Bruker MetaboBASE Personal Library 3.0	3792	3530	4020	10160	7920	9936	+	PEE_D_PWE_P	0.00156616	-5558	-7.65347
8.43	174.121	173.114	[M+H]+	TRUE	2-methyl-5-phenylpyrazol-3-amine	C10H11N3	Bruker MetaboBASE Personal Library 3.0	1282	1612	1680	4978	3850	4092	+	PEE_D_PWE_P	0.0015781	-2782	-7.63814
11.03	261.124	260.117	[M+H]+	TRUE	1-(4-methylphenyl)-5-oxo-N-propan-2-ylpyrrolidine-3-carboxamide	C15H20N2O2	Bruker MetaboBASE Personal Library 3.0	308	588	762	1734	1862	1588	+	PEE_D_PWE_P	0.00158766	-1175.33	-7.62596
4.14	157.013	156.006	[M+H]+, [M+H-H2O]+	TRUE	2-(hydroxymethyl)-5-methoxy-4H-pyran-4-one	C7H8O4	MSMS-Pos-bmdms-np_20200811.msp	2710	2838	2984	904	1500	1440	+	PEE_D_PWE_P	0.00159989	1562.67	7.61051
7.11	273.117	272.11	[M+H]+	TRUE	Eleutherin	C16H16O4	MoNA-export-LC-MS-MS_Positive_Mode.msp	134	96	60	260	294	272	+	PEE_D_PWE_P	0.00162424	-178.667	-7.58018
3.29	278.123	277.117	[M+H]+, [M+H-H2O]+	TRUE	Indirubin-3'-monoxime	C16H11N3O2	Bruker MetaboBASE Personal Library 3.0	15542	15710	15982	10430	12348	11504	+	PEE_D_PWE_P	0.00162491	4317.33	7.57936
5.23	245.113	244.106	[M+H]+	TRUE	PIDOTIMOD	C9H12N2O4S	Bruker MetaboBASE Personal Library 3.0	0	0	0	832	906	570	+	PEE_D_PWE_P	0.00165088	-769.333	-7.54764
3.44	267.109	266.102	[M+H]+	TRUE	1-(3-carboxypropyl)-3,7-dimethylxanthine	C11H14N4O4	MoNA-export-LC-MS-MS_Positive_Mode.msp	2878	2790	3252	1828	1940	1790	+	PEE_D_PWE_P	0.00165658	1120.67	7.54077
6.34	260.129	259.122	[M+H]+	TRUE	Lys Ile	C12H25N3O3	Bruker MetaboBASE Personal Library 3.0	5078	6246	6478	2720	2274	2040	+	PEE_D_PWE_P	0.00166882	3589.33	7.5261
3.87	130.087	129.079	[M+H]+	TRUE	Pipecolic acid	C6H11NO2	MoNA-export-LC-MS-MS_Positive_Mode.msp	208946	222704	215014	160618	175254	157176	+	PEE_D_PWE_P	0.00168736	51205.3	7.50413
7.21	267.059	266.052	[M+H]+	TRUE	7-methyl-N-(3-methylphenyl)pyrazolo[1,5-a]pyrimidine-5-carboxamide	C15H14N4O	Bruker MetaboBASE Personal Library 3.0	4170	4594	4816	2890	2724	3088	+	PEE_D_PWE_P	0.00168933	1626	7.50181
9.09	239.111	256.113	[M+H-H2O]+, [M+Na]+	TRUE	2,6,10-Trimethyldodeca-6,11-diene-2,3,10-triol	C15H28O3	Bruker MetaboBASE Personal Library 3.0	618	748	814	1200	1142	1198	+	PEE_D_PWE_P	0.00171096	-453.333	-7.47659
11.28	155.07	154.063	[M+H]+	TRUE	(+)-Isoborneol	C10H18O	Bruker MetaboBASE Personal Library 3.0	2564	2270	2518	1292	718	1072	+	PEE_D_PWE_P	0.00171542	1423.33	7.47143
13.2	217.088	216.081	[M+H]+	TRUE	Isobergapten	C12H8O4	MSMS-Pos-bmdms-np_20200811.msp	2018	2358	2100	372	284	908	+	PEE_D_PWE_P	0.00174875	1637.33	7.43345
11.3	197.127	196.119	[M+H]+	TRUE	3-(4-Hydroxy-3-methoxyphenyl)propionic acid	C10H12O4	Bruker MetaboBASE Personal Library 3.0	1882	2310	2174	590	892	994	+	PEE_D_PWE_P	0.00177329	1296.67	7.40604
5.98	232.085	231.078	[M+H]+	TRUE	Dimethylaminophenazone	C13H17N3O	MoNA-export-LC-MS-MS_Positive_Mode.msp	618	482	774	0	0	0	+	PEE_D_PWE_P	0.00177437	624.667	7.40486
5.25	274.093	273.086	[M+H]+	TRUE	5-[5-(2-chlorophenyl)-1,2,4-oxadiazol-3-yl]pyridin-2-one	C13H8ClN3O2	Bruker MetaboBASE Personal Library 3.0	18052	20472	22212	9466	11416	9518	+	PEE_D_PWE_P	0.00177738	10112	7.40153
4.28	85.0286	84.0213	[M+H]+	TRUE	4-Amino-1,2,4-triazole	C2H4N4	Bruker MetaboBASE Personal Library 3.0	2058	2194	2056	1330	1584	1490	+	PEE_D_PWE_P	0.00188379	634.667	7.28823
7.81	138.091	137.084	[M+H]+	TRUE	TYRAMINE	C8H11NO	MoNA-export-LC-MS-MS_Positive_Mode.msp	424	638	658	1334	1558	1280	+	PEE_D_PWE_P	0.00196211	-817.333	-7.20977
8.25	280.142	279.135	[M+H]+	TRUE	Oxamniquine	C14H21N3O3	MoNA-export-LC-MS-MS_Positive_Mode.msp	1748	1846	2086	742	1064	774	+	PEE_D_PWE_P	0.00196714	1033.33	7.20486
9.78	122.096	121.089	[M+H]+	TRUE	1-Phenylethylamine	C8H11N	Bruker HMDB Metabolite Library_2.0	2556	2708	2806	4792	4002	4524	+	PEE_D_PWE_P	0.00197583	-1749.33	-7.19642
13.87	253.143	252.136	[M+H]+	TRUE	2-Phenylethyl 3-phenylprop-2-enoate	C17H16O2	Bruker MetaboBASE Personal Library 3.0	2256	2638	2150	1008	440	798	+	PEE_D_PWE_P	0.00198068	1599.33	7.19173
3.97	146.092	145.083	[M+H]+, [M+H-H2O]+	TRUE	4-GUANIDINOBUTANOATE	C5H11N3O2	MoNA-export-LC-MS-MS_Positive_Mode.msp	48976	50628	51020	33422	39680	35180	+	PEE_D_PWE_P	0.00199339	14114	7.17951
4.5	228.145	227.137	[M+H]+	TRUE	2-Benzoxazolinethione, 5-phenyl-	C13H9NOS	Bruker MetaboBASE Personal Library 3.0	2322	2082	2130	332	1014	676	+	PEE_D_PWE_P	0.00201506	1504	7.15888
7.89	194.081	193.074	[M+H]+	TRUE	Diphenylacetonitrile	C14H11N	MoNA-export-LC-MS-MS_Positive_Mode.msp	826	760	686	2152	1648	2142	+	PEE_D_PWE_P	0.00202923	-1223.33	-7.14554
9.59	232.155	231.147	[M+H]+	TRUE	Butyryl-L-carnitine	C11H21NO4	Bruker MetaboBASE Personal Library 3.0	558	458	524	2018	1634	1458	+	PEE_D_PWE_P	0.00209318	-1190	-7.08674
11.7	137.06	136.053	[M+H]+	TRUE	Phenylacetic acid	C8H8O2	Bruker HMDB Metabolite Library_2.0	3130	3590	3232	2158	2254	2352	+	PEE_D_PWE_P	0.00211152	1062.67	7.07028
4.72	204.094	203.087	[M+H]+	TRUE	4-AMINOETHYLBENZENESULFONYL FLUORIDE	C8H10FNO2S	Bruker MetaboBASE Personal Library 3.0	770	676	872	1496	1774	1462	+	PEE_D_PWE_P	0.0021165	-804.667	-7.06585
8.27	314.092	313.085	[M+H]+	TRUE	2'-Deoxyadenosine cyclic 3',5'-(hydrogen phosphate)	C10H12N5O5P	MSMS-Pos-Vaniya-Fiehn_Natural_Products_Library_20200109.msp	3846	3274	3914	438	960	1560	+	PEE_D_PWE_P	0.00214707	2692	7.03889
8.14	256.085	255.077	[M+H]+	TRUE	Pranoprofen	C15H13NO3	Bruker MetaboBASE Personal Library 3.0	0	438	498	2318	2558	1804	+	PEE_D_PWE_P	0.00215289	-1914.67	-7.03381
14.42	133.102	132.095	[M+H]+	TRUE	p-Mentha-1,3,5,8-tetraene	C10H12	Bruker MetaboBASE Personal Library 3.0	9622	8900	9456	7828	7470	7550	+	PEE_D_PWE_P	0.00217558	1710	7.01417
9.21	149.06	148.053	[M+H]+, [M+H-H2O]+	TRUE	trans-Cinnamic acid	C9H8O2	Bruker HMDB Metabolite Library_2.0	18462	20140	21430	12564	11242	13512	+	PEE_D_PWE_P	0.00219797	7571.33	6.99504
9.4	209.092	208.085	[M+H]+	TRUE	Methyl 3-(4-methoxyphenyl)-2-oxopropanoate	C11H12O4	Bruker MetaboBASE Personal Library 3.0	1890	2138	2424	3724	3428	3988	+	PEE_D_PWE_P	0.00220283	-1562.67	-6.99091
9.04	261.144	260.137	[M+H]+	TRUE	[2-(carbamoyloxymethyl)-2-methylpentyl] N-propan-2-ylcarbamate	C12H24N2O4	MoNA-export-LC-MS-MS_Positive_Mode.msp	1994	2376	2476	1090	1292	1116	+	PEE_D_PWE_P	0.00222085	1116	6.97573
4.47	275.123	274.116	[M+H]+	TRUE	NCGC00380115-01_C15H14O5_2-Hydroxy-4-(3-hydroxy-5-methylphenoxy)-6-methylbenzoic acid	C15H14O5	MoNA-export-LC-MS-MS_Positive_Mode.msp	0	0	0	736	804	484	+	PEE_D_PWE_P	0.00227436	-674.667	-6.93151
3.08	249.109	248.102	[M+H]+	TRUE	Glu-Thr	C9H16N2O6	MoNA-Dipeptide_pos.msp	3086	3368	2996	2368	2300	2390	+	PEE_D_PWE_P	0.00229299	797.333	6.91642
12.63	206.082	205.075	[M+H]+, [M+Na]+, [M+H-H2O]+	TRUE	Indolelactic acid	C11H11NO3	Bruker MetaboBASE Personal Library 3.0	3202	4066	3245	920	1528	1184	+	PEE_D_PWE_P	0.0022941	2293.67	6.91552
2.56	266.16	265.153	[M+H]+	TRUE	2-ethylsulfanyl-N-[[1-(hydroxymethyl)cyclopropyl]methyl]benzamide	C14H19NO2S	Bruker MetaboBASE Personal Library 3.0	29016	28176	31076	37962	41694	38320	+	PEE_D_PWE_P	0.00251846	-9902.67	-6.74494
4.77	174.114	173.107	[M+H]+	TRUE	2-QUINOLINECARBOXYLIC ACID	C10H7NO2	MoNA-export-LC-MS-MS_Positive_Mode.msp	1372	1446	1292	558	850	568	+	PEE_D_PWE_P	0.00252504	711.333	6.74022
3.14	131.118	130.11	[M+H]+	TRUE	N-acetyl putrescine hydrochloride	C6H14N2O	MoNA-export-LC-MS-MS_Positive_Mode.msp	1670	1508	1680	2832	3266	2644	+	PEE_D_PWE_P	0.00254209	-1294.67	-6.72807
3.05	245.114	244.107	[M+H]+	TRUE	Pro Glu	C10H16N2O5	Bruker MetaboBASE Personal Library 3.0	570	698	878	1938	2408	1824	+	PEE_D_PWE_P	0.00256314	-1341.33	-6.7132
11.86	156.103	155.095	[M+H]+	TRUE	N-Acetylcaprolactam	C8H13NO2	MoNA-export-LC-MS-MS_Positive_Mode.msp	3652	4744	3736	1268	1012	1708	+	PEE_D_PWE_P	0.00258876	2714.67	6.6953
3.17	232.127	231.12	[M+H]+	TRUE	NCGC00386066-01!2-[(2-hydroxy-3-methylbutanoyl)amino]-4-methylpentanoic acid	C11H21NO4	MoNA-export-LC-MS-MS_Positive_Mode.msp	3862	3502	3718	2138	2004	2626	+	PEE_D_PWE_P	0.00264506	1438	6.65674
15.07	274.274	273.267	[M+H]+	TRUE	Lauryldiethanolamine	C16H35NO2	MoNA-export-LC-MS-MS_Positive_Mode.msp	1300	1366	1336	2356	2226	2780	+	PEE_D_PWE_P	0.00265082	-1120	-6.65285
2.93	188.094	187.087	[M+H]+	TRUE	4-(1H-indol-3-yl)butan-2-one	C12H13NO	MSMS-Pos-bmdms-np_20200811.msp	7660	8494	8122	4288	3360	5170	+	PEE_D_PWE_P	0.00267597	3819.33	6.636
5.03	275.125	274.117	[M+H]+	TRUE	NCGC00385523-01!5-[(E)-2-(3,5-dihydroxyphenyl)ethenyl]-2-methoxybenzene-1,3-diol	C15H14O5	MoNA-export-LC-MS-MS_Positive_Mode.msp	374	510	706	1700	1518	2058	+	PEE_D_PWE_P	0.00269992	-1228.67	-6.62012
6.42	239.112	238.105	[M+H]+	TRUE	Rufinamide	C10H8F2N4O	Bruker MetaboBASE Personal Library 3.0	1238	890	1082	414	376	414	+	PEE_D_PWE_P	0.0027426	668.667	6.59227
3.39	231.101	230.093	[M+H]+	TRUE	2,3-Dihydro-5-(methoxycarbonyl)-2-thioxo-1H-imidazole-4-acetic acid methyl ester	C8H10N2O4S	Bruker MetaboBASE Personal Library 3.0	1032	878	1018	568	470	612	+	PEE_D_PWE_P	0.00274598	426	6.59008
3.09	291.12	290.113	[M+H]+	TRUE	N-(1H-indazol-6-yl)-2-indol-1-ylacetamide	C17H14N4O	Bruker MetaboBASE Personal Library 3.0	540	618	356	1068	1058	1214	+	PEE_D_PWE_P	0.00277216	-608.667	-6.57328
10.11	275.16	274.152	[M+H]+	TRUE	6-(4-ethylpiperazin-1-yl)-3-propan-2-yl-[1,2,4]triazolo[4,3-b]pyridazine	C14H22N6	Bruker MetaboBASE Personal Library 3.0	2244	2932	1998	0	0	562	+	PEE_D_PWE_P	0.00280859	2204	6.55022
13.91	161.097	160.09	[M+H]+	TRUE	DIETHYL MALONIC ACID	C7H12O4	MoNA-export-LC-MS-MS_Positive_Mode.msp	3292	3526	3406	4354	4098	4050	+	PEE_D_PWE_P	0.00281968	-759.333	-6.54328
13.03	253.141	252.134	[M+H]+	TRUE	NCGC00169889-02_C15H24O3_2-[(2R,4aR,8R,8aR)-8-Hydroxy-4a,8-dimethyldecahydro-2-naphthalenyl]acrylic acid	C15H24O3	MoNA-export-LC-MS-MS_Positive_Mode.msp	4440	4408	4270	6352	5604	5752	+	PEE_D_PWE_P	0.00285285	-1530	-6.5227
2.72	204.088	203.081	[M+H]+	TRUE	Glutamic acid diethyl ester	C9H17NO4	MoNA-export-LC-MS-MS_Positive_Mode.msp	25378	24794	25892	17390	14248	18586	+	PEE_D_PWE_P	0.00294524	8613.33	6.46691
2.98	190.108	189.101	[M+H]+	TRUE	2-propyl-4H-benzo[d][1,3]oxazin-4-one	C11H11NO2	MSMS-Pos-bmdms-np_20200811.msp	4110	4404	4914	6172	6966	6698	+	PEE_D_PWE_P	0.00296797	-2136	-6.45352
11.94	182.19	181.183	[M+H]+	TRUE	Dicyclohexylamine	C12H23N	MoNA-export-LC-MS-MS_Positive_Mode.msp	366	350	352	170	108	210	+	PEE_D_PWE_P	0.00301906	193.333	6.42386
8.14	241.153	240.146	[M+H]+	TRUE	1-methyl-7-(morpholine-4-carbonyl)azepan-2-one	C12H20N2O3	Bruker MetaboBASE Personal Library 3.0	2740	2558	3116	4564	3998	4280	+	PEE_D_PWE_P	0.00311452	-1476	-6.37007
10.5	263.02	262.013	[M+H]+	TRUE	Sorbitol 6-phosphate	C6H15O9P	MoNA-export-LC-MS-MS_Positive_Mode.msp	186	150	106	0	0	0	+	PEE_D_PWE_P	0.00311624	147.333	6.36911
12.02	155.107	154.1	[M+H]+	TRUE	3,4-Dihydroxyphenyl ethanol	C8H10O3	Bruker MetaboBASE Personal Library 3.0	1340	1220	1510	2838	2368	2336	+	PEE_D_PWE_P	0.00318438	-1157.33	-6.33197
12.89	125.096	124.089	[M+H]+	TRUE	Orcinol	C7H8O2	MoNA-export-LC-MS-MS_Positive_Mode.msp	4060	3806	3510	2544	1868	1972	+	PEE_D_PWE_P	0.00321532	1664	6.31543
9.83	222.114	221.107	[M+H]+	TRUE	ethyl 6-pyrrolidin-1-ylpyridazine-3-carboxylate	C11H15N3O2	Bruker MetaboBASE Personal Library 3.0	2352	2260	2484	1206	1024	1574	+	PEE_D_PWE_P	0.00325566	1097.33	6.29414
4.08	217.081	216.074	[M+H]+	TRUE	6-Aminopenicillanic acid	C8H12N2O3S	MoNA-export-LC-MS-MS_Positive_Mode.msp	1560	1212	1696	474	606	576	+	PEE_D_PWE_P	0.00330684	937.333	6.26761
10.86	239.138	238.131	[M+H]+	TRUE	4-O-methylolivetolcarboxylic acid	C13H18O4	MoNA-export-LC-MS-MS_Positive_Mode.msp	634	888	532	1628	1504	1366	+	PEE_D_PWE_P	0.00331912	-814.667	-6.26132
6.27	147.068	146.061	[M+H]+	TRUE	4-Phenyl-3-buten-2-one	C10H10O	MoNA-export-LC-MS-MS_Positive_Mode.msp	11310	17226	11840	1670	1848	1676	+	PEE_D_PWE_P	0.00343685	11727.3	6.20241
17.57	245.078	244.071	[M+H]+	TRUE	N-cyclopropyl-1-methyl-2-oxo-3,4-dihydroquinoline-6-carboxamide	C14H16N2O2	Bruker MetaboBASE Personal Library 3.0	9090	8412	9854	12116	13250	12228	+	PEE_D_PWE_P	0.00345598	-3412.67	-6.19307
7.38	214.072	213.065	[M+H]+	TRUE	4-Methoxy-2-methyl-N-phenylaniline	C14H15NO	MoNA-export-LC-MS-MS_Positive_Mode.msp	578	610	606	370	334	218	+	PEE_D_PWE_P	0.00346069	290.667	6.19078
9.3	214.118	213.111	[M+H]+	TRUE	guanadrel	C10H19N3O2	Bruker MetaboBASE Personal Library 3.0	726	696	644	1002	912	1058	+	PEE_D_PWE_P	0.00346744	-302	-6.18751
9.69	296.137	295.129	[M+H]+	TRUE	3-(4-ethyl-1-methyl-5-oxo-1,2,4-triazol-3-yl)-N-propylpiperidine-1-carboxamide	C14H25N5O2	Bruker MetaboBASE Personal Library 3.0	360	424	326	1110	946	798	+	PEE_D_PWE_P	0.00355275	-581.333	-6.14679
8.44	236.143	235.136	[M+H]+	TRUE	cyclopropyl-[3-(1-methyltetrazol-5-yl)piperidin-1-yl]methanone	C11H17N5O	Bruker MetaboBASE Personal Library 3.0	702	1146	748	0	0	0	+	PEE_D_PWE_P	0.0035697	865.333	6.13885
9.2	207.113	206.105	[M+H]+	TRUE	N,7-dimethyl-2,3-dihydro-1,4-benzoxazine-4-carboxamide	C11H14N2O2	Bruker MetaboBASE Personal Library 3.0	3514	3890	3524	2882	2650	2798	+	PEE_D_PWE_P	0.00356986	866	6.13877
2.71	301.14	300.133	[M+H]+	TRUE	2,3',4,5'-Tetramethoxystilbene	C18H20O4	Bruker MetaboBASE Personal Library 3.0	0	70	0	352	560	394	+	PEE_D_PWE_P	0.00367626	-412	-6.08993
9	185.138	184.13	[M+H]+	TRUE	1,2-Diphenylhydrazine	C12H12N2	Bruker MetaboBASE Personal Library 3.0	1222	1546	1886	426	364	362	+	PEE_D_PWE_P	0.0037589	1167.33	6.05317
12.31	216.103	215.096	[M+H]+	TRUE	3-(4-ethylphenyl)-1H-pyrazole-5-carboxamide	C12H13N3O	Bruker MetaboBASE Personal Library 3.0	0	0	0	730	904	498	+	PEE_D_PWE_P	0.00378199	-710.667	-6.04308
2.62	148.061	147.054	[M+H]+	TRUE	Glutamic acid	C5H9NO4	MoNA-export-LC-MS-MS_Positive_Mode.msp	79326	75298	77136	60358	64552	66770	+	PEE_D_PWE_P	0.00378555	13360	6.04153
12.06	299.149	298.142	[M+H]+	TRUE	Norethindrone	C20H26O2	MoNA-export-LC-MS-MS_Positive_Mode.msp	528	374	302	0	0	0	+	PEE_D_PWE_P	0.00383335	401.333	6.0209
17.69	209.06	208.053	[M+H]+	TRUE	Aminocarb	C11H16N2O2	MoNA-export-LC-MS-MS_Positive_Mode.msp	1954	1372	1588	604	572	652	+	PEE_D_PWE_P	0.00388235	1028.67	6.00008
6.72	226.021	225.014	[M+H]+	TRUE	6-Benzylaminopurine	C12H11N5	MoNA-export-LC-MS-MS_Positive_Mode.msp	0	0	0	220	400	360	+	PEE_D_PWE_P	0.00391519	-326.667	-5.9863
12.99	245.136	244.129	[M+H]+	TRUE	batatasin III	C15H16O3	MoNA-export-LC-MS-MS_Positive_Mode.msp	2692	2380	2162	1488	1430	1530	+	PEE_D_PWE_P	0.00404369	928.667	5.93373
9.03	247.129	246.121	[M+H]+	TRUE	Glu Val	C10H18N2O5	Bruker MetaboBASE Personal Library 3.0	4818	6056	5068	2934	2798	3200	+	PEE_D_PWE_P	0.0041257	2336.67	5.90124
5.2	112.04	111.033	[M+H]+	TRUE	2,4-Dihydroxypyridine	C5H5NO2	Bruker MetaboBASE Personal Library 3.0	662	890	1086	1798	1630	1614	+	PEE_D_PWE_P	0.00413952	-801.333	-5.89584
2.57	235.022	234.015	[M+H]+	TRUE	N-[2-(2-methyl-1,3-thiazol-4-yl)ethyl]ethanesulfonamide	C8H14N2O2S2	Bruker MetaboBASE Personal Library 3.0	5180	4622	5200	3440	3868	3378	+	PEE_D_PWE_P	0.00414804	1438.67	5.89252
5.48	188.093	187.086	[M+H]+	TRUE	Methyl-L-NIO	C8H17N3O2	Bruker MetaboBASE Personal Library 3.0	1680	1402	1660	898	622	458	+	PEE_D_PWE_P	0.00416302	921.333	5.88672
2.76	266.124	265.117	[M+H]+, [M+H-H2O]+	TRUE	2-methyl-5-(2-methylpropyl)-4-oxothieno[3,2-c]pyridine-3-carboxylic acid	C13H15NO3S	Bruker MetaboBASE Personal Library 3.0	18950	17672	19312	14844	15796	15412	+	PEE_D_PWE_P	0.00442849	3294	5.78781
8.52	137.046	136.039	[M+H]+	TRUE	myrcene	C10H16	MSMS-Pos-bmdms-np_20200811.msp	15696	18440	16426	12310	11950	11958	+	PEE_D_PWE_P	0.0044865	4781.33	5.76716
12.84	253.141	252.134	[M+H]+	TRUE	MMV053220	C15H12N2O2	MoNA-export-LC-MS-MS_Positive_Mode.msp	2136	2720	2446	1260	530	824	+	PEE_D_PWE_P	0.00448724	1562.67	5.7669
14.74	209.154	208.146	[M+H]+	TRUE	3,4-Dimethoxycinnamic acid	C11H12O4	MoNA-export-LC-MS-MS_Positive_Mode.msp	1802	2032	2400	3150	3140	3468	+	PEE_D_PWE_P	0.00457412	-1174.67	-5.73658
4.25	244.092	243.085	[M+H]+	TRUE	8-acetamido-2-methyl-7-oxononanoic acid	C12H21NO4	MoNA-export-LC-MS-MS_Positive_Mode.msp	1324	1314	0	3426	3324	3483	+	PEE_D_PWE_P	0.00460471	-2531.67	-5.72608
3.1	129.1	128.093	[M+H]+	TRUE	5,6-DIHYDRO THYMINE	C5H8N2O2	MoNA-export-LC-MS-MS_Positive_Mode.msp	2568	2668	2708	2104	2328	2176	+	PEE_D_PWE_P	0.00466553	445.333	5.70544
3.02	187.108	186.1	[M+H]+, [M+H-H2O]+	TRUE	2-(pyridin-2-ylamino)phenol	C11H10N2O	Bruker MetaboBASE Personal Library 3.0	856	1038	1018	592	370	482	+	PEE_D_PWE_P	0.00474849	489.333	5.67782
4.07	115.049	114.041	[M+H]+	TRUE	Diallyl Sulfide	C6H10S	MoNA-export-LC-MS-MS_Positive_Mode.msp	2072	2096	2086	1686	1476	1322	+	PEE_D_PWE_P	0.0050548	590	5.58074
10.4	249.127	248.12	[M+H]+	TRUE	1-Hydroxy-4(15),11(13)-eudesmadien-12,6-olide	C15H20O3	Bruker MetaboBASE Personal Library 3.0	0	0	0	916	942	1538	+	PEE_D_PWE_P	0.00508173	-1132	-5.57255
13.73	249.11	248.103	[M+H]+	TRUE	NCGC00180565-02_C15H20O3_5-Azuleneacetic acid, 1,2,4,5,6,7,8,8a-octahydro-3,8-dimethyl-alpha-methylene-2-oxo-, (5R,8S,8aS)-	C15H20O3	MoNA-export-LC-MS-MS_Positive_Mode.msp	1746	1918	1848	1018	400	878	+	PEE_D_PWE_P	0.00520336	1072	5.53621
5	196.061	195.053	[M+H]+	TRUE	N-Acetyl Mesalazine	C9H9NO4	MoNA-export-LC-MS-MS_Positive_Mode.msp	132	178	140	336	486	484	+	PEE_D_PWE_P	0.00524635	-285.333	-5.52362
14.79	207.139	206.131	[M+H]+	TRUE	beta-(2,5-Dimethylbenzoyl)propionic acid	C12H14O3	Bruker MetaboBASE Personal Library 3.0	2402	2354	2116	1670	1266	1504	+	PEE_D_PWE_P	0.00525728	810.667	5.52043
7.7	344.135	343.127	[M+H]+, [M+H-H2O]+	TRUE	N-Fructosyl tyrosine	C15H21NO8	MoNA-export-LC-MS-MS_Positive_Mode.msp	1482	1856	1320	718	408	492	+	PEE_D_PWE_P	0.00527526	1013.33	5.51522
5.46	290.135	289.128	[M+H]+	TRUE	N-[2-(diethylamino)ethyl]-2-(5-methyl-1,2-benzoxazol-3-yl)acetamide	C16H23N3O2	Bruker MetaboBASE Personal Library 3.0	924	1114	960	1650	1730	2100	+	PEE_D_PWE_P	0.00531911	-827.333	-5.50258
2.59	205.07	204.063	[M+H]+	TRUE	Glu-Gly	C7H12N2O5	MoNA-Dipeptide_pos.msp	25446	24730	25622	23190	22986	21974	+	PEE_D_PWE_P	0.00536916	2549.33	5.48832
11.13	198.077	197.07	[M+H]+	TRUE	4-(3-Phenylpropyl)pyridine	C14H15N	MoNA-export-LC-MS-MS_Positive_Mode.msp	896	1058	988	1260	1424	1406	+	PEE_D_PWE_P	0.00544	-382.667	-5.4684
14.95	207.138	206.13	[M+H]+	TRUE	Dihydro-1,1,2,3,3-pentamethyl-4(5H)-indanone	C14H22O	Bruker MetaboBASE Personal Library 3.0	13154	12192	12178	15264	14546	14460	+	PEE_D_PWE_P	0.00545242	-2248.67	-5.46494
7.99	260.124	259.117	[M+H]+	TRUE	Leu Gln	C11H21N3O4	Bruker MetaboBASE Personal Library 3.0	1022	880	908	688	544	604	+	PEE_D_PWE_P	0.00573459	324.667	5.38887
15.49	207.138	206.131	[M+H]+	TRUE	Ibuprofen	C13H18O2	Bruker HMDB Metabolite Library_2.0	716	714	574	318	346	426	+	PEE_D_PWE_P	0.0059296	304.667	5.33892
13.65	286.166	285.158	[M+H]+	TRUE	N-Benzoyl homoveratrylamine	C17H19NO3	MoNA-export-LC-MS-MS_Positive_Mode.msp	572	400	532	206	220	236	+	PEE_D_PWE_P	0.00597568	280.667	5.32741
5.52	162.075	161.068	[M+H]+	TRUE	N-Acetyl-threonine; LC-tDDA; CE10	C6H11NO4	MoNA-export-LC-MS-MS_Positive_Mode.msp	2630	2848	3616	1348	1436	1492	+	PEE_D_PWE_P	0.00601079	1606	5.31871
5.92	217.119	216.111	[M+H]+	TRUE	Thr-Pro	C9H16N2O4	MoNA-Dipeptide_pos.msp	1940	1792	1846	760	1150	474	+	PEE_D_PWE_P	0.0060598	1064.67	5.30667
13.52	238.084	237.077	[M+H]+	TRUE	(S)-Desoxy-D2PM	C17H19N	Bruker MetaboBASE Personal Library 3.0	534	494	452	0	0	226	+	PEE_D_PWE_P	0.0061142	418	5.29345
8.06	272.123	271.115	[M+H]+	TRUE	A-68930 hydrochloride	C16H17NO3	Bruker MetaboBASE Personal Library 3.0	356	424	444	2130	2240	1338	+	PEE_D_PWE_P	0.00634958	-1494.67	-5.23785
4.04	131.034	130.027	[M+H]+	TRUE	Citraconic acid	C5H6O4	Bruker HMDB Metabolite Library_2.0	230	360	172	580	548	666	+	PEE_D_PWE_P	0.00639528	-344	-5.22734
6.4	154.048	153.04	[M+H]+	TRUE	1-Chlorobenzotriazole	C6H4ClN3	MoNA-export-LC-MS-MS_Positive_Mode.msp	2164	2010	2328	3094	2922	3494	+	PEE_D_PWE_P	0.00650344	-1002.67	-5.20284
8.93	351.178	350.17	[M+H]+	TRUE	Andrographolide	C20H30O5	MSMS-Pos-bmdms-np_20200811.msp	1540	2470	1718	250	544	148	+	PEE_D_PWE_P	0.00666449	1595.33	5.16727
8.21	185.092	184.085	[M+H]+	TRUE	gamma-Undecalactone	C11H20O2	MoNA-export-LC-MS-MS_Positive_Mode.msp	510	362	594	1068	1090	1438	+	PEE_D_PWE_P	0.00671482	-710	-5.15637
12.54	387.248	386.241	[M+H]+, [M+Na]+	TRUE	N-(1,3-benzodioxol-5-yl)-2-(4-ethyl-2-morpholin-4-yl-6-oxopyrimidin-1-yl)acetamide	C19H22N4O5	Bruker MetaboBASE Personal Library 3.0	5694	5938	5456	6620	6418	6804	+	PEE_D_PWE_P	0.00674927	-918	-5.14897
2.89	253.128	252.121	[M+H]+	TRUE	Pro-His	C11H16N4O3	MoNA-Dipeptide_pos.msp	0	0	0	866	1004	492	+	PEE_D_PWE_P	0.00675477	-787.333	-5.14779
12.2	178.086	177.079	[M+H]+	TRUE	Rebemide	C11H15NO	MoNA-export-LC-MS-MS_Positive_Mode.msp	184	210	58	772	702	486	+	PEE_D_PWE_P	0.00685163	-502.667	-5.12724
9.29	249.125	248.117	[M+H]+	TRUE	NCGC00168939-02!8-hydroxy-3-(4-oxopentyl)-3,4-dihydroisochromen-1-one [IIN-based: Match]	C14H16O4	MoNA-export-LC-MS-MS_Positive_Mode.msp	456	440	424	966	974	710	+	PEE_D_PWE_P	0.00705709	-443.333	-5.08479
8.09	297.062	274.071	[M+Na]+, [M+K]+	TRUE	(4aS)-6,7-dihydroxy-1,1,4a-trimethyl-3,4,10,10a-tetrahydro-2H-phenanthren-9-one	C17H22O3	MoNA-export-LC-MS-MS_Positive_Mode.msp	8386	10216	10370	5224	6408	6218	+	PEE_D_PWE_P	0.00727599	3707.33	5.04119
4.12	177.04	176.033	[M+H]+	TRUE	L-Ascorbic acid	C6H8O6	Bruker MetaboBASE Personal Library 3.0	3452	5936	6568	482	514	664	+	PEE_D_PWE_P	0.00747888	4765.33	5.00218
7.06	188.056	187.048	[M+H]+	TRUE	Indoleacrylic acid	C11H9NO2	MoNA-export-LC-MS-MS_Positive_Mode.msp	1608	1664	1420	326	932	582	+	PEE_D_PWE_P	0.00754294	950.667	4.99013
3.43	199.07	198.062	[M+H]+	TRUE	NCGC00380778-01_C9H14N2O3_(3S,8aS)-3-[(1R)-1-Hydroxyethyl]hexahydropyrrolo[1,2-a]pyrazine-1,4-dione	C9H14N2O3	MoNA-export-LC-MS-MS_Positive_Mode.msp	984	1024	864	1734	1692	1358	+	PEE_D_PWE_P	0.00766497	-637.333	-4.96752
3.82	130.051	129.043	[M+H]+	TRUE	5-Fluorocytosine; AIF; CE30; MS2Dec	C4H4FN3O	MoNA-export-LC-MS-MS_Positive_Mode.msp	2100	2654	2120	3482	4520	4038	+	PEE_D_PWE_P	0.00796984	-1722	-4.9129
3.28	138.055	137.048	[M+H]+	TRUE	2-Aminobenzoic acid	C7H7NO2	Bruker HMDB Metabolite Library_2.0	1552	1358	1538	1060	688	870	+	PEE_D_PWE_P	0.00798727	610	4.90986
3.07	128.036	127.028	[M+H]+	TRUE	tert-Butylacrylamide	C7H13NO	Bruker MetaboBASE Personal Library 3.0	1420	1138	1148	764	442	556	+	PEE_D_PWE_P	0.00798806	648	4.90972
4.19	113.032	112.025	[M+H]+	TRUE	1,2-Cyclohexanedione	C6H8O2	MoNA-export-LC-MS-MS_Positive_Mode.msp	10286	8282	8992	6278	5582	6376	+	PEE_D_PWE_P	0.00819562	3108	4.87406
2.77	244.164	243.157	[M+H]+	TRUE	Lys-Pro	C11H21N3O3	MoNA-Dipeptide_pos.msp	542	482	480	946	818	1140	+	PEE_D_PWE_P	0.00820824	-466.667	-4.87193
6.16	167.079	166.072	[M+H]+	TRUE	3-phenyllactic acid	C9H10O3	MoNA-export-LC-MS-MS_Positive_Mode.msp	508	854	0	1678	2486	2193	+	PEE_D_PWE_P	0.00826814	-1665	-4.86186
13.65	222.149	221.142	[M+H]+	TRUE	5-[(4-methoxyphenyl)methylsulfanyl]-1H-1,2,4-triazole	C10H11N3OS	Bruker MetaboBASE Personal Library 3.0	232	278	232	416	422	542	+	PEE_D_PWE_P	0.00831197	-212.667	-4.85455
2.23	161.014	160.007	[M+H]+	TRUE	2-methylquinazolin-4-ol	C9H8N2O	MSMS-Pos-bmdms-np_20200811.msp	30220	29228	28052	25062	26344	25448	+	PEE_D_PWE_P	0.00837912	3548.67	4.84345
2.71	145.051	144.043	[M+H]+	TRUE	4-Morpholinepropanamine	C7H16N2O	Bruker MetaboBASE Personal Library 3.0	20906	20780	20780	16832	18780	18312	+	PEE_D_PWE_P	0.00841501	2847.33	4.83755
11.21	321.145	320.138	[M+H]+	TRUE	1-[2-(1,3-benzodioxol-5-yl)-2-hydroxypropyl]-3-cyclohexylurea	C17H24N2O4	Bruker MetaboBASE Personal Library 3.0	182	120	256	568	974	836	+	PEE_D_PWE_P	0.00843756	-606.667	-4.83387
5.23	160.133	159.126	[M+H]+	TRUE	Betonicine; AIF; CE30; MS2Dec	C7H13NO3	MoNA-export-LC-MS-MS_Positive_Mode.msp	652	646	1044	1750	1388	1606	+	PEE_D_PWE_P	0.00897013	-800.667	-4.75012
3.68	150.078	149.07	[M+H]+	TRUE	3-Methyladenine	C6H7N5	MoNA-export-LC-MS-MS_Positive_Mode.msp	2626	2626	2608	3066	3118	2848	+	PEE_D_PWE_P	0.00923201	-390.667	-4.71112
4.1	209.057	208.049	[M+H]+	TRUE	Thiourea, N-(1-methylpropyl)-N'-phenyl-	C11H16N2S	Bruker MetaboBASE Personal Library 3.0	2464	2568	2758	2142	2212	2190	+	PEE_D_PWE_P	0.00936353	415.333	4.69204
16.84	177.095	176.088	[M+H]+	TRUE	Ala-Ser	C6H12N2O4	MoNA-Dipeptide_pos.msp	134	146	108	402	518	314	+	PEE_D_PWE_P	0.00937859	-282	-4.68988
6.65	145.049	144.041	[M+H]+	TRUE	2,4-Dihydroxy-2,5-dimethyl-3(2H)-furanone	C6H8O4	Bruker MetaboBASE Personal Library 3.0	4584	5484	5800	3708	3484	3400	+	PEE_D_PWE_P	0.00943976	1758.67	4.68113
11.23	217.132	216.125	[M+H]+	TRUE	4-Formyl-antipyrine	C12H12N2O2	MoNA-export-LC-MS-MS_Positive_Mode.msp	0	838	316	2032	1622	1536	+	PEE_D_PWE_P	0.00954355	-1345.33	-4.66645
7.3	222.085	221.077	[M+H]+	TRUE	ethyl 2-(7H-purin-6-ylamino)acetate	C9H11N5O2	Bruker MetaboBASE Personal Library 3.0	0	0	136	500	358	306	+	PEE_D_PWE_P	0.00961811	-342.667	-4.65602
10.06	146.06	145.053	[M+H]+	TRUE	Indole-3-carboxyaldehyde	C9H7NO	MoNA-export-LC-MS-MS_Positive_Mode.msp	2752	3014	2756	3442	3344	3720	+	PEE_D_PWE_P	0.00963376	-661.333	-4.65384
18.88	277.216	294.219	[M+H-H2O]+, [M+Na]+	TRUE	13(S)-HOTrE	C18H30O3	Bruker MetaboBASE Personal Library 3.0	420	442	266	136	0	0	+	PEE_D_PWE_P	0.00987363	330.667	4.62101
11.98	175.096	174.09	[M+H]+, [M+Na]+	TRUE	Suberic acid	C8H14O4	MoNA-export-LC-MS-MS_Positive_Mode.msp	3200	3842	3580	4708	4624	5336	+	PEE_D_PWE_P	0.00987762	-1348.67	-4.62047
9.8	239.148	238.142	[M+H]+, [M+Na]+	TRUE	2-(1H-benzimidazol-2-yl)benzoic acid	C14H10N2O2	Bruker MetaboBASE Personal Library 3.0	1682	2240	2144	1044	612	1144	+	PEE_D_PWE_P	0.0101254	1088.67	4.58757
4.72	387.187	386.18	[M+H]+	TRUE	Lobinaline, monohydrochloride	C27H34N2	Bruker MetaboBASE Personal Library 3.0	100	180	96	0	0	0	+	PEE_D_PWE_P	0.0101736	125.333	4.58128
10.07	318.164	317.157	[M+H]+	TRUE	7-(3,5-dimethylpyrazol-1-yl)-5,6-dimethyl-3-phenylpyrazolo[1,5-a]pyrimidine	C19H19N5	Bruker MetaboBASE Personal Library 3.0	474	582	650	186	226	342	+	PEE_D_PWE_P	0.0102333	317.333	4.57354
2.61	102.055	101.048	[M+H]+	TRUE	Dipropylamine	C6H15N	Bruker MetaboBASE Personal Library 3.0	17666	16152	18044	12212	14456	13306	+	PEE_D_PWE_P	0.010308	3962.67	4.56394
16.99	172.17	171.162	[M+H]+	TRUE	p-Toluenesulfonamide	C7H9NO2S	MoNA-export-LC-MS-MS_Positive_Mode.msp	6428	6540	6516	6796	7046	7158	+	PEE_D_PWE_P	0.0108196	-505.333	-4.50036
16.66	235.17	234.163	[M+H]+, [M+H-H2O]+	TRUE	NCGC00169769-02_C15H22O2_2-Naphthaleneacetic acid, 1,2,3,5,6,7,8,8a-octahydro-8,8a-dimethyl-alpha-methylene-, (2R,8S,8aR)-	C15H22O2	MoNA-export-LC-MS-MS_Positive_Mode.msp	1002	1186	1062	1774	1918	2460	+	PEE_D_PWE_P	0.0109611	-967.333	-4.48342
8.16	255.098	254.091	[M+H]+	TRUE	Phomalone	C13H18O5	MoNA-export-LC-MS-MS_Positive_Mode.msp	346	486	460	610	624	646	+	PEE_D_PWE_P	0.0114291	-196	-4.4292
10.67	167.081	166.074	[M+H]+	TRUE	4-Methoxyphenylacetic acid	C9H10O3	Bruker HMDB Metabolite Library_2.0	0	728	904	1860	1675	1864	+	PEE_D_PWE_P	0.0114489	-1255.67	-4.42696
4.1	348.07	347.063	[M+H]+	TRUE	Adenosine 5'-monophosphate	C10H14N5O7P	MoNA-export-LC-MS-MS_Positive_Mode.msp	2924	2256	2606	1432	420	1168	+	PEE_D_PWE_P	0.0114923	1588.67	4.42208
2.96	209.104	208.097	[M+H]+	TRUE	anthraquinone	C14H8O2	MSMS-Pos-bmdms-np_20200811.msp	1318	1840	2070	850	392	544	+	PEE_D_PWE_P	0.0115849	1147.33	4.41175
4.53	303.156	302.149	[M+H]+	TRUE	Mycosporine glutaminol	C13H22N2O6	MoNA-export-LC-MS-MS_Positive_Mode.msp	162	92	144	256	392	364	+	PEE_D_PWE_P	0.0116532	-204.667	-4.40418
6.09	348.071	347.063	[M+H]+	TRUE	Adenosine Monophosphate	C10H14N5O7P	Bruker HMDB Metabolite Library_2.0	118	144	132	776	462	486	+	PEE_D_PWE_P	0.0118614	-443.333	-4.38145
4.29	176.055	175.048	[M+H]+	TRUE	Indolacetic acid	C10H9NO2	MoNA-export-LC-MS-MS_Positive_Mode.msp	1218	2174	1996	528	570	306	+	PEE_D_PWE_P	0.0120835	1328	4.35775
6.75	257.149	256.142	[M+H]+	TRUE	N-[(2,2-dimethyloxan-4-yl)methyl]-N',N'-diethylpropane-1,3-diamine	C15H32N2O	Bruker MetaboBASE Personal Library 3.0	0	60	0	160	106	126	+	PEE_D_PWE_P	0.0121962	-110.667	-4.34591
8.83	210.117	209.11	[M+H]+	TRUE	(3S,4S)-N-methyl-4-(5-methyl-1H-1,2,4-triazol-3-yl)pyrrolidine-3-carboxamide	C9H15N5O	Bruker MetaboBASE Personal Library 3.0	512	600	354	834	996	822	+	PEE_D_PWE_P	0.0123276	-395.333	-4.33228
3.11	146.08	145.073	[M+H]+	TRUE	4-Acetamidobutanoic acid; LC-tDDA; CE20	C6H11NO3	MoNA-export-LC-MS-MS_Positive_Mode.msp	1472	1982	2042	866	1042	1084	+	PEE_D_PWE_P	0.0123504	834.667	4.32993
10.65	225.122	224.115	[M+H]+	TRUE	NCGC00380609-02!4,8-dihydroxy-6-methoxy-3-methyl-3,4-dihydroisochromen-1-one	C11H12O5	MoNA-export-LC-MS-MS_Positive_Mode.msp	1845	2086	1956	0	960	864	+	PEE_D_PWE_P	0.0123935	1354.33	4.32551
2.31	267.055	266.048	[M+H]+	TRUE	Valsartan acid	C14H10N4O2	MoNA-export-LC-MS-MS_Positive_Mode.msp	594	548	588	108	334	0	+	PEE_D_PWE_P	0.0124788	429.333	4.3168
15.96	175.149	174.141	[M+H]+	TRUE	Ionene	C13H18	Bruker MetaboBASE Personal Library 3.0	2314	2026	1950	822	1388	1344	+	PEE_D_PWE_P	0.0128131	912	4.2834
4.04	160.097	159.09	[M+H]+	TRUE	DL-2-Aminooctanoic acid	C8H17NO2	Bruker HMDB Metabolite Library_2.0	3198	3574	2960	2432	2466	2520	+	PEE_D_PWE_P	0.0129305	771.333	4.2719
17.76	376.259	375.252	[M+H]+, [M+Na]+	TRUE	Tuberostemonine	C22H33NO4	MSMS-Pos-bmdms-np_20200811.msp	6838	6582	6578	7592	7146	7280	+	PEE_D_PWE_P	0.0129394	-673.333	-4.27104
4.04	206.049	205.042	[M+H]+	TRUE	Xanthurenic Acid	C10H7NO4	MoNA-export-LC-MS-MS_Positive_Mode.msp	1764	1432	1563	834	1098	1120	+	PEE_D_PWE_P	0.0129595	569	4.26909
11.1	203.083	202.075	[M+H]+	TRUE	vasicinone	C11H10N2O2	MoNA-export-LC-MS-MS_Positive_Mode.msp	1282	1462	1232	608	744	980	+	PEE_D_PWE_P	0.013241	548	4.24213
3.11	246.101	245.094	[M+H]+	TRUE	Mycosporine-Glycine	C10H15NO6	MoNA-export-LC-MS-MS_Positive_Mode.msp	1418	1248	1762	2096	2272	2110	+	PEE_D_PWE_P	0.0133271	-683.333	-4.23402
3.39	337.161	336.154	[M+H]+, [M+H-H2O]+	TRUE	N-[1-(3-methyl-1,2,4-oxadiazol-5-yl)cyclohexyl]quinoline-2-carboxamide	C19H20N4O2	Bruker MetaboBASE Personal Library 3.0	570	428	424	162	240	276	+	PEE_D_PWE_P	0.01337	248	4.23
5.21	290.135	289.127	[M+H]+	TRUE	Atropine	C17H23NO3	MSMS-Pos-bmdms-np_20200811.msp	1362	726	1006	3090	1992	2620	+	PEE_D_PWE_P	0.0139181	-1536	-4.18002
3.64	111.053	110.046	[M+H]+	TRUE	resorcinol	C6H6O2	Bruker MetaboBASE Personal Library 3.0	3400	3562	4382	2504	2470	2552	+	PEE_D_PWE_P	0.0139826	1272.67	4.1743
15.4	235.131	234.124	[M+H]+	TRUE	NCGC00385860-01_C15H22O2_3-Hydroxy-5-isopropylidene-3,8-dimethyl-2,3,3a,4,5,8a-hexahydro-6(1H)-azulenone	C15H22O2	MoNA-export-LC-MS-MS_Positive_Mode.msp	2226	2490	2272	3458	3076	4020	+	PEE_D_PWE_P	0.0141876	-1188.67	-4.1563
10.44	595.164	594.157	[M+H]+	TRUE	NCGC00385604-02!5,7-dihydroxy-2-(4-hydroxyphenyl)-6,8-bis[3,4,5-trihydroxy-6-(hydroxymethyl)oxan-2-yl]chromen-4-one	C27H30O15	MoNA-export-LC-MS-MS_Positive_Mode.msp	624	368	476	102	214	142	+	PEE_D_PWE_P	0.0142543	336.667	4.15051
2.78	230.113	229.105	[M+H]+	TRUE	Pro Asn	C9H15N3O4	Bruker MetaboBASE Personal Library 3.0	1114	1126	1250	1576	1388	1424	+	PEE_D_PWE_P	0.0142897	-299.333	-4.14746
15.8	245.166	244.158	[M+H]+	TRUE	N,N-Diisopropyltryptamine	C16H24N2	Bruker MetaboBASE Personal Library 3.0	366	356	230	144	0	0	+	PEE_D_PWE_P	0.0143011	269.333	4.14648
6.81	192.106	191.098	[M+H]+	TRUE	N-Acetylmethionine	C7H13NO3S	MoNA-export-LC-MS-MS_Positive_Mode.msp	242	98	178	0	0	0	+	PEE_D_PWE_P	0.014316	172.667	4.14519
12.16	248.133	247.126	[M+H]+	TRUE	Gly Thr Ala	C9H17N3O5	Bruker MetaboBASE Personal Library 3.0	136	144	44	952	1212	554	+	PEE_D_PWE_P	0.014693	-798	-4.11326
7.98	102.055	101.048	[M+H]+	TRUE	1-Aminocyclopropane-1-carboxylate	C4H7NO2	MoNA-export-LC-MS-MS_Positive_Mode.msp	1136	720	816	1770	1414	1948	+	PEE_D_PWE_P	0.0151392	-820	-4.07672
4.16	188.056	187.048	[M+H]+	TRUE	N8-Acetylspermidine	C9H21N3O	MoNA-export-LC-MS-MS_Positive_Mode.msp	698	1026	1002	458	0	0	+	PEE_D_PWE_P	0.0151841	756	4.07311
20.48	327.124	326.117	[M+H]+	TRUE	2-METHYL-5,7,8-TRIMETHOXYISOFLAVONE	C19H18O5	Bruker MetaboBASE Personal Library 3.0	558	234	360	0	0	0	+	PEE_D_PWE_P	0.0151952	384	4.07222
20.58	455.354	454.346	[M+H]+, [M+H-H2O]+	TRUE	DEHYDRO (11,12)URSOLIC ACID LACTONE	C30H46O3	Bruker MetaboBASE Personal Library 3.0	138	56	138	0	0	0	+	PEE_D_PWE_P	0.0154913	110.667	4.04878
5.85	232.082	231.075	[M+H]+	TRUE	Cer 9:0;2O/3:0	C12H25NO3	MSDIAL-TandemMassSpectralAtlas-VS69-Pos.msp	718	1204	1186	300	422	406	+	PEE_D_PWE_P	0.0156868	660	4.0336
20.67	149.023	148.016	[M+H]+	TRUE	Phthalic anhydride	C8H4O3	MoNA-export-LC-MS-MS_Positive_Mode.msp	33822	33286	39026	43022	42450	42914	+	PEE_D_PWE_P	0.0156883	-7417.33	-4.03348
18.67	163.039	162.032	[M+H]+	TRUE	4-Methylphthalic anhydride	C9H6O3	MoNA-export-LC-MS-MS_Positive_Mode.msp	3290	3094	3732	4298	4112	4104	+	PEE_D_PWE_P	0.0159185	-799.333	-4.0159
3.55	307.15	306.143	[M+H]+	TRUE	N-tert-butyl-8-(cyclopropylmethyl)-4,5,6,7-tetrahydrothieno[2,3-b]azepine-2-carboxamide	C17H26N2OS	Bruker MetaboBASE Personal Library 3.0	0	0	104	162	218	182	+	PEE_D_PWE_P	0.0163799	-152.667	-3.98156
18.96	253.141	252.134	[M+H]+	TRUE	Cimetidine	C10H16N6S	MoNA-export-LC-MS-MS_Positive_Mode.msp	2212	2258	2550	2864	3036	2738	+	PEE_D_PWE_P	0.0168438	-539.333	-3.94817
10.86	245.123	244.115	[M+H]+	TRUE	Leucyl-leucine; LC-tDDA; CE20	C12H24N2O3	MoNA-export-LC-MS-MS_Positive_Mode.msp	1518	1453	1336	1112	1056	1240	+	PEE_D_PWE_P	0.0170376	299.667	3.93455
2.23	175.045	174.038	[M+H]+	TRUE	juglone	C10H6O3	MoNA-export-LC-MS-MS_Positive_Mode.msp	28740	26386	27814	23110	25220	23638	+	PEE_D_PWE_P	0.0172532	3657.33	3.91962
2.24	243.002	241.994	[M+H]+	TRUE	Clofibrate	C12H15ClO3	MoNA-export-LC-MS-MS_Positive_Mode.msp	20274	20218	20602	19330	19004	18056	+	PEE_D_PWE_P	0.0173094	1568	3.91577
20.57	281.172	258.183	[M+Na]+, [M+H]+	TRUE	Luvangetin	C15H14O4	MoNA-export-LC-MS-MS_Positive_Mode.msp	49772	46834	57708	63042	66190	70096	+	PEE_D_PWE_P	0.0173618	-15004.7	-3.91218
21.28	305.249	304.242	[M+H]+	TRUE	Stearidonic Acid ethyl ester	C20H32O2	Bruker MetaboBASE Personal Library 3.0	502	530	502	456	408	376	+	PEE_D_PWE_P	0.0173643	98	3.91201
9.83	255.134	254.127	[M+H]+	TRUE	N-cyclohexyl-4-ethoxypiperidine-1-carboxamide	C14H26N2O2	Bruker MetaboBASE Personal Library 3.0	1326	1616	970	2104	1964	2306	+	PEE_D_PWE_P	0.0178503	-820.667	-3.8794
9.44	283.128	282.12	[M+H]+	TRUE	Niflumic Acid	C13H9F3N2O2	MoNA-export-LC-MS-MS_Positive_Mode.msp	406	332	564	756	680	854	+	PEE_D_PWE_P	0.0178952	-329.333	-3.87645
20.97	136.022	135.015	[M+H]+	TRUE	Benzothiazole	C7H5NS	MoNA-export-LC-MS-MS_Positive_Mode.msp	2514	2420	2684	2822	3036	2908	+	PEE_D_PWE_P	0.0181647	-382.667	-3.85887
11.27	227.093	226.086	[M+H]+	TRUE	3-NITRO-TYROSINE	C9H10N2O5	MoNA-export-LC-MS-MS_Positive_Mode.msp	1918	1558	1440	1010	1148	904	+	PEE_D_PWE_P	0.0181749	618	3.85822
9.44	214.115	213.107	[M+H]+	TRUE	6-piperazin-1-yl-Isoquinoline (hydrochloride)	C13H15N3	Bruker MetaboBASE Personal Library 3.0	1054	1110	1288	898	638	646	+	PEE_D_PWE_P	0.0187343	423.333	3.82274
5.71	276.112	275.105	[M+H]+	TRUE	Trp Ala	C14H17N3O3	Bruker MetaboBASE Personal Library 3.0	990	1006	1470	318	594	520	+	PEE_D_PWE_P	0.0188531	678	3.81536
10.34	237.041	236.034	[M+H]+	TRUE	Didanosine	C10H12N4O3	MoNA-export-LC-MS-MS_Positive_Mode.msp	268	306	308	0	0	180	+	PEE_D_PWE_P	0.0189175	234	3.81139
8.63	185.128	184.12	[M+H]+	TRUE	(3S,6S)-3-Methyl-6-(2-methylpropyl)piperazine-2,5-dione	C9H16N2O2	Bruker MetaboBASE Personal Library 3.0	262	128	352	0	0	0	+	PEE_D_PWE_P	0.0190941	247.333	3.80058
9.97	243.17	242.163	[M+H]+	TRUE	NCGC00386030-01_C15H14O3_3-[(E)-2-(3-Hydroxyphenyl)vinyl]-5-methoxyphenol	C15H14O3	MoNA-export-LC-MS-MS_Positive_Mode.msp	492	614	404	194	0	236	+	PEE_D_PWE_P	0.0191564	360	3.7968
21.08	353.27	352.263	[M+H]+	TRUE	prostaglandin D2	C20H32O5	Bruker MetaboBASE Personal Library 3.0	0	0	0	168	136	60	+	PEE_D_PWE_P	0.0192958	-121.333	-3.78838
2.24	216.073	215.065	[M+H]+, [M+H-H2O]+	TRUE	atrazine	C8H14ClN5	MoNA-export-LC-MS-MS_Positive_Mode.msp	9418	9864	10064	9022	9086	8718	+	PEE_D_PWE_P	0.0194101	840	3.78153
13.15	197.118	196.111	[M+H]+, [M+H-H2O]+	TRUE	loliolide	C11H16O3	MoNA-export-LC-MS-MS_Positive_Mode.msp	2546	2818	2608	2982	2982	3168	+	PEE_D_PWE_P	0.019904	-386.667	-3.75249
6.61	86.0969	85.0897	[M+H]+	TRUE	Piperidine	C5H11N	MoNA-export-LC-MS-MS_Positive_Mode.msp	3144	4900	4114	1946	2354	1968	+	PEE_D_PWE_P	0.0201064	1963.33	3.74084
16.57	315.124	314.117	[M+H]+	TRUE	BENZOIC ACID, p-(9-ACRIDINYLAMINO)	C20H14N2O2	Bruker MetaboBASE Personal Library 3.0	114	158	128	74	92	76	+	PEE_D_PWE_P	0.0205488	52.6667	3.71585
12.1	183.063	182.056	[M+H]+	TRUE	Harmane	C12H10N2	MoNA-export-LC-MS-MS_Positive_Mode.msp	8702	10966	11066	12688	13808	14202	+	PEE_D_PWE_P	0.0206538	-3321.33	-3.71001
3.18	162.077	161.069	[M+H]+	TRUE	Glutamic acid gamma methyl ester	C6H11NO4	MoNA-export-LC-MS-MS_Positive_Mode.msp	370	540	482	1952	1016	1966	+	PEE_D_PWE_P	0.0206656	-1180.67	-3.70936
2.84	162.078	179.08	[M+H-H2O]+, [M+H]+	TRUE	Glucosamine [M+H-H2O]+; AIF; CE0; MS2Dec	C6H13NO5	MoNA-export-LC-MS-MS_Positive_Mode.msp	2478	2692	3028	3434	3408	3924	+	PEE_D_PWE_P	0.0210037	-856	-3.69081
14.98	211.17	210.162	[M+H]+, [M+H-H2O]+	TRUE	(R)-8-Acetoxycarvotanacetone	C12H18O3	Bruker MetaboBASE Personal Library 3.0	1422	964	1046	682	292	464	+	PEE_D_PWE_P	0.0211966	664.667	3.6804
2.52	198.123	197.116	[M+H]+	TRUE	Azacyclotridecan-2-one	C12H23NO	MoNA-export-LC-MS-MS_Positive_Mode.msp	7574	6292	8216	9956	9204	9584	+	PEE_D_PWE_P	0.021472	-2220.67	-3.66571
9.07	229.119	228.112	[M+H]+	TRUE	Leucylproline	C11H20N2O3	MoNA-export-LC-MS-MS_Positive_Mode.msp	634	862	1194	1830	1450	1568	+	PEE_D_PWE_P	0.0219554	-719.333	-3.64047
11.93	123.117	122.109	[M+H]+	TRUE	2-methylcyclohexa-2,5-diene-1,4-dione	C7H6O2	MSMS-Pos-bmdms-np_20200811.msp	1230	1362	1366	1548	1914	1918	+	PEE_D_PWE_P	0.0221477	-474	-3.63062
11.15	246.098	245.09	[M+H]+	TRUE	Cell Sheet Migration Inhibitor, Locostatin	C14H15NO3	Bruker MetaboBASE Personal Library 3.0	724	678	738	558	614	468	+	PEE_D_PWE_P	0.0226483	166.667	3.60544
2.79	144.067	143.059	[M+H]+	TRUE	(2R)-6-methylpiperidine-2-carboxylic acid	C7H13NO2	MSMS-Pos-bmdms-np_20200811.msp	2138	2012	2374	1196	1774	1234	+	PEE_D_PWE_P	0.0227198	773.333	3.60189
6.4	213.125	212.117	[M+H]+	TRUE	methyl 4-hydroxy-3,5-dimethoxybenzoate	C10H12O5	MSMS-Pos-bmdms-np_20200811.msp	978	1350	1544	682	710	684	+	PEE_D_PWE_P	0.0227625	598.667	3.59978
11.47	233.162	232.154	[M+H]+	TRUE	Nalidixic acid	C12H12N2O3	MoNA-export-LC-MS-MS_Positive_Mode.msp	270	302	176	378	382	406	+	PEE_D_PWE_P	0.0229591	-139.333	-3.59013
9.25	311.128	310.121	[M+H]+	TRUE	gamma-Glutamyltyrosine	C14H18N2O6	MoNA-export-LC-MS-MS_Positive_Mode.msp	832	1256	1018	238	592	518	+	PEE_D_PWE_P	0.0230085	586	3.58773
13.65	263.127	280.131	[M+H-H2O]+, [M+H]+	TRUE	NCGC00380410-01_C15H20O5_(11xi)-4,7-Dihydroxy-12,13-epoxytrichothec-9-en-8-one	C15H20O5	MoNA-export-LC-MS-MS_Positive_Mode.msp	660	700	526	140	210	434	+	PEE_D_PWE_P	0.0235273	367.333	3.56278
21.85	468.389	467.382	[M+H]+	TRUE	TOBRAMYCIN	C18H37N5O9	Bruker MetaboBASE Personal Library 3.0	184	246	262	136	112	156	+	PEE_D_PWE_P	0.0236054	96	3.55908
5.92	240.087	239.08	[M+H]+	TRUE	NCGC00380408-01!(5E,7E)-3-acetamidoundeca-5,7-dienoic acid	C13H21NO3	MoNA-export-LC-MS-MS_Positive_Mode.msp	2218	1034	2250	454	358	420	+	PEE_D_PWE_P	0.0238276	1423.33	3.54864
2.99	201.088	200.081	[M+H]+	TRUE	Medetomidine HCl	C13H16N2	Bruker MetaboBASE Personal Library 3.0	2242	2470	2464	2112	1686	1820	+	PEE_D_PWE_P	0.0238755	519.333	3.54641
14.83	265.143	264.136	[M+H]+, [M+H-H2O]+	TRUE	NCGC00385163-01_C15H20O4_2(3H)-Furanone, dihydro-3-methylene-4-[(2E)-3-methyl-4-(tetrahydro-4-methyl-5-oxo-2-furanyl)-2-buten-1-yl]-, (4R)-	C15H20O4	MoNA-export-LC-MS-MS_Positive_Mode.msp	246	274	270	622	606	384	+	PEE_D_PWE_P	0.0239153	-274	-3.54455
2.24	142.036	141.029	[M+H]+	TRUE	Pymetrozine-TP CGA371075	C5H7N3O2	MoNA-export-LC-MS-MS_Positive_Mode.msp	15640	14276	15964	13068	13684	12394	+	PEE_D_PWE_P	0.0244129	2244.67	3.52169
16.61	219.139	218.131	[M+H]+	TRUE	Muurolladie-3-One	C15H22O	MoNA-export-LC-MS-MS_Positive_Mode.msp	400	462	254	584	902	826	+	PEE_D_PWE_P	0.0249554	-398.667	-3.49738
14.45	86.0965	85.0893	[M+H]+	TRUE	2-Pyrrolidinone; AIF; CE0; MS2Dec	C4H7NO	MoNA-export-LC-MS-MS_Positive_Mode.msp	2624	2554	2640	2946	2868	2728	+	PEE_D_PWE_P	0.0249793	-241.333	-3.49632
15.9	237.149	236.142	[M+H]+	TRUE	1-(2,4-Dihydroxyphenyl)-1,2-heptanedione	C13H16O4	Bruker MetaboBASE Personal Library 3.0	1588	1394	1692	356	444	1136	+	PEE_D_PWE_P	0.0251648	912.667	3.48816
3.13	206.104	205.096	[M+H]+	TRUE	1-Isothiocyanato-6-(methylsulfinyl)-hexane	C8H15NOS2	MoNA-export-LC-MS-MS_Positive_Mode.msp	6850	7152	6802	4774	6152	5550	+	PEE_D_PWE_P	0.0251707	1442.67	3.4879
10.71	242.117	241.109	[M+H]+	TRUE	Phenethyl anthranilate	C15H15NO2	MoNA-export-LC-MS-MS_Positive_Mode.msp	0	300	276	542	752	534	+	PEE_D_PWE_P	0.0252856	-417.333	-3.48289
4.5	177.076	176.069	[M+H]+	TRUE	Fluxapyroxad (BAS 700 F)-TP CSAA798670	C6H6F2N2O2	MoNA-export-LC-MS-MS_Positive_Mode.msp	2168	4398	2202	248	366	432	+	PEE_D_PWE_P	0.025356	2574	3.47982
21.73	355.283	332.293	[M+Na]+, [M+H]+	TRUE	5-[2-(furan-3-yl)ethyl]-8a-(hydroxymethyl)-5,6-dimethyl-3,4,4a,6,7,8-hexahydronaphthalene-1-carboxylic acid	C20H28O4	MoNA-export-LC-MS-MS_Positive_Mode.msp	174	158	182	460	266	450	+	PEE_D_PWE_P	0.0254147	-220.667	-3.47728
3.37	203.112	202.105	[M+H]+	TRUE	N-ACETYLTRYPTAMINE	C12H14N2O	Bruker MetaboBASE Personal Library 3.0	1516	1208	1358	1074	976	1054	+	PEE_D_PWE_P	0.0254676	326	3.475
3.91	160.061	159.053	[M+H]+	TRUE	Guanidinobutyric acid methyl ester	C6H13N3O2	MoNA-export-LC-MS-MS_Positive_Mode.msp	484	696	434	1420	866	1410	+	PEE_D_PWE_P	0.0255298	-694	-3.47232
3.43	258.145	257.137	[M+H]+	TRUE	3-(2-oxo-2-pyrrolidin-1-ylethyl)quinazolin-4-one	C14H15N3O2	Bruker MetaboBASE Personal Library 3.0	2976	3348	2926	1354	2294	2198	+	PEE_D_PWE_P	0.0255726	1134.67	3.47047
5.19	218.138	217.131	[M+H]+	TRUE	(R)-2-amino-3-(1H-indol-3-yl)-N-methylpropanamide oxalate	C12H15N3O	MSMS-Pos-bmdms-np_20200811.msp	23762	22782	24276	21978	20020	21306	+	PEE_D_PWE_P	0.0256384	2505.33	3.46765
6.97	227.138	226.131	[M+H]+	TRUE	(1R,2R)-methyl dihydrojasmonate	C13H22O3	MSMS-Pos-bmdms-np_20200811.msp	764	474	492	1184	856	1182	+	PEE_D_PWE_P	0.0258595	-497.333	-3.45823
5.76	152.069	151.061	[M+H]+	TRUE	N-Methylanthranilic Acid	C8H9NO2	MoNA-export-LC-MS-MS_Positive_Mode.msp	420	402	506	756	1336	1414	+	PEE_D_PWE_P	0.0258946	-726	-3.45674
4.17	220.082	219.074	[M+H]+	TRUE	L-NNA	C6H13N5O4	Bruker MetaboBASE Personal Library 3.0	1150	844	896	602	590	678	+	PEE_D_PWE_P	0.0259839	340	3.45297
17.57	177.055	176.047	[M+H]+	TRUE	ASCORBIC ACID	C6H8O6	MSMS-Pos-bmdms-np_20200811.msp	6224	5798	6670	7540	8752	7456	+	PEE_D_PWE_P	0.0260637	-1685.33	-3.44961
3.69	127.087	126.079	[M+H]+	TRUE	6-methyl-5-Hepten-2-one	C8H14O	Bruker MetaboBASE Personal Library 3.0	1164	954	868	424	496	736	+	PEE_D_PWE_P	0.0263322	443.333	3.4384
11.81	230.047	229.04	[M+H]+	TRUE	N-Tri(hydroxymethyl)methyltaurine [TES]	C6H15NO6S	MoNA-export-LC-MS-MS_Positive_Mode.msp	0	0	0	386	284	122	+	PEE_D_PWE_P	0.0264226	-264	-3.43466
2.55	154.133	153.126	[M+H]+	TRUE	Gabapentin-lactam	C9H15NO	MoNA-export-LC-MS-MS_Positive_Mode.msp	1514	1728	1718	2026	2762	2476	+	PEE_D_PWE_P	0.0270493	-768	-3.40912
2.65	176.102	175.095	[M+H]+	TRUE	L-Citrulline	C6H13N3O3	MSMS-Pos-Vaniya-Fiehn_Natural_Products_Library_20200109.msp	1994	1892	2096	2254	2674	2435	+	PEE_D_PWE_P	0.0271153	-460.333	-3.40647
21.11	309.28	308.272	[M+H]+	TRUE	Linoleic Acid ethyl ester	C20H36O2	Bruker MetaboBASE Personal Library 3.0	508	226	368	96	106	0	+	PEE_D_PWE_P	0.0271864	300	3.40363
6.3	245.114	244.107	[M+H]+	TRUE	linderalactone	C15H16O3	MSMS-Pos-bmdms-np_20200811.msp	674	702	886	528	464	300	+	PEE_D_PWE_P	0.0272182	323.333	3.40236
11.51	433.114	432.107	[M+H]+	TRUE	Apigenin-8-C-glucoside	C21H20O10	MSMS-Pos-PlaSMA.msp	178	402	340	116	0	40	+	PEE_D_PWE_P	0.0273241	254.667	3.39814
8.61	275.165	274.158	[M+H]+	TRUE	2,3-dihydro-1,4-dioxin-5-yl-(4-phenylpiperazin-1-yl)methanone	C15H18N2O3	Bruker MetaboBASE Personal Library 3.0	688	1016	650	384	392	398	+	PEE_D_PWE_P	0.0277002	393.333	3.38333
2.94	321.129	320.122	[M+H]+	TRUE	Mycophenolic acid	C17H20O6	Bruker MetaboBASE Personal Library 3.0	230	154	132	276	296	376	+	PEE_D_PWE_P	0.027776	-144	-3.38037
10.05	159.092	158.085	[M+H]+	TRUE	1,5-Naphthalenediamine	C10H10N2	Bruker MetaboBASE Personal Library 3.0	1088	958	1298	1504	2196	1904	+	PEE_D_PWE_P	0.0281049	-753.333	-3.36765
8.71	262.163	261.156	[M+H]+	TRUE	ethyl 2-oxo-2-[4-(trifluoromethyl)anilino]acetate	C11H10F3NO3	Bruker MetaboBASE Personal Library 3.0	704	710	838	606	368	442	+	PEE_D_PWE_P	0.0281552	278.667	3.36572
10.96	336.191	335.183	[M+H]+	TRUE	N-[2-(diethylamino)ethyl]-2-(2-ethyl-2,3-dihydro-1,4-benzothiazin-4-yl)acetamide	C18H29N3OS	Bruker MetaboBASE Personal Library 3.0	320	446	436	266	118	218	+	PEE_D_PWE_P	0.0282112	200	3.36358
2.65	221.186	220.179	[M+H]+	TRUE	Ala-Met	C8H16N2O3S	MoNA-Dipeptide_pos.msp	0	368	146	540	520	736	+	PEE_D_PWE_P	0.0283562	-427.333	-3.35805
4.6	152.069	151.062	[M+H]+	TRUE	Phenylglycine	C8H9NO2	MoNA-export-LC-MS-MS_Positive_Mode.msp	536	720	858	2076	1512	1220	+	PEE_D_PWE_P	0.0285438	-898	-3.35094
10.77	144.081	143.074	[M+H]+	TRUE	6-Methylquinoline	C10H9N	Bruker MetaboBASE Personal Library 3.0	10990	11614	10794	9246	8326	10108	+	PEE_D_PWE_P	0.028862	1906	3.33902
5.86	241.154	240.146	[M+H]+	TRUE	Imiquimod	C14H16N4	MoNA-export-LC-MS-MS_Positive_Mode.msp	88	214	114	242	316	310	+	PEE_D_PWE_P	0.0289091	-150.667	-3.33727
23.22	102.091	101.084	[M+H]+	TRUE	valeramide	C5H11NO	MoNA-export-LC-MS-MS_Positive_Mode.msp	10416	9960	11376	8886	9426	8530	+	PEE_D_PWE_P	0.0291846	1636.67	3.3271
12.53	197.118	196.11	[M+H]+	TRUE	NCGC00385365-01_C11H16O3_2(4H)-Benzofuranone, 5,6,7,7a-tetrahydro-6-hydroxy-4,4,7a-trimethyl-, (6S,7aR)-	C11H16O3	MoNA-export-LC-MS-MS_Positive_Mode.msp	3010	3504	3256	4038	3712	4360	+	PEE_D_PWE_P	0.0294877	-780	-3.31603
20.67	301.141	278.152	[M+Na]+, [M+H]+	TRUE	Meranzin hydrate	C15H18O5	MSMS-Pos-bmdms-np_20200811.msp	35530	39026	48262	51360	59322	63574	+	PEE_D_PWE_P	0.0303492	-17146	-3.2853
10.94	231.114	230.106	[M+H]+	TRUE	HARMANE-1,2,3,4-TETRAHYDRO-3-CARBOXYLIC ACID	C13H14N2O2	Bruker MetaboBASE Personal Library 3.0	55106	58578	57064	53698	52528	53844	+	PEE_D_PWE_P	0.0307371	3559.33	3.2718
22.94	154.99	153.983	[M+H]+	TRUE	Gentisinic acid	C7H6O4	MoNA-export-LC-MS-MS_Positive_Mode.msp	13238	12824	12806	13810	15524	14554	+	PEE_D_PWE_P	0.0315668	-1673.33	-3.24358
10.47	161.106	160.099	[M+H]+	TRUE	Tryptamine	C10H12N2	Bruker MetaboBASE Personal Library 3.0	926	1032	1210	844	662	694	+	PEE_D_PWE_P	0.0321379	322.667	3.22466
3.78	194.048	193.041	[M+H]+	TRUE	Methyl-hippuric acid; LC-tDDA; CE20	C10H11NO3	MoNA-export-LC-MS-MS_Positive_Mode.msp	322	366	352	514	576	416	+	PEE_D_PWE_P	0.0325069	-155.333	-3.21265
2.75	129.063	128.056	[M+H]+	TRUE	Methyl 4-oxo-2-pentenoate	C6H8O3	Bruker MetaboBASE Personal Library 3.0	18320	17182	24526	12200	12194	13380	+	PEE_D_PWE_P	0.0328055	7418	3.20304
12.31	208.097	207.09	[M+H]+	TRUE	N-Acetyl-L-phenylalanine	C11H13NO3	Bruker HMDB Metabolite Library_2.0	2778	3126	3170	2672	2592	2402	+	PEE_D_PWE_P	0.0335376	469.333	3.17993
2.91	161.094	160.086	[M+H]+	TRUE	Ala-Ala	C6H12N2O3	MoNA-export-LC-MS-MS_Positive_Mode.msp	2376	2778	3184	4652	3440	4434	+	PEE_D_PWE_P	0.0337549	-1396	-3.17318
10.48	171.112	170.105	[M+H]+	TRUE	Levetiracetam	C8H14N2O2	MoNA-export-LC-MS-MS_Positive_Mode.msp	1482	1170	2070	530	732	826	+	PEE_D_PWE_P	0.0342121	878	3.15915
2.23	117.04	116.033	[M+H]+	TRUE	Levulinic acid	C5H8O3	Bruker HMDB Metabolite Library_2.0	11696	11140	11592	9458	10754	10284	+	PEE_D_PWE_P	0.0343593	1310.67	3.15467
13.67	245.123	244.116	[M+H]+	TRUE	(3aS,6aR)-5-benzyl-2-methyl-3a,4,6,6a-tetrahydropyrrolo[3,4-c]pyrrole-1,3-dione	C14H16N2O2	Bruker MetaboBASE Personal Library 3.0	190	148	434	484	800	840	+	PEE_D_PWE_P	0.034919	-450.667	-3.13788
8.86	274.093	273.086	[M+H]+	TRUE	CARPROFEN	C15H12ClNO2	Bruker MetaboBASE Personal Library 3.0	792	1060	1118	524	438	740	+	PEE_D_PWE_P	0.0349408	422.667	3.13723
11.81	193.123	192.116	[M+H]+	TRUE	NCGC00091427-03!4-methoxy-6-prop-2-enyl-1,3-benzodioxole	C11H12O3	MoNA-export-LC-MS-MS_Positive_Mode.msp	280	742	258	1202	890	932	+	PEE_D_PWE_P	0.0351232	-581.333	-3.13183
15.51	374.197	373.19	[M+H]+	TRUE	5-(5-cyclobutyl-1,3,4-oxadiazol-2-yl)-N-(2,4-dimethylphenyl)furan-2-sulfonamide	C18H19N3O4S	Bruker MetaboBASE Personal Library 3.0	102	52	172	0	0	0	+	PEE_D_PWE_P	0.0354405	108.667	3.12251
6.08	227.103	226.096	[M+H]+	TRUE	1-cyclohexyl-3-[[1-(hydroxymethyl)cyclopropyl]methyl]urea	C12H22N2O2	Bruker MetaboBASE Personal Library 3.0	624	958	1108	398	508	406	+	PEE_D_PWE_P	0.0356284	459.333	3.11704
2.75	173.092	172.085	[M+H]+	TRUE	NCGC00381342-01!3-[(E)-prop-1-enyl]pentanedioic acid	C8H12O4	MoNA-export-LC-MS-MS_Positive_Mode.msp	1336	936	1348	622	880	598	+	PEE_D_PWE_P	0.0357371	506.667	3.11389
9.81	247.128	246.121	[M+H]+	TRUE	Leu-Asp	C10H18N2O5	MoNA-Dipeptide_pos.msp	4556	4844	3592	3334	2966	3000	+	PEE_D_PWE_P	0.0360499	1230.67	3.10489
4.58	231.098	230.09	[M+H]+	TRUE	1H-indol-2-yl(morpholin-4-yl)methanone	C13H14N2O2	Bruker MetaboBASE Personal Library 3.0	1076	1610	1678	2002	2120	2030	+	PEE_D_PWE_P	0.0370126	-596	-3.07775
9.04	205.055	204.048	[M+H]+	TRUE	Levamisole	C11H12N2S	MoNA-export-LC-MS-MS_Positive_Mode.msp	1128	852	1170	446	436	810	+	PEE_D_PWE_P	0.0373475	486	3.0685
5.8	302.135	301.128	[M+H]+	TRUE	ethyl 3-[(4-oxo-6-propyl-1H-pyrimidin-2-yl)amino]benzoate	C16H19N3O3	Bruker MetaboBASE Personal Library 3.0	170	340	300	132	98	98	+	PEE_D_PWE_P	0.0377596	160.667	3.05725
4.87	129.094	128.086	[M+H]+	TRUE	3-Thiophenecarboxylic acid	C5H4O2S	MoNA-export-LC-MS-MS_Positive_Mode.msp	2318	2766	2814	2208	2132	2064	+	PEE_D_PWE_P	0.0380615	498	3.04911
15.4	311.221	310.214	[M+H]+	TRUE	(E)-4-[(1R,2S,3S,4R,8aS)-2,3,4-trihydroxy-2,5,5,8a-tetramethyl-3,4,4a,6,7,8-hexahydro-1H-naphthalen-1-yl]but-3-en-2-one	C18H30O4	MSMS-Pos-Vaniya-Fiehn_Natural_Products_Library_20200109.msp	318	268	186	168	74	92	+	PEE_D_PWE_P	0.0384938	146	3.03757
13.07	457.369	456.361	[M+H]+, [M+H-H2O]+	TRUE	(1S,2R,4aS,6aS,6bR,10S,12aR)-10-hydroxy-1,2,6a,6b,9,9,12a-heptamethyl-2,3,4,5,6,6a,7,8,8a,10,11,12,13,14b-tetradecahydro-1H-picene-4a-carboxylic acid	C30H48O3	MSMS-Pos-Vaniya-Fiehn_Natural_Products_Library_20200109.msp	154	178	106	94	0	0	+	PEE_D_PWE_P	0.038685	114.667	3.03251
12.95	162.056	161.049	[M+H]+	TRUE	Indole-3-carboxylic acid	C9H7NO2	MoNA-export-LC-MS-MS_Positive_Mode.msp	806	556	874	1018	1328	1102	+	PEE_D_PWE_P	0.0392277	-404	-3.01833
11.77	192.066	191.059	[M+H]+	TRUE	4-Benzylpiperidin-4-ol	C12H17NO	Bruker MetaboBASE Personal Library 3.0	1970	2342	1008	3110	2784	3198	+	PEE_D_PWE_P	0.0393266	-1257.33	-3.01577
8.66	266.112	265.105	[M+H]+	TRUE	Alachlor-OXA	C14H19NO4	MoNA-export-LC-MS-MS_Positive_Mode.msp	606	718	444	1070	1220	798	+	PEE_D_PWE_P	0.04013	-440	-2.99524
22.39	256.263	255.256	[M+H]+	TRUE	Palmitic amide	C16H33NO	Bruker MetaboBASE Personal Library 3.0	3950	3234	3868	4396	4452	4276	+	PEE_D_PWE_P	0.0409227	-690.667	-2.97545
2.51	236.079	235.072	[M+H]+	TRUE	bk-DMBDB	C13H17NO3	Bruker MetaboBASE Personal Library 3.0	4600	4562	4868	5558	7106	5772	+	PEE_D_PWE_P	0.0409656	-1468.67	-2.97439
15.26	192.138	191.131	[M+H]+, [M+Na]+	TRUE	N-Ethyl-N-Methylcathinone	C12H17NO	Bruker MetaboBASE Personal Library 3.0	502	854	1254	234	250	178	+	PEE_D_PWE_P	0.0409751	649.333	2.97416
13.65	322.202	321.195	[M+H]+, [M+H-H2O]+	TRUE	N-[2-[1-(2-methylpropyl)pyrrolo[2,3-b]pyridin-3-yl]ethyl]benzamide	C20H23N3O	Bruker MetaboBASE Personal Library 3.0	98	114	160	60	64	0	+	PEE_D_PWE_P	0.0410702	82.6667	2.97182
11.98	245.129	244.121	[M+H]+	TRUE	NCGC00380633-02_C14H16N2O2_Pyrrolo[1,2-a]pyrazine-1,4-dione, hexahydro-3-(phenylmethyl)-	C14H16N2O2	MoNA-export-LC-MS-MS_Positive_Mode.msp	614	448	470	394	240	278	+	PEE_D_PWE_P	0.0413079	206.667	2.966
10.27	295.13	294.122	[M+H]+	TRUE	Glu Phe	C14H18N2O5	Bruker MetaboBASE Personal Library 3.0	0	186	0	1284	378	892	+	PEE_D_PWE_P	0.0428877	-789.333	-2.92827
12.81	195.138	194.131	[M+H]+	TRUE	(4-Methylphenoxy) acetic acid ethyl ester	C11H14O3	Bruker MetaboBASE Personal Library 3.0	1208	1284	728	634	412	544	+	PEE_D_PWE_P	0.04293	543.333	2.92728
3.71	141.101	140.094	[M+H]+	TRUE	Methylimidazoleacetic acid; LC-tDDA; CE20	C6H8N2O2	MoNA-export-LC-MS-MS_Positive_Mode.msp	452	440	784	1144	1024	812	+	PEE_D_PWE_P	0.0431506	-434.667	-2.92215
21.38	268.205	267.198	[M+H]+	TRUE	1-(3,4-difluorophenyl)-5-propan-2-yltriazole-4-carboxylic acid	C12H11F2N3O2	Bruker MetaboBASE Personal Library 3.0	126	84	182	70	0	0	+	PEE_D_PWE_P	0.0432001	107.333	2.921
15.52	299.107	276.119	[M+Na]+, [M+H]+	TRUE	6-Shogaol	C17H24O3	MSMS-Pos-bmdms-np_20200811.msp	2096	2394	2446	2870	2724	3416	+	PEE_D_PWE_P	0.0434515	-691.333	-2.9152
3.08	157.098	156.09	[M+H]+	TRUE	3-Indoleacetonitrile	C10H8N2	MoNA-export-LC-MS-MS_Positive_Mode.msp	256	222	392	426	462	568	+	PEE_D_PWE_P	0.0437916	-195.333	-2.90741
8.78	235.12	234.113	[M+H]+	TRUE	LID_235.1805_10.1	C14H22N2O	MoNA-export-LC-MS-MS_Positive_Mode.msp	656	694	812	492	544	258	+	PEE_D_PWE_P	0.0440416	289.333	2.90173
11.93	232.098	231.09	[M+H]+	TRUE	N-[(3,5-dimethyl-1,2-oxazol-4-yl)methyl]pyridine-2-carboxamide	C12H13N3O2	Bruker MetaboBASE Personal Library 3.0	696	786	436	292	272	390	+	PEE_D_PWE_P	0.0444461	321.333	2.89261
5.43	148.096	147.088	[M+H]+	TRUE	D-GLUTAMIC ACID	C5H9NO4	Bruker MetaboBASE Personal Library 3.0	536	702	398	164	274	328	+	PEE_D_PWE_P	0.0444488	290	2.89255
9.3	254.066	253.059	[M+H]+	TRUE	2-[1-(thiophen-2-ylmethyl)imidazol-2-yl]sulfanylacetamide	C10H11N3OS2	Bruker MetaboBASE Personal Library 3.0	540	580	592	0	308	382	+	PEE_D_PWE_P	0.0447179	340.667	2.88655
10.29	225.122	224.115	[M+H]+	TRUE	Oltipraz metabolite M2	C10H12N2S2	Bruker MetaboBASE Personal Library 3.0	5886	7450	6516	5566	4650	5092	+	PEE_D_PWE_P	0.0449566	1514.67	2.88125
12.6	211.137	210.129	[M+H]+	TRUE	2-pyridin-3-yl-thiazolidine-4-carboxylic acid	C9H10N2O2S	MSMS-Pos-bmdms-np_20200811.msp	1214	1236	1396	1042	1122	1130	+	PEE_D_PWE_P	0.0449632	184	2.8811
19.9	263.236	262.229	[M+H]+	TRUE	Farnesyl acetone	C18H30O	Bruker MetaboBASE Personal Library 3.0	404	164	472	64	40	112	+	PEE_D_PWE_P	0.0455843	274.667	2.86748
5.2	130.05	129.042	[M+H]+	TRUE	Pyroglutamic acid	C5H7NO3	MoNA-export-LC-MS-MS_Positive_Mode.msp	1110	1092	866	452	784	724	+	PEE_D_PWE_P	0.0456131	369.333	2.86685
14.5	235.134	234.127	[M+H]+	TRUE	EPIRIZOLE	C11H14N4O2	Bruker MetaboBASE Personal Library 3.0	522	776	676	1042	1168	828	+	PEE_D_PWE_P	0.0456169	-354.667	-2.86677
7.56	86.0606	85.0533	[M+H]+	TRUE	2-Pyrrolidinone	C4H7NO	Bruker HMDB Metabolite Library_2.0	1268	1008	1284	932	942	914	+	PEE_D_PWE_P	0.0457091	257.333	2.86477
10.26	196.097	195.09	[M+H]+	TRUE	N-butan-2-yl-1,5-dimethylpyrazole-3-carboxamide	C10H17N3O	Bruker MetaboBASE Personal Library 3.0	2246	2314	2364	2854	2436	2824	+	PEE_D_PWE_P	0.0461142	-396.667	-2.85603
10.57	328.222	327.215	[M+H]+	TRUE	Ile Pro Val	C16H29N3O4	Bruker MetaboBASE Personal Library 3.0	288	622	404	126	130	198	+	PEE_D_PWE_P	0.0464871	286.667	2.84806
8.77	253.13	252.123	[M+H]+	TRUE	Pro His	C11H16N4O3	Bruker MetaboBASE Personal Library 3.0	2114	1880	4126	0	1176	0	+	PEE_D_PWE_P	0.0466232	2314.67	2.84516
9.71	177.139	176.132	[M+H]+	TRUE	N-Benzooxazol-2-yl-guanidine	C8H8N4O	Bruker MetaboBASE Personal Library 3.0	170	134	0	268	280	222	+	PEE_D_PWE_P	0.0467782	-155.333	-2.84189
8.5	212.099	211.092	[M+H]+	TRUE	Methyldopa	C10H13NO4	MoNA-export-LC-MS-MS_Positive_Mode.msp	5648	6690	5700	5252	4852	4476	+	PEE_D_PWE_P	0.0470266	1152.67	2.83666
8.3	226.019	225.012	[M+H]+	TRUE	CGP 35348	C8H20NO4P	Bruker MetaboBASE Personal Library 3.0	446	864	300	0	0	130	+	PEE_D_PWE_P	0.0474624	493.333	2.82756
10.66	177.055	194.059	[M+H-H2O]+, [M+H]+	TRUE	D-GLUCURONOLACTONE	C6H10O7	MoNA-export-LC-MS-MS_Positive_Mode.msp	480	468	530	630	706	552	+	PEE_D_PWE_P	0.0474838	-136.667	-2.82712
9.44	344.182	343.175	[M+H]+	TRUE	Pro Glu Val	C15H25N3O6	Bruker MetaboBASE Personal Library 3.0	336	466	258	78	100	230	+	PEE_D_PWE_P	0.0477153	217.333	2.82233
15.04	283.154	282.147	[M+H]+, [M+Na]+, [M+H-H2O]+	TRUE	Artemisinin	C15H22O5	MoNA-export-LC-MS-MS_Positive_Mode.msp	414	238	434	0	0	238	+	PEE_D_PWE_P	0.048673	282.667	2.80279
3.31	124.039	123.032	[M+H]+	TRUE	NIACIN	C6H5NO2	MoNA-export-LC-MS-MS_Positive_Mode.msp	10266	8420	8594	7864	6902	6848	+	PEE_D_PWE_P	0.0488499	1888.67	2.79923
2.95	331.152	330.144	[M+H]+	TRUE	Jaceosidin	C17H14O7	MSMS-Pos-bmdms-np_20200811.msp	124	202	78	206	286	292	+	PEE_D_PWE_P	0.0498931	-126.667	-2.77854
8.44	252.109	251.101	[M+H]+	TRUE	Deoxyadenosine	C10H13N5O3	Bruker HMDB Metabolite Library_2.0	1642	1810	1870	2692	2158	2114			0.0505554	-547.333	-2.76566
6.84	228.1	227.093	[M+H]+	TRUE	2'-Deoxycytidine	C9H13N3O4	MoNA-export-LC-MS-MS_Positive_Mode.msp	0	210	0	430	210	362			0.0506922	-264	-2.76302
14.89	227.128	226.12	[M+H]+, [M+H-H2O]+	TRUE	Metyrapone	C14H14N2O	MoNA-export-LC-MS-MS_Positive_Mode.msp	884	726	1144	654	302	486			0.0510621	437.333	2.75594
4.72	228.05	227.043	[M+H]+	TRUE	Deoxycytidine	C9H13N3O4	Bruker MetaboBASE Personal Library 3.0	904	620	546	402	410	346			0.0519115	304	2.73989
2.7	113.033	112.026	[M+H]+, [M+H-H2O]+	TRUE	2-Furoic acid	C5H4O3	Bruker HMDB Metabolite Library_2.0	2930	2400	2290	1860	2030	1300			0.0521361	810	2.7357
9.11	286.175	285.167	[M+H]+	TRUE	Ala Pro Val	C13H23N3O4	Bruker MetaboBASE Personal Library 3.0	564	748	1050	440	332	0			0.0522606	530	2.73338
7.15	253.119	252.112	[M+H]+	TRUE	Palythazine	C12H16N2O4	MoNA-export-LC-MS-MS_Positive_Mode.msp	714	342	328	132	122	88			0.0522913	347.333	2.73281
14.54	289.155	288.149	[M+H]+, [M+H-H2O]+, [M+Na]+	TRUE	1-(4-acetamidophenyl)-N-butylcyclobutane-1-carboxamide	C17H24N2O2	Bruker MetaboBASE Personal Library 3.0	0	0	80	224	304	654			0.0526043	-367.333	-2.72702
10.76	217.098	216.09	[M+H]+	TRUE	Carboline base + 4H, carboxylic acid	C12H12N2O2	MoNA-export-LC-MS-MS_Positive_Mode.msp	39958	41412	39320	39040	36550	36176			0.0526818	2974.67	2.72559
11.88	185.045	184.038	[M+H]+	TRUE	Purine-2,8-dithiol	C5H4N4S2	Bruker MetaboBASE Personal Library 3.0	352	590	556	102	208	348			0.0529962	280	2.71983
13.1	348.181	365.184	[M+H-H2O]+, [M+H]+	TRUE	8,12-iso-iPF2ฮฑ-VI-d11	C20D11H23O5	Bruker MetaboBASE Personal Library 3.0	138	108	100	228	142	208			0.0530371	-77.3333	-2.71908
9.62	237.124	236.117	[M+H]+	TRUE	DROPROPIZINE	C13H20N2O2	MoNA-export-LC-MS-MS_Positive_Mode.msp	1098	1518	1296	2002	1584	2318			0.0533715	-664	-2.713
18.27	237.184	236.177	[M+H]+	TRUE	NCGC00385845-01_C15H24O2_	C15H24O2	MoNA-export-LC-MS-MS_Positive_Mode.msp	1416	1124	710	538	420	582			0.0536209	570	2.70849
2.71	236.151	235.144	[M+H]+	TRUE	Pentylone	C13H17NO3	Bruker MetaboBASE Personal Library 3.0	2178	2342	2048	1678	2020	1806			0.053799	354.667	2.70529
3.22	106.05	105.043	[M+H]+	TRUE	Serine	C3H7NO3	MoNA-export-LC-MS-MS_Positive_Mode.msp	168	186	290	106	96	128			0.0557249	104.667	2.6714
8.07	183.078	182.071	[M+H]+	TRUE	3,4-Dimethoxybenzoic acid;Veratric acid	C9H10O4	MSMS-Pos-bmdms-np_20200811.msp	986	1058	1186	942	470	446			0.0562238	457.333	2.66284
11.22	265.144	264.136	[M+H]+	TRUE	NCGC00381407-02_C15H20O4_1a,5,7a-Trimethyl-2,2a,6,6a,7a,8,9,9a-octahydrobisoxireno[4,5:8,9]cyclodeca[1,2-b]furan-4(1aH)-one	C15H20O4	MoNA-export-LC-MS-MS_Positive_Mode.msp	2802	3954	3394	4184	4230	4500			0.0566291	-921.333	-2.65595
21.81	259.205	258.198	[M+H]+	TRUE	O-1602	C17H22O2	Bruker MetaboBASE Personal Library 3.0	3486	4030	4346	4406	5598	5566			0.0567222	-1236	-2.65437
9.25	357.213	356.206	[M+H]+	TRUE	Leu Pro Gln	C16H28N4O5	Bruker MetaboBASE Personal Library 3.0	124	160	126	66	116	72			0.0569492	52	2.65055
2.54	145.17	144.163	[M+H]+	TRUE	5-Hydroxy-4-methoxy-5,6-dihydro-2H-pyran-2-one	C6H8O4	Bruker MetaboBASE Personal Library 3.0	326	144	228	500	676	360			0.0570676	-279.333	-2.64856
3.06	275.127	274.12	[M+H]+	TRUE	4-[4-(5-propyl-1,2,4-oxadiazol-3-yl)pyridin-2-yl]morpholine	C14H18N4O2	Bruker MetaboBASE Personal Library 3.0	376	312	444	1000	632	584			0.0575175	-361.333	-2.64104
2.24	151.035	150.028	[M+H]+	TRUE	Tartaric acid	C4H6O6	MSMS-Pos-bmdms-np_20200811.msp	32252	28760	30830	25690	26646	28762			0.0580719	3581.33	2.63188
12.44	177.056	176.048	[M+H]+	TRUE	METHYLANABASINE	C11H16N2	Bruker MetaboBASE Personal Library 3.0	688	1144	682	412	510	324			0.0596462	422.667	2.60638
14.75	295.226	294.219	[M+H]+, [M+H-H2O]+	TRUE	9-OxoODE	C18H30O3	Bruker MetaboBASE Personal Library 3.0	492	334	692	168	186	298			0.0604242	288.667	2.59407
22.93	110.02	109.012	[M+H]+	TRUE	Hypotaurine	C2H7NO2S	MoNA-export-LC-MS-MS_Positive_Mode.msp	24836	23010	23040	21104	22193	19080			0.0604817	2836.33	2.59317
15.1	231.15	230.143	[M+H]+	TRUE	2-morpholin-4-ylquinazolin-4-amine	C12H14N4O	Bruker MetaboBASE Personal Library 3.0	978	1112	512	0	0	576			0.0630459	675.333	2.55387
9	114.072	113.065	[M+H]+	TRUE	1-Piperidinecarboxaldehyde	C6H11NO	Bruker MetaboBASE Personal Library 3.0	4432	4584	4460	4398	4142	4030			0.0634072	302	2.54849
2.24	143.002	141.995	[M+H]+	TRUE	kojic acid	C6H6O4	MoNA-export-LC-MS-MS_Positive_Mode.msp	21086	19176	20828	16958	18842	18750			0.0636797	2180	2.54444
8.12	239.067	238.06	[M+H]+	TRUE	Culmorin	C15H26O2	MoNA-export-LC-MS-MS_Positive_Mode.msp	1044	0	368	1608	1180	1190			0.0639466	-855.333	-2.5405
8.6	303.162	302.155	[M+H]+	TRUE	Gly Ile Asn	C12H22N4O5	Bruker MetaboBASE Personal Library 3.0	1126	1432	1234	1096	608	438			0.0640357	550	2.53919
13.9	255.123	254.116	[M+H]+	TRUE	(+)-trans-C75	C14H22O4	Bruker MetaboBASE Personal Library 3.0	542	560	780	312	502	318			0.0644683	250	2.53286
4.08	234.101	233.094	[M+H]+	TRUE	N-phenylbenzenesulphonamide	C12H11NO2S	MoNA-export-LC-MS-MS_Positive_Mode.msp	1208	756	1356	1530	1572	2004			0.0648918	-595.333	-2.52671
10.73	116.071	115.064	[M+H]+	TRUE	2,6-Dimethyl morpholine	C6H13NO	Bruker MetaboBASE Personal Library 3.0	2008	2146	1586	1330	1490	1550			0.0649435	456.667	2.52596
8.29	223.066	222.059	[M+H]+	TRUE	(7R,8R)-7,8-dihydroxy-3,5,7-trimethyl-8H-isochromen-6-one	C12H14O4	MoNA-export-LC-MS-MS_Positive_Mode.msp	2480	2268	2370	1948	2074	2264			0.0658681	277.333	2.51269
3.72	191.067	190.06	[M+H]+, [M+H-H2O]+	TRUE	N-Carbamylglutamate	C6H10N2O5	Bruker MetaboBASE Personal Library 3.0	316	388	520	664	1348	826			0.066468	-538	-2.5042
12.95	347.243	346.236	[M+H]+	TRUE	cis-4,10-13,16-Docosatetraenoic Acid methyl ester	C23H38O2	Bruker MetaboBASE Personal Library 3.0	134	248	204	320	278	266			0.0664965	-92.6667	-2.50379
4.64	128.071	127.063	[M+H]+	TRUE	Ammeline	C3H5N5O	Bruker MetaboBASE Personal Library 3.0	1566	1622	1352	1828	1648	1910			0.0669889	-282	-2.49689
8.31	437.129	436.122	[M+H]+, [M+Na]+	TRUE	2-[2-[2-(2,3-dihydro-1,4-benzodioxin-6-ylamino)-2-oxoethyl]sulfanyl-5-(hydroxymethyl)imidazol-1-yl]-N-(2-methoxyethyl)acetamide	C19H24N4O6S	Bruker MetaboBASE Personal Library 3.0	262	294	252	160	218	50			0.0674769	126.667	2.4901
14.3	314.104	313.096	[M+H]+	TRUE	4-(3-methoxyphenyl)-2-piperidin-1-ylpyrimidine-5-carboxylic acid	C17H19N3O3	Bruker MetaboBASE Personal Library 3.0	0	0	0	232	56	104			0.0676582	-130.667	-2.4876
18.67	293.211	292.204	[M+H]+, [M+H-H2O]+, [M+Na]+	TRUE	12-OPDA	C18H28O3	Bruker MetaboBASE Personal Library 3.0	260	376	186	168	82	120			0.0678563	150.667	2.48487
11.65	453.343	452.336	[M+H]+	TRUE	1-[[5-(azepane-1-carbonyl)-1H-pyrrol-3-yl]sulfonyl]-N-(2-methylbutan-2-yl)piperidine-3-carboxamide	C22H36N4O4S	Bruker MetaboBASE Personal Library 3.0	58604	60070	58570	56882	54612	57796			0.068006	2651.33	2.48281
10.37	194.12	193.113	[M+H]+	TRUE	3,4-Methylenedioxy-N-methylamphetamine (MDMA)	C11H15NO2	MoNA-export-LC-MS-MS_Positive_Mode.msp	278	452	336	494	514	458			0.0680349	-133.333	-2.48241
2.93	146.083	145.076	[M+H]+	TRUE	DEOXYCARNITINE	C7H15NO2	MoNA-export-LC-MS-MS_Positive_Mode.msp	3352	4612	2702	1294	2372	2166			0.0685022	1611.33	2.47603
9.36	169.097	168.09	[M+H]+	TRUE	8-Hydroxycarvotanacetone	C10H16O2	Bruker MetaboBASE Personal Library 3.0	726	716	1208	1820	1124	1698			0.069119	-664	-2.46768
17.11	161.097	160.09	[M+H]+	TRUE	6-Methylcoumarin	C10H8O2	MoNA-export-LC-MS-MS_Positive_Mode.msp	3468	3580	3344	4172	3894	3616			0.0692473	-430	-2.46595
11.89	212.13	211.123	[M+H]+	TRUE	Varenicline	C13H13N3	MoNA-export-LC-MS-MS_Positive_Mode.msp	434	554	360	1030	558	864			0.0693895	-368	-2.46404
15.22	234.022	233.015	[M+H]+	TRUE	1-(4-ethoxyphenyl)triazole-4-carboxylic acid	C11H11N3O3	Bruker MetaboBASE Personal Library 3.0	152	146	0	218	212	236			0.0710001	-122.667	-2.44272
11.38	230.1	229.093	[M+H]+	TRUE	Benz[c]acridine	C17H11N	MoNA-export-LC-MS-MS_Positive_Mode.msp	356	548	492	650	578	612			0.0712874	-148	-2.43897
12.43	319.122	318.114	[M+H]+	TRUE	Agarotetrol	C17H18O6	MSMS-Pos-bmdms-np_20200811.msp	176	242	210	152	0	114			0.0713323	120.667	2.43839
6.24	231.135	230.127	[M+H]+	TRUE	Naproxen	C14H14O3	MoNA-export-LC-MS-MS_Positive_Mode.msp	264	376	400	284	0	0			0.0716628	252	2.4341
9.57	259.175	258.168	[M+H]+	TRUE	5-methyl-N-(oxolan-2-ylmethyl)-1H-indole-2-carboxamide	C15H18N2O2	Bruker MetaboBASE Personal Library 3.0	500	668	456	0	314	360			0.0718999	316.667	2.43104
14.27	293.211	292.204	[M+H]+	TRUE	NCGC00386020-01_C18H28O3_8-{(1S,5R)-4-Oxo-5-[(2Z)-2-penten-1-yl]-2-cyclopenten-1-yl}octanoic acid	C18H28O3	MoNA-export-LC-MS-MS_Positive_Mode.msp	274	710	190	0	0	0			0.0721281	391.333	2.42811
14.01	290.175	289.167	[M+H]+	TRUE	4-Amino-6,7-dimethoxy-2-(1-piperazinyl)quinazoline	C14H19N5O2	Bruker MetaboBASE Personal Library 3.0	152	210	128	100	104	108			0.0722324	59.3333	2.42677
4.03	175.114	174.106	[M+H]+	TRUE	N,N-Dimethyl-lysine; AIF; CE10; MS2Dec	C8H18N2O2	MoNA-export-LC-MS-MS_Positive_Mode.msp	1044	1008	1758	318	902	312			0.0722585	759.333	2.42644
20.51	281.172	258.182	[M+Na]+, [M+K]+	TRUE	1-isopropyl-1,2,3,4,-tetrahydro-beta-carboline-3-carboxylic acid	C15H18N2O2	MSMS-Pos-bmdms-np_20200811.msp	52094	49938	63508	63402	66184	73162			0.0723539	-12402.7	-2.42522
22.08	259.206	258.198	[M+H]+	TRUE	6-Acetyl-1,1,2,4,4,7-hexamethyltetralin	C18H26O	MoNA-export-LC-MS-MS_Positive_Mode.msp	232	168	218	236	390	374			0.0727133	-127.333	-2.42063
12.67	154.087	153.08	[M+H]+	TRUE	Dopamine	C8H11NO2	MoNA-export-LC-MS-MS_Positive_Mode.msp	548	386	304	714	618	1104			0.0727406	-399.333	-2.42029
3.16	277.103	276.096	[M+H]+	TRUE	Glu Glu	C10H16N2O7	Bruker MetaboBASE Personal Library 3.0	3464	3028	3588	3624	4294	4039			0.0729253	-625.667	-2.41794
7.98	248.076	247.069	[M+H]+, [M+H-H2O]+	TRUE	Thr Gln	C9H17N3O5	Bruker MetaboBASE Personal Library 3.0	314	440	364	196	274	0			0.0729808	216	2.41724
14.21	135.117	134.109	[M+H]+	TRUE	p-Mentha-1,3,8-triene	C10H14	Bruker MetaboBASE Personal Library 3.0	1512	1698	1612	1752	1708	1774			0.0740757	-137.333	-2.40349
4.69	227.016	226.009	[M+H]+	TRUE	ETHYL SYRINGATE	C11H14O5	Bruker MetaboBASE Personal Library 3.0	130	314	336	0	0	166			0.0750857	204.667	2.39101
3.08	112.077	111.069	[M+H]+	TRUE	2,6-Dihydroxypyridine	C5H5NO2	Bruker MetaboBASE Personal Library 3.0	1498	1018	1648	784	664	1086			0.0755052	543.333	2.38588
15.74	343.295	342.288	[M+H]+	TRUE	Cocamidopropyl betaine	C19H38N2O3	MoNA-export-LC-MS-MS_Positive_Mode.msp	6932	7146	6488	7414	7196	7728			0.0756669	-590.667	-2.38391
13.37	237.111	236.104	[M+H]+	TRUE	N-(2-hydroxyethyl)-N'-[(4-methylphenyl)methyl]oxamide	C12H16N2O3	Bruker MetaboBASE Personal Library 3.0	1144	994	1318	488	574	1026			0.0757108	456	2.38338
2.74	310.114	309.107	[M+H]+, [M+H-H2O]+	TRUE	N-Acetylneuraminate	C11H19NO9	MoNA-export-LC-MS-MS_Positive_Mode.msp	2052	1946	2248	2352	2232	2360			0.0758068	-232.667	-2.38221
8.82	245.155	244.147	[M+H]+	TRUE	suberosin	C15H16O3	MSMS-Pos-bmdms-np_20200811.msp	694	1330	872	560	542	390			0.0763101	468	2.37613
8.38	261.107	260.099	[M+H]+	TRUE	4,5,8,12-diepoxy-1(10),7,11-germacratrien-15,6-olide	C15H16O4	MSMS-Pos-bmdms-np_20200811.msp	678	1036	1712	522	364	344			0.076488	732	2.37399
14.63	274.165	273.157	[M+H]+	TRUE	Ala Ile Ala	C12H23N3O4	Bruker MetaboBASE Personal Library 3.0	98	212	100	268	244	200			0.0774473	-100.667	-2.36255
14.1	223.133	222.126	[M+H]+	TRUE	6,7-dimethoxy-quinazoline-2,4-diol	C10H10N2O4	MSMS-Pos-bmdms-np_20200811.msp	1510	2028	1130	614	876	1092			0.0776859	695.333	2.35973
10.12	184.107	183.099	[M+H]+	TRUE	Normetanephrine	C9H13NO3	MoNA-export-LC-MS-MS_Positive_Mode.msp	190	414	436	538	634	494			0.0785212	-208.667	-2.34993
2.76	167.082	166.075	[M+H]+	TRUE	Apocynin	C9H10O3	Bruker MetaboBASE Personal Library 3.0	2866	2798	2690	2435	2546	2708			0.0786438	221.667	2.3485
10.16	222.117	221.109	[M+H]+	TRUE	1-Isothiocyanato-6-(methylsulfonyl)-hexane	C8H15NO2S2	MoNA-export-LC-MS-MS_Positive_Mode.msp	464	360	374	0	292	236			0.07891	223.333	2.34541
12.75	180.102	179.095	[M+H]+	TRUE	N-Methylephedrine; AIF; CE0; MS2Dec	C11H17NO	MoNA-export-LC-MS-MS_Positive_Mode.msp	562	620	592	726	628	812			0.078975	-130.667	-2.34466
18.27	209.19	208.183	[M+H]+, [M+H-H2O]+	TRUE	Primin	C12H16O3	MoNA-export-LC-MS-MS_Positive_Mode.msp	1030	864	1044	896	734	778			0.0790371	176.667	2.34394
4.19	172.062	171.054	[M+H]+	TRUE	1-Acetamidocyclopentanecarboxylic acid	C8H13NO3	Bruker MetaboBASE Personal Library 3.0	1336	762	1080	258	460	820			0.0793773	546.667	2.34001
11.21	363.165	362.158	[M+H]+, [M+H-H2O]+	TRUE	5-(3,5-dimethoxyphenyl)-3-[3-(2-methylpyrazol-3-yl)phenyl]-1,2,4-oxadiazole	C20H18N4O3	Bruker MetaboBASE Personal Library 3.0	184	116	160	76	118	102			0.0794616	54.6667	2.33904
8.46	287.127	286.12	[M+H]+	TRUE	2-morpholin-4-yl-4-pyridin-2-ylpyrimidine-5-carboxylic acid	C14H14N4O3	Bruker MetaboBASE Personal Library 3.0	182	226	306	368	426	292			0.0799055	-124	-2.33395
5.45	310.149	309.142	[M+H]+	TRUE	FLU_310.1415_14.5	C17H18F3NO	MoNA-export-LC-MS-MS_Positive_Mode.msp	124	90	230	70	0	46			0.0801234	109.333	2.33147
11.11	180.066	179.059	[M+H]+	TRUE	Hexamethylphosphoramide	C6H18N3OP	MoNA-export-LC-MS-MS_Positive_Mode.msp	780	764	900	656	480	722			0.0806903	195.333	2.32503
4.42	193.034	192.027	[M+H]+	TRUE	Citric acid	C6H8O7	Bruker MetaboBASE Personal Library 3.0	2324	1586	1158	784	1106	600			0.0816132	859.333	2.31466
11.98	191.143	190.136	[M+H]+	TRUE	3-(2-hydroxyethyl)quinazolin-4(3H)-one	C10H10N2O2	MSMS-Pos-bmdms-np_20200811.msp	854	860	1100	832	568	448			0.082018	322	2.31016
4.8	99.0916	98.0843	[M+H]+	TRUE	Cyclohexanone	C6H10O	Bruker HMDB Metabolite Library_2.0	406	478	302	202	328	194			0.0831663	154	2.29751
17.01	235.17	234.163	[M+H]+	TRUE	Curcumenol	C15H22O2	MSMS-Pos-Vaniya-Fiehn_Natural_Products_Library_20200109.msp	784	796	862	1528	1018	2144			0.0833469	-749.333	-2.29554
2.24	145.035	144.028	[M+H]+, [M+H-H2O]+	TRUE	Dimethyl fumarate	C6H8O4	Bruker MetaboBASE Personal Library 3.0	134078	127552	134254	124338	122232	128926			0.0833915	6796	2.29506
6.41	172.118	171.111	[M+H]+	TRUE	N-acetylhomoproline	C8H13NO3	MoNA-export-LC-MS-MS_Positive_Mode.msp	382	668	1140	198	130	302			0.0834056	520	2.2949
2.99	101.06	100.053	[M+H]+	TRUE	5-VALEROLACTONE	C5H8O2	MoNA-export-LC-MS-MS_Positive_Mode.msp	3096	2030	2614	1960	1760	1864			0.083677	718.667	2.29195
3.32	256.082	255.075	[M+H]+	TRUE	4-pyridin-2-yl-N-pyrimidin-2-yl-1,3-thiazol-2-amine	C12H9N5S	Bruker MetaboBASE Personal Library 3.0	13248	13604	13856	13848	15132	14554			0.0836927	-942	-2.29178
22.91	133.975	132.967	[M+H]+	TRUE	2-Aminobenzimidazole	C7H7N3	MoNA-export-LC-MS-MS_Positive_Mode.msp	15438	13142	16884	16838	19146	18268			0.0840513	-2929.33	-2.2879
14.41	149.133	148.125	[M+H]+	TRUE	ANETHOLE	C10H12O	Bruker MetaboBASE Personal Library 3.0	2062	2090	2110	2038	1634	1778			0.0853614	270.667	2.27388
15.55	326.233	325.226	[M+H]+	TRUE	N-[(2,3-dimethoxyphenyl)methyl]-1-methylpyrrolo[2,3-c]pyridine-2-carboxamide	C18H19N3O3	Bruker MetaboBASE Personal Library 3.0	100	32	96	46	0	0			0.0866598	60.6667	2.26022
19.09	320.221	319.213	[M+H]+	TRUE	Val Thr Thr	C13H25N3O6	Bruker MetaboBASE Personal Library 3.0	140	176	54	50	0	50			0.0867955	90	2.2588
16.07	320.223	319.216	[M+H]+	TRUE	N-[[3-(trifluoromethyl)phenyl]methyl]-1H-pyrrolo[2,3-b]pyridine-3-carboxamide	C16H12F3N3O	Bruker MetaboBASE Personal Library 3.0	68	62	106	64	0	0			0.086902	57.3333	2.25769
2.94	229.128	228.121	[M+H]+	TRUE	1-[(3S,4S)-3-(dimethylamino)-4-(hydroxymethyl)piperidin-1-yl]-2-methylpropan-1-one	C12H24N2O2	Bruker MetaboBASE Personal Library 3.0	306	500	290	862	800	438			0.0872139	-334.667	-2.25446
20.94	367.263	366.256	[M+H]+	TRUE	diacetoxyscirpenol	C19H26O7	MoNA-export-LC-MS-MS_Positive_Mode.msp	68	64	0	122	80	100			0.0873268	-56.6667	-2.25329
7.97	190.108	189.101	[M+H]+	TRUE	Amino adipic acid dimethyl ester	C8H15NO4	MoNA-export-LC-MS-MS_Positive_Mode.msp	2136	2076	2388	2516	2850	2378			0.0878142	-381.333	-2.24826
5.41	146.081	145.074	[M+H]+	TRUE	N-Methylisoleucine	C7H15NO2	MoNA-export-LC-MS-MS_Positive_Mode.msp	454	1200	1192	1360	1568	1958			0.088316	-680	-2.24312
9.04	222.082	221.075	[M+H]+	TRUE	Butylone	C12H15NO3	MoNA-export-LC-MS-MS_Positive_Mode.msp	728	1140	1026	720	526	718			0.0890374	310	2.23578
11.7	166.087	165.079	[M+H]+	TRUE	L-Phenylalanine	C9H11NO2	Bruker HMDB Metabolite Library_2.0	610	656	506	426	532	446			0.0896093	122.667	2.23002
16.86	251.164	250.157	[M+H]+	TRUE	NCGC00385912-01_C15H22O3_3-Cycloheptene-1-acetic acid, 5-methyl-alpha-methylene-4-(3-oxobutyl)-, (1R,5S)-	C15H22O3	MoNA-export-LC-MS-MS_Positive_Mode.msp	330	322	172	356	418	422			0.0897878	-124	-2.22822
4.53	146.082	145.074	[M+H]+	TRUE	4-Acetamidobutyric acid	C6H11NO3	MoNA-export-LC-MS-MS_Positive_Mode.msp	1128	888	1106	408	796	854			0.0903724	354.667	2.22238
14.15	167.107	166.099	[M+H]+	TRUE	L-3-Phenyllactic acid	C9H10O3	Bruker HMDB Metabolite Library_2.0	1008	1506	1700	618	1040	948			0.0917478	536	2.20881
21.13	551.357	550.35	[M+H]+	TRUE	Convallatoxin	C29H42O10	MoNA-export-LC-MS-MS_Positive_Mode.msp	74	114	56	32	56	0			0.0922888	52	2.20353
11.26	324.108	323.101	[M+H]+	TRUE	N-benzoyl-4-benzylpiperazine-1-carboxamide	C19H21N3O2	Bruker MetaboBASE Personal Library 3.0	58	128	88	212	116	174			0.0923512	-76	-2.20292
11.24	190.106	189.099	[M+H]+	TRUE	Australine	C8H15NO4	Bruker MetaboBASE Personal Library 3.0	544	604	384	420	204	310			0.0925156	199.333	2.20133
12.45	184.133	183.126	[M+H]+	TRUE	N-Hexanoyl(piperidine)	C11H21NO	Bruker MetaboBASE Personal Library 3.0	284	326	344	152	300	128			0.0925583	124.667	2.20091
20.63	351.234	350.227	[M+H]+	TRUE	4-acetyloxy-8-(3-oxo-2-pent-2-enylcyclopenten-1-yl)octanoic acid	C20H30O5	MoNA-export-LC-MS-MS_Positive_Mode.msp	206	142	254	112	138	132			0.0929708	73.3333	2.19693
20.49	361.234	360.227	[M+H]+	TRUE	Aldosterone	C21H28O5	MoNA-export-LC-MS-MS_Positive_Mode.msp	266	214	86	80	58	74			0.0937064	118	2.18986
6.84	215.139	214.131	[M+H]+	TRUE	Dethiobiotin	C10H18N2O3	MoNA-export-LC-MS-MS_Positive_Mode.msp	278	158	294	166	130	0			0.0942147	144.667	2.18502
8.49	284.099	283.091	[M+H]+	TRUE	Guanosine	C10H13N5O5	MoNA-export-LC-MS-MS_Positive_Mode.msp	7988	8880	10058	11244	9694	11056			0.094232	-1689.33	-2.18485
18.59	239.161	238.154	[M+H]+	TRUE	2-hexadecenal	C16H30O	Bruker MetaboBASE Personal Library 3.0	5574	5930	5714	6406	6722	5862			0.0953517	-590.667	-2.17429
20.67	205.086	204.079	[M+H]+	TRUE	(1R,9S)-4,11,11-trimethyl-8-methylenebicyclo[7.2.0]undec-4-ene	C15H24	MSMS-Pos-bmdms-np_20200811.msp	41986	40868	51366	50098	56786	52500			0.0955341	-8388	-2.17258
14.86	239.164	238.157	[M+H]+	TRUE	2-Hydroxy-5 (6)Epoxy-Tetrahydrocaryophyllene	C15H26O2	Bruker MetaboBASE Personal Library 3.0	538	732	912	370	554	474			0.0957756	261.333	2.17032
10.53	139.077	138.069	[M+H]+	TRUE	Isophorone	C9H14O	MoNA-export-LC-MS-MS_Positive_Mode.msp	502	610	556	1022	658	732			0.0980169	-248	-2.14968
15.28	348.215	347.208	[M+H]+	TRUE	N-cycloheptyl-2-(1-ethyl-2-oxopyrido[2,3-b][1,4]thiazin-3-yl)acetamide	C18H25N3O2S	Bruker MetaboBASE Personal Library 3.0	144	68	78	0	72	0			0.0981998	72.6667	2.14802
22.81	129.988	128.98	[M+H]+	TRUE	1-(2-Hydroxyethyl)pyrrolidin-2-one	C6H11NO2	Bruker MetaboBASE Personal Library 3.0	4314	4184	5072	4814	5578	5768			0.098289	-863.333	-2.14721
9.43	365.191	364.184	[M+H]+	TRUE	Tetrahydrocortisone	C21H32O5	Bruker HMDB Metabolite Library_2.0	760	478	338	264	162	308			0.0995668	280.667	2.13571
6.31	139.037	138.03	[M+H]+	TRUE	3,4-Dihydroxybenzaldehyde	C7H6O3	Bruker HMDB Metabolite Library_2.0	2508	2106	2176	2518	2914	2516			0.100373	-386	-2.12853
20.19	214.217	213.21	[M+H]+	TRUE	N-(3-Oxohexanoyl)-L-homoserine lactone	C10H15NO4	MoNA-export-LC-MS-MS_Positive_Mode.msp	2176	1906	1908	2350	2088	2354			0.100462	-267.333	-2.12775
11.4	329.171	328.164	[M+H]+	TRUE	(3,4-dimethoxyphenyl)-(2-methylsulfanylbenzimidazol-1-yl)methanone	C17H16N2O3S	Bruker MetaboBASE Personal Library 3.0	274	380	168	110	146	164			0.101407	134	2.11943
19.21	295.193	294.185	[M+H]+, [M+H-H2O]+	TRUE	6-Gingerol	C17H26O4	MoNA-export-LC-MS-MS_Positive_Mode.msp	86	346	206	0	84	52			0.101604	167.333	2.11771
10.28	204.136	203.129	[M+H]+	TRUE	7-(Ethylamino)-4-methylcoumarin	C12H13NO2	MoNA-export-LC-MS-MS_Positive_Mode.msp	964	1082	582	414	690	150			0.102381	458	2.11095
8.97	158.118	157.111	[M+H]+	TRUE	N-ACETYLPROLINE	C7H11NO3	MoNA-export-LC-MS-MS_Positive_Mode.msp	994	834	728	526	662	740			0.103041	209.333	2.10525
9.98	247.11	246.103	[M+H]+	TRUE	Indole-3-acetyl-L-alanine	C13H14N2O3	MoNA-export-LC-MS-MS_Positive_Mode.msp	2286	3402	2168	3614	3170	4298			0.103647	-1075.33	-2.10006
13.77	214.144	213.136	[M+H]+	TRUE	Terbuthylazine-TP CSAA036479 (LM2)	C7H11N5O3	MoNA-export-LC-MS-MS_Positive_Mode.msp	134	376	216	702	554	312			0.10439	-280.667	-2.09372
6.61	132.102	131.095	[M+H]+	TRUE	Leucine	C6H13NO2	MoNA-export-LC-MS-MS_Positive_Mode.msp	2966	2908	2350	2266	2330	2378			0.104435	416.667	2.09335
12.12	184.096	183.089	[M+H]+	TRUE	Na,Na-Dimethylhistidine	C8H13N3O2	MoNA-export-LC-MS-MS_Positive_Mode.msp	1178	1056	368	300	150	468			0.104615	561.333	2.09182
10.39	256.084	255.076	[M+H]+	TRUE	Amfenac	C15H13NO3	MoNA-export-LC-MS-MS_Positive_Mode.msp	268	526	304	446	656	660			0.108003	-221.333	-2.06366
6.7	340.196	339.189	[M+H]+	TRUE	CAY10433	C20H25N3O2	Bruker MetaboBASE Personal Library 3.0	86	186	240	0	0	128			0.108278	128	2.06142
11.99	379.221	378.214	[M+H]+	TRUE	[9-hydroxy-9-[[methyl(propyl)amino]methyl]-3-azaspiro[5.5]undecan-3-yl]-(3-methylthiophen-2-yl)methanone	C21H34N2O2S	Bruker MetaboBASE Personal Library 3.0	88	134	84	126	150	138			0.108424	-36	-2.06023
8.49	190.108	189.101	[M+H]+	TRUE	Kynurenic acid	C10H7NO3	MoNA-export-LC-MS-MS_Positive_Mode.msp	5824	6066	5518	5386	4698	5496			0.108442	609.333	2.06008
13.4	201.113	200.105	[M+H]+, [M+Na]+, [M+H-H2O]+	TRUE	Dexmedetomidine	C13H16N2	Bruker MetaboBASE Personal Library 3.0	2020	2028	1808	2160	2038	2298			0.109693	-213.333	-2.04998
8.67	240.089	239.081	[M+H]+	TRUE	Dihydrobiopterin	C9H13N5O3	Bruker HMDB Metabolite Library_2.0	1156	2000	2104	3520	2542	2224			0.10973	-1008.67	-2.04968
9.53	245.159	244.152	[M+H]+	TRUE	palythine	C10H16N2O5	MoNA-export-LC-MS-MS_Positive_Mode.msp	668	992	500	420	484	326			0.11017	310	2.04616
16.55	207.14	206.132	[M+H]+	TRUE	Ethyl methylphenylglycidate	C12H14O3	Bruker MetaboBASE Personal Library 3.0	868	1290	1142	1000	544	344			0.110295	470.667	2.04516
13.83	239.164	238.157	[M+H]+, [M+H-H2O]+	TRUE	Gly Tyr	C11H14N2O4	Bruker MetaboBASE Personal Library 3.0	474	660	608	798	816	628			0.110599	-166.667	-2.04274
10.73	227.128	226.122	[M+H]+, [M+H-H2O]+	TRUE	NCGC00385243-01_C12H18O4_{(1R,2R)-2-[(2Z)-5-Hydroxy-2-penten-1-yl]-3-oxocyclopentyl}acetic acid	C12H18O4	MoNA-export-LC-MS-MS_Positive_Mode.msp	2462	3304	2356	2240	1422	2072			0.110859	796	2.04067
13.41	165.091	164.084	[M+H]+	TRUE	3-Phenylbutyric acid	C10H12O2	Bruker HMDB Metabolite Library_2.0	664	818	658	1234	742	1358			0.111152	-398	-2.03835
17.85	351.254	350.247	[M+H]+	TRUE	6,10a-dihydroxy-4-(hydroxymethyl)-4,7,11b-trimethyl-1,2,3,4a,5,6,6a,7,11,11a-decahydronaphtho[2,1-f][1]benzofuran-9-one	C20H30O5	MoNA-export-LC-MS-MS_Positive_Mode.msp	58	100	48	0	56	0			0.111263	50	2.03747
5.14	186.075	185.068	[M+H]+	TRUE	O-Phosphoserine	C3H8NO6P	MoNA-export-LC-MS-MS_Positive_Mode.msp	2944	2352	2678	8324	2746	8604			0.11143	-3900	-2.03615
2.68	234.099	233.091	[M+H]+	TRUE	3-oxo-2-propyl-1,4-dihydroisoquinoline-1-carboxylic acid	C13H15NO3	Bruker MetaboBASE Personal Library 3.0	9338	9218	9532	8616	9232	8004			0.11147	745.333	2.03584
5.46	206.102	205.095	[M+H]+	TRUE	5-Methoxy-3-indoleaceate	C11H11NO3	MoNA-export-LC-MS-MS_Positive_Mode.msp	468	446	392	426	186	196			0.111579	166	2.03498
2.99	301.141	300.134	[M+H]+	TRUE	N-(3-ethyl-2,4-dihydro-1H-1,3,5-triazin-6-yl)-6-methoxy-4-methylquinazolin-2-amine	C15H20N6O	Bruker MetaboBASE Personal Library 3.0	174	176	0	292	484	198			0.112059	-208	-2.03121
1.21	113.025	112.018	[M+H]+	TRUE	3-Methyl-2,5-furandione	C5H4O3	Bruker MetaboBASE Personal Library 3.0	3918	2806	2856	2146	2764	2124			0.112745	848.667	2.02584
14.04	363.226	362.219	[M+H]+	TRUE	Cortisol	C21H30O5	Bruker HMDB Metabolite Library_2.0	162	104	72	60	0	70			0.112772	69.3333	2.02563
13.75	354.193	353.185	[M+H]+	TRUE	Phe Ser Thr	C16H23N3O6	Bruker MetaboBASE Personal Library 3.0	92	56	64	76	176	158			0.113336	-66	-2.02125
12.59	339.227	338.22	[M+H]+	TRUE	2-(4-(2,3-dihydrobenzo[b][1,4]dioxin-6-yl)-3-methyl-1H-pyrazol-5-yl)-5-methoxyphenol	C19H18N2O4	MSMS-Pos-bmdms-np_20200811.msp	134	246	190	100	128	136			0.114502	68.6667	2.01227
8.41	127.049	126.041	[M+H]+	TRUE	Thymine	C5H6N2O2	MoNA-export-LC-MS-MS_Positive_Mode.msp	2726	3010	2706	2682	2592	2438			0.115307	243.333	2.00613
8.77	248.113	247.106	[M+H]+	TRUE	Meperidine	C15H21NO2	MoNA-export-LC-MS-MS_Positive_Mode.msp	826	1032	1192	2138	1060	1944			0.11581	-697.333	-2.00232
17.3	277.215	276.208	[M+H]+	TRUE	Stearidonic Acid	C18H28O2	Bruker MetaboBASE Personal Library 3.0	132	0	130	0	0	0			0.11614	87.3333	1.99983
9.89	271.055	270.048	[M+H]+	TRUE	Genistein	C15H10O5	MSMS-Pos-Vaniya-Fiehn_Natural_Products_Library_20200109.msp	264	0	272	0	0	0			0.116205	178.667	1.99933
8.23	293.158	292.15	[M+H]+	TRUE	1,8-dinitropyrene	C16H8N2O4	MoNA-export-LC-MS-MS_Positive_Mode.msp	300	0	284	0	0	0			0.116415	194.667	1.99775
19.88	196.152	195.144	[M+H]+	TRUE	Glucosaminic Acid	C6H13NO6	MSMS-Pos-Vaniya-Fiehn_Natural_Products_Library_20200109.msp	3686	3510	4058	3904	4676	4324			0.116574	-550	-1.99655
8.44	237.088	236.081	[M+H]+	TRUE	1-[3-hydroxy-2-(2-hydroxypropan-2-yl)-2,3-dihydro-1-benzofuran-5-yl]ethanone	C13H16O4	MoNA-export-LC-MS-MS_Positive_Mode.msp	2200	1750	1144	2272	2294	2366			0.116921	-612.667	-1.99396
5.15	234.097	233.09	[M+H]+	TRUE	Mecarbinate	C13H15NO3	MoNA-export-LC-MS-MS_Positive_Mode.msp	764	492	698	418	520	494			0.117467	174	1.98987
11.91	292.19	291.183	[M+H]+	TRUE	NCGC00384783-01_C17H25NO3_Azepino[3,2,1-hi]furo[3,2-e]indole-2,10-dione, 8-ethyldodecahydro-11-methyl-, (7aR,8R,8aS,11S,11aS,11bR,11cR)-	C17H25NO3	MoNA-export-LC-MS-MS_Positive_Mode.msp	240	108	80	196	450	310			0.117568	-176	-1.98913
11.84	302.195	301.188	[M+H]+	TRUE	(4E)-4-[(indol-3-yl)methylidene]-3-methyl-1-phenyl-4,5-dihydro-1H-pyrazol-5-one	C19H15N3O	Bruker MetaboBASE Personal Library 3.0	128	148	0	0	0	0			0.118201	92	1.98443
6.02	241.118	240.111	[M+H]+	TRUE	1-[[1-(hydroxymethyl)cyclopropyl]methyl]-3-(thiophen-2-ylmethyl)urea	C11H16N2O2S	Bruker MetaboBASE Personal Library 3.0	0	0	0	282	336	0			0.119145	-206	-1.97748
9.46	252.123	251.116	[M+H]+	TRUE	2-[1-(1-methyl-6-oxopyridazin-4-yl)piperidin-3-yl]acetic acid	C12H17N3O3	Bruker MetaboBASE Personal Library 3.0	750	556	746	1056	1204	720			0.119864	-309.333	-1.97222
7.92	164.057	163.05	[M+H]+	TRUE	Pterin	C6H5N5O	MoNA-export-LC-MS-MS_Positive_Mode.msp	464	516	800	862	712	934			0.120219	-242.667	-1.96964
9.98	285.146	284.138	[M+H]+	TRUE	NCGC00380108-02!(4E,6E)-2-(hydroxymethyl)-3-(3-methoxy-3-oxopropyl)deca-4,6-dienoic acid	C15H24O5	MoNA-export-LC-MS-MS_Positive_Mode.msp	300	308	396	364	454	426			0.120481	-80	-1.96774
3.77	373.171	372.164	[M+H]+	TRUE	Leu Lys Ile	C18H36N4O4	Bruker MetaboBASE Personal Library 3.0	238	396	138	82	146	84			0.120698	153.333	1.96617
10.43	242.198	241.191	[M+H]+	TRUE	N-(2H-indazol-3-ylmethyl)furan-3-carboxamide	C13H11N3O2	Bruker MetaboBASE Personal Library 3.0	0	0	0	108	0	136			0.121328	-81.3333	-1.96163
11.56	257.197	256.19	[M+H]+	TRUE	[5-amino-3-(3,4-dimethylphenyl)-1,2,4-triazol-1-yl]-cyclopropylmethanone	C14H16N4O	Bruker MetaboBASE Personal Library 3.0	834	1054	0	0	0	0			0.121489	629.333	1.96047
14.26	195.138	194.131	[M+H]+, [M+H-H2O]+	TRUE	NSC509299	C9H10N2O3	Bruker MetaboBASE Personal Library 3.0	1276	1134	672	496	620	788			0.122468	392.667	1.95347
9.9	278.07	277.063	[M+H]+, [M+H-H2O]+	TRUE	Azathioprine (Azasan, Imuran)	C9H7N7O2S	MoNA-export-LC-MS-MS_Positive_Mode.msp	324	252	364	86	288	174			0.123041	130.667	1.9494
18.92	111.117	110.11	[M+H]+	TRUE	Hydroquinone	C6H6O2	MoNA-export-LC-MS-MS_Positive_Mode.msp	3258	3406	3452	3268	3280	3166			0.123283	134	1.9477
6.96	236.091	235.084	[M+H]+	TRUE	2-amino-9-methanesulfinylnonanoic acid	C10H21NO3S	MoNA-export-LC-MS-MS_Positive_Mode.msp	0	0	0	0	210	160			0.123329	-123.333	-1.94737
12.52	247.132	246.125	[M+H]+, [M+H-H2O]+	TRUE	NCGC00180645-03!2-acetamido-3-(1H-indol-3-yl)propanoic acid	C13H14N2O3	MoNA-export-LC-MS-MS_Positive_Mode.msp	656	204	0	520	734	948			0.123506	-447.333	-1.94612
2.91	247.139	246.132	[M+H]+	TRUE	Pro Met	C10H18N2O3S	Bruker MetaboBASE Personal Library 3.0	370	552	318	266	0	292			0.124439	227.333	1.93957
12.8	474.27	473.263	[M+H]+	TRUE	HexCer 14:2;2O/4:0	C24H43NO8	MSDIAL-TandemMassSpectralAtlas-VS69-Pos.msp	82	0	110	0	0	0			0.124506	64	1.9391
7.7	91.0567	90.0494	[M+H]+	TRUE	2,3-Butanediol	C4H10O2	MoNA-export-LC-MS-MS_Positive_Mode.msp	2450	2504	2578	2204	2398	2448			0.125487	160.667	1.93227
1.11	153.127	152.12	[M+H]+	TRUE	(+)-Camphor	C10H16O	Bruker MetaboBASE Personal Library 3.0	9856	9454	9064	8840	9158	8950			0.126535	475.333	1.92505
10.22	224.13	223.122	[M+H]+	TRUE	L-Beta-threo-benzyl-aspartate	C11H13NO4	Bruker MetaboBASE Personal Library 3.0	342	508	444	952	612	528			0.126864	-266	-1.92279
4.93	213.087	212.08	[M+H]+	TRUE	1-(1-NAPHTHYL)PIPERAZINE HCL	C14H16N2	Bruker MetaboBASE Personal Library 3.0	1238	1730	620	548	372	726			0.127132	647.333	1.92095
10.55	233.129	232.121	[M+H]+	TRUE	1-acetyl-N-ethyl-2,3-dihydroindole-5-carboxamide	C13H16N2O2	Bruker MetaboBASE Personal Library 3.0	510	0	0	444	462	654			0.128057	-350	-1.91466
19.05	261.221	260.213	[M+H]+	TRUE	Benznidazole	C12H12N4O3	Bruker MetaboBASE Personal Library 3.0	0	0	0	114	0	80			0.128188	-64.6667	-1.91377
23.51	97.0651	96.0578	[M+H]+	TRUE	Furfural	C5H4O2	Bruker MetaboBASE Personal Library 3.0	2886	2018	2572	1710	2002	2138			0.128396	542	1.91236
10.44	211.11	210.103	[M+H]+	TRUE	Pyrenocin C putative	C11H14O4	MoNA-export-LC-MS-MS_Positive_Mode.msp	5052	5572	5678	4852	3874	1174			0.128608	2134	1.91093
15.8	316.284	315.277	[M+H]+	TRUE	Dehydrophytosphingosine	C18H37NO3	MoNA-export-LC-MS-MS_Positive_Mode.msp	438	306	194	174	218	76			0.128867	156.667	1.90918
16.27	184.17	183.162	[M+H]+	TRUE	Terbutylazine-desethyl-2-hydroxy	C7H13N5O	MoNA-export-LC-MS-MS_Positive_Mode.msp	304	326	740	240	104	184			0.129231	280.667	1.90673
17.74	257.19	256.182	[M+H]+	TRUE	Pinocembrin	C15H12O4	MSMS-Pos-bmdms-np_20200811.msp	110	0	164	0	0	0			0.131331	91.3333	1.89276
13.94	342.228	341.221	[M+H]+	TRUE	2-(1-ethylpyrrolo[2,3-b]pyridin-3-yl)sulfonyl-3,4-dihydro-1H-isoquinoline	C18H19N3O2S	Bruker MetaboBASE Personal Library 3.0	102	66	120	0	92	0			0.13145	65.3333	1.89198
4.27	250.126	249.12	[M+H]+, [M+H-H2O]+	TRUE	2-amino-10-methanesulfinyldecanoic acid	C11H23NO3S	MoNA-export-LC-MS-MS_Positive_Mode.msp	3414	4378	3592	2928	3388	3224			0.13183	614.667	1.88948
15.63	169.123	168.116	[M+H]+	TRUE	Geranic acid	C10H16O2	MoNA-export-LC-MS-MS_Positive_Mode.msp	526	778	990	588	394	490			0.132467	274	1.8853
13.6	189.127	188.12	[M+H]+	TRUE	3-Hydroxy-2-naphthoic acid	C11H8O3	MoNA-export-LC-MS-MS_Positive_Mode.msp	1162	1380	780	284	744	876			0.132662	472.667	1.88403
4.86	262.139	261.131	[M+H]+	TRUE	Gly Val Ser	C10H19N3O5	Bruker MetaboBASE Personal Library 3.0	1020	1542	1064	702	1054	734			0.133278	378.667	1.88002
10.43	295.129	294.122	[M+H]+	TRUE	Phe Glu	C14H18N2O5	Bruker MetaboBASE Personal Library 3.0	110	1316	0	1098	1200	1764			0.134697	-878.667	-1.87086
10.89	213.067	212.06	[M+H]+	TRUE	Albutoin	C10H16N2OS	Bruker MetaboBASE Personal Library 3.0	1972	2220	1348	2706	2126	2438			0.135264	-576.667	-1.86723
12.5	333.109	332.102	[M+H]+	TRUE	Gly Ala Trp	C16H20N4O4	Bruker MetaboBASE Personal Library 3.0	90	186	104	0	112	0			0.135347	89.3333	1.8667
2.77	148.061	147.054	[M+H]+, [M+H-H2O]+	TRUE	L-Glutamic acid	C5H9NO4	MoNA-export-LC-MS-MS_Positive_Mode.msp	2660	2256	2030	1828	1972	2054			0.136478	364	1.85951
13.34	439.357	438.35	[M+H]+	TRUE	N-[(2,5-dimethoxyphenyl)methyl]-3-[1-[6-(dimethylamino)pyrimidin-4-yl]-3,5-dimethylpyrazol-4-yl]propanamide	C23H30N6O3	Bruker MetaboBASE Personal Library 3.0	0	154	246	0	0	0			0.136717	133.333	1.85799
2.7	287.126	286.119	[M+H]+	TRUE	N,2-diphenylimidazo[1,2-a]pyrazin-3-amine	C18H14N4	Bruker MetaboBASE Personal Library 3.0	528	798	390	866	920	696			0.136918	-255.333	-1.85673
9.38	224.092	223.085	[M+H]+	TRUE	N-Acetyl-L-tyrosine	C11H13NO4	Bruker HMDB Metabolite Library_2.0	5024	6134	5028	4816	4748	4506			0.137885	705.333	1.85065
9.8	277.139	276.132	[M+H]+	TRUE	2-ethyl-N-(2-methoxyethyl)-3-oxo-1,4-dihydroisoquinoline-1-carboxamide	C15H20N2O3	Bruker MetaboBASE Personal Library 3.0	1020	1260	1170	1116	850	658			0.140535	275.333	1.83423
21.87	380.337	379.329	[M+H]+	TRUE	2-[[2-methoxyethyl-[(4-propan-2-ylphenyl)methyl]amino]methyl]-9-methylpyrido[1,2-a]pyrimidin-4-one	C23H29N3O2	Bruker MetaboBASE Personal Library 3.0	532	236	388	216	244	226			0.142068	156.667	1.82489
2.52	189.161	188.154	[M+H]+	TRUE	NEPSILON,NEPSILON,NEPSILON-TRIMETHYLLYSINE	C9H20N2O2	MoNA-export-LC-MS-MS_Positive_Mode.msp	8124	7724	8100	9068	8772	7996			0.142082	-629.333	-1.8248
21.8	561.398	538.409	[M+Na]+, [M+H]+, [M+K]+	TRUE	sodium (E)-2-((4S)-16-acetoxy-3,11-dihydroxy-4,8,10,14-tetramethyldodecahydro-1H-cyclopenta[a]phenanthren-17(2H,10H,14H)-ylidene)-6-methylhept-5-enoate	C31H47NaO6	MSMS-Pos-bmdms-np_20200811.msp	66	166	84	156	170	160			0.142101	-56.6667	-1.82469
12.69	363.192	362.185	[M+H]+	TRUE	Catalpol	C15H22O10	MSMS-Pos-bmdms-np_20200811.msp	80	82	94	196	80	180			0.142278	-66.6667	-1.82362
12.53	176.071	175.064	[M+H]+	TRUE	Indoleacetic acid	C10H9NO2	Bruker HMDB Metabolite Library_2.0	310	342	262	398	432	802			0.142746	-239.333	-1.82079
12.62	293.197	292.19	[M+H]+	TRUE	3-[3,5-DI(tert-butyl)-4-hydroxyphenyl]propanohydrazide	C17H28N2O2	Bruker MetaboBASE Personal Library 3.0	390	226	0	0	0	0			0.143509	205.333	1.8162
2.66	265.138	264.131	[M+H]+	TRUE	LID_265.1546_9.2	C14H20N2O3	MoNA-export-LC-MS-MS_Positive_Mode.msp	590	352	392	334	318	266			0.14366	138.667	1.8153
11.24	194.082	193.074	[M+H]+	TRUE	N-ethyl-4,5,6,7-tetrahydro-1H-indazole-3-carboxamide	C10H15N3O	Bruker MetaboBASE Personal Library 3.0	482	1072	484	1052	946	1688			0.144743	-549.333	-1.80884
4.63	304.151	303.144	[M+H]+	TRUE	2-[2-(1-hydroxypropyl)benzimidazol-1-yl]-1-morpholin-4-ylethanone	C16H21N3O3	Bruker MetaboBASE Personal Library 3.0	272	60	160	612	228	350			0.14508	-232.667	-1.80684
14.26	348.147	347.14	[M+H]+	TRUE	[(2S)-4,4-difluoro-2-(5-methyl-1,3,4-oxadiazol-2-yl)pyrrolidin-1-yl]-(1-methylindazol-3-yl)methanone	C16H15F2N5O2	Bruker MetaboBASE Personal Library 3.0	0	102	58	0	0	0			0.145283	53.3333	1.80563
8.46	240.089	239.082	[M+H]+	TRUE	5-[(2-methylpropan-2-yl)oxycarbonylamino]pyrazine-2-carboxylic acid	C10H13N3O4	Bruker MetaboBASE Personal Library 3.0	1666	3120	3384	6004	6278	2720			0.145397	-2277.33	-1.80496
13.44	359.161	358.154	[M+H]+	TRUE	7-methyl-N-[2-(4-sulfamoylphenyl)ethyl]imidazo[1,2-a]pyridine-2-carboxamide	C17H18N4O3S	Bruker MetaboBASE Personal Library 3.0	398	216	146	144	102	100			0.145415	138	1.80485
14.7	258.135	257.127	[M+H]+	TRUE	Cer 9:1;2O/5:0	C14H27NO3	MSDIAL-TandemMassSpectralAtlas-VS69-Pos.msp	276	0	0	232	312	246			0.146445	-171.333	-1.79879
4.26	183.112	182.105	[M+H]+	TRUE	7-Methyluric acid; AIF; CE10; MS2Dec	C6H6N4O3	MoNA-export-LC-MS-MS_Positive_Mode.msp	0	0	0	338	0	604			0.146814	-314	-1.79662
5.08	225.123	224.116	[M+H]+	TRUE	Nifenalol	C11H16N2O3	Bruker MetaboBASE Personal Library 3.0	0	0	0	0	246	446			0.148221	-230.667	-1.78843
12.81	208.133	207.126	[M+H]+	TRUE	Salsolidine	C12H17NO2	Bruker MetaboBASE Personal Library 3.0	406	266	264	284	170	102			0.148596	126.667	1.78626
9.46	167.117	166.11	[M+H]+	TRUE	METHYL 4-HYDROXYPHENYLACETATE	C9H10O3	MoNA-export-LC-MS-MS_Positive_Mode.msp	278	318	290	1094	460	462			0.149278	-376.667	-1.78233
13.24	198.149	197.142	[M+H]+	TRUE	HC Red 3	C8H11N3O3	MoNA-export-LC-MS-MS_Positive_Mode.msp	416	314	284	300	242	128			0.149631	114.667	1.78031
10.2	153.138	152.131	[M+H]+	TRUE	N-HYDROXYMETHYLNICOTINAMIDE	C7H8N2O2	Bruker MetaboBASE Personal Library 3.0	7848	8356	8694	9848	8352	9408			0.149649	-903.333	-1.7802
8.65	229.154	228.147	[M+H]+	TRUE	3,4,5-Trihydroxystilbene	C14H12O3	MoNA-export-LC-MS-MS_Positive_Mode.msp	1480	1344	968	882	1146	636			0.15145	376	1.76994
9.08	311.072	310.064	[M+H]+	TRUE	N-[(1,1-dioxothiolan-3-yl)methyl]-1,3-benzothiazole-2-carboxamide	C13H14N2O3S2	Bruker MetaboBASE Personal Library 3.0	148	0	46	328	226	82			0.153143	-147.333	-1.76041
13.62	390.192	389.185	[M+H]+, [M+H-H2O]+	TRUE	ethyl 4-[3-[4-(cyclopropylcarbamoyl)piperidin-1-yl]-3-oxopropyl]-3,5-dimethyl-1H-pyrrole-2-carboxylate	C21H31N3O4	Bruker MetaboBASE Personal Library 3.0	116	236	136	80	84	118			0.153313	68.6667	1.75946
10.43	355.102	354.094	[M+H]+	TRUE	Cryptochlorogenic acid	C16H18O9	Bruker MetaboBASE Personal Library 3.0	350	250	592	148	304	130			0.153357	203.333	1.75922
15.43	223.169	222.162	[M+H]+	TRUE	Nerolidol	C15H26O	Bruker MetaboBASE Personal Library 3.0	522	520	590	310	340	556			0.153791	142	1.75679
11.46	219.136	218.129	[M+H]+	TRUE	3-Hydroxysebacic acid	C10H18O5	MoNA-export-LC-MS-MS_Positive_Mode.msp	0	0	0	1008	522	0			0.154601	-510	-1.7523
22.39	297.29	296.283	[M+H]+	TRUE	Ethynylestradiol	C20H24O2	MoNA-export-LC-MS-MS_Positive_Mode.msp	292	418	320	458	492	364			0.154916	-94.6667	-1.75055
2.9	143.082	142.074	[M+H]+	TRUE	5-(hydroxymethyl)pyrimidine-2,4-diol	C5H6N2O3	MSMS-Pos-bmdms-np_20200811.msp	2008	1522	1752	1898	2486	2072			0.155359	-391.333	-1.74811
8.83	340.197	339.19	[M+H]+	TRUE	Asp Cys Cys	C10H17N3O6S2	Bruker MetaboBASE Personal Library 3.0	0	176	90	0	0	0			0.15592	88.6667	1.74502
9.76	179.081	178.074	[M+H]+	TRUE	Mellein	C10H10O3	MoNA-export-LC-MS-MS_Positive_Mode.msp	782	1156	0	1442	988	1464			0.15643	-652	-1.74223
18.17	284.093	283.086	[M+H]+	TRUE	methyl 2-benzamido-3-phenylpropanoate	C17H17NO3	MoNA-export-LC-MS-MS_Positive_Mode.msp	0	38	76	0	0	0			0.158302	38	1.73205
11.24	257.147	256.14	[M+H]+	TRUE	Triphenylethylene	C20H16	Bruker MetaboBASE Personal Library 3.0	1012	726	500	1080	1172	878			0.158386	-297.333	-1.7316
2.93	214.12	213.113	[M+H]+	TRUE	Kainic acid	C10H15NO4	MoNA-export-LC-MS-MS_Positive_Mode.msp	116	114	68	344	982	210			0.158874	-412.667	-1.72897
9.05	185.038	184.03	[M+H]+	TRUE	Trimidox	C7H8N2O4	Bruker MetaboBASE Personal Library 3.0	360	764	322	818	792	630			0.159064	-264.667	-1.72795
9.03	280.131	279.124	[M+H]+	TRUE	4-(2-aminoethyl)-N-(3-fluoro-4-methylphenyl)piperidine-1-carboxamide	C15H22FN3O	Bruker MetaboBASE Personal Library 3.0	1446	1002	1824	912	674	1218			0.161108	489.333	1.71704
16.35	366.14	365.133	[M+H]+	TRUE	N-(2,5-dimethoxyphenyl)-1-oxo-2,3,4,5-tetrahydropyrrolo[1,2-a][1,4]diazepine-8-sulfonamide	C16H19N3O5S	Bruker MetaboBASE Personal Library 3.0	0	74	152	0	0	0			0.161179	75.3333	1.71666
10.41	238.107	237.1	[M+H]+	TRUE	3-[1-(4-Methylphenyl)-1H-tetrazol-5-yl]pyridine	C13H11N5	Bruker MetaboBASE Personal Library 3.0	482	540	496	456	298	468			0.161291	98.6667	1.71606
4.67	188.093	187.085	[M+H]+	TRUE	dimethyl (R)-pyrrolidine-1,2-dicarboxylate	C8H13NO4	Bruker MetaboBASE Personal Library 3.0	1124	988	4160	4650	2908	4952			0.162355	-2079.33	-1.71045
2.25	215.078	214.071	[M+H]+	TRUE	[1-(ethylcarbamoyl)piperidin-4-yl] acetate	C10H18N2O3	Bruker MetaboBASE Personal Library 3.0	10850	9524	10780	9138	9052	10130			0.162467	944.667	1.70986
12.58	348.181	347.174	[M+H]+	TRUE	Thr Val Glu	C14H25N3O7	Bruker MetaboBASE Personal Library 3.0	144	94	142	114	90	72			0.164068	34.6667	1.70149
6.88	233.149	232.142	[M+H]+	TRUE	Leu-Thr	C10H20N2O4	MoNA-Dipeptide_pos.msp	558	0	504	0	70	78			0.164699	304.667	1.69822
2.96	184.106	183.099	[M+H]+	TRUE	Acephate	C4H10NO3PS	MoNA-export-LC-MS-MS_Positive_Mode.msp	544	938	1014	582	186	670			0.165638	352.667	1.69337
22.82	157.084	156.077	[M+H]+	TRUE	Orotic acid; AIF; CE10; MS2Dec	C5H4N2O4	MoNA-export-LC-MS-MS_Positive_Mode.msp	3822	3784	4948	4654	4964	4930			0.167085	-664.667	-1.68595
20.48	313.235	290.246	[M+Na]+, [M+H]+	TRUE	isoabienol	C20H34O	MSMS-Pos-bmdms-np_20200811.msp	4184	4880	5136	5206	5284	5160			0.167136	-483.333	-1.68569
3.43	280.138	279.131	[M+H]+	TRUE	(3-ethyl-3-hydroxy-7-azaspiro[3.5]nonan-7-yl)-thiophen-3-ylmethanone	C15H21NO2S	Bruker MetaboBASE Personal Library 3.0	2136	2546	2182	2172	2032	1702			0.168706	319.333	1.67772
10.52	303.192	302.184	[M+H]+	TRUE	N-[2-(diethylamino)ethyl]-5-methyl-3-pyridin-4-yl-1,2-oxazole-4-carboxamide	C16H22N4O2	Bruker MetaboBASE Personal Library 3.0	406	276	124	440	468	346			0.170359	-149.333	-1.66941
10.21	219.113	218.106	[M+H]+	TRUE	L-abrine	C12H14N2O2	MoNA-export-LC-MS-MS_Positive_Mode.msp	750	1380	1430	888	768	794			0.170645	370	1.66798
11.64	131.087	130.08	[M+H]+	TRUE	N-Acetylputrescine	C6H14N2O	MoNA-export-LC-MS-MS_Positive_Mode.msp	1318	1246	1208	1594	1346	2348			0.170707	-505.333	-1.66767
4.45	121.039	120.032	[M+H]+	TRUE	2,4-Dihydroxybutanoic acid	C4H8O4	MoNA-export-LC-MS-MS_Positive_Mode.msp	1116	630	990	800	386	608			0.170991	314	1.66626
4.84	129.018	128.011	[M+H]+, [M+H-H2O]+	TRUE	Dihydrothymine	C5H8N2O2	Bruker HMDB Metabolite Library_2.0	198	628	514	186	276	222			0.171029	218.667	1.66607
21.28	287.222	286.215	[M+H]+, [M+Na]+	TRUE	3-(2-methoxyethyl)-5-[3-(4-methylphenyl)-1,2,4-oxadiazol-5-yl]-1,2,4-oxadiazole	C14H14N4O3	Bruker MetaboBASE Personal Library 3.0	3030	3016	3148	2958	4418	3994			0.171254	-725.333	-1.66495
13.08	139.112	156.115	[M+H-H2O]+, [M+H]+	TRUE	Decanal	C10H20O	Bruker MetaboBASE Personal Library 3.0	2102	2482	2070	2818	2264	2614			0.171859	-347.333	-1.66194
11.15	204.138	203.131	[M+H]+	TRUE	7-(Dimethylamino)-4-methylcoumarin	C12H13NO2	MoNA-export-LC-MS-MS_Positive_Mode.msp	280	260	368	1272	344	658			0.172535	-455.333	-1.6586
7.91	240.088	239.08	[M+H]+	TRUE	Albuterol	C13H21NO3	MoNA-export-LC-MS-MS_Positive_Mode.msp	2542	2186	2146	2846	2392	2546			0.173355	-303.333	-1.65457
14.43	170.154	169.147	[M+H]+	TRUE	Noradrenaline; LC-tDDA; CE20	C8H11NO3	MoNA-export-LC-MS-MS_Positive_Mode.msp	68	156	0	182	228	102			0.174742	-96	-1.64779
13.18	317.222	316.214	[M+H]+	TRUE	Traversianal	C20H28O3	MoNA-export-LC-MS-MS_Positive_Mode.msp	148	140	188	120	0	134			0.175755	74	1.64287
11.88	321.145	320.138	[M+H]+	TRUE	2-[(4-phenylpiperazin-1-yl)methyl]quinazolin-4-one	C19H20N4O	Bruker MetaboBASE Personal Library 3.0	296	354	248	296	66	176			0.17623	120	1.64057
8.42	360.129	359.122	[M+H]+	TRUE	3-(1,3-benzodioxol-5-yl)-5-[1-[(3-methylphenyl)methyl]pyrrol-2-yl]-1,2,4-oxadiazole	C21H17N3O3	Bruker MetaboBASE Personal Library 3.0	138	132	184	158	218	196			0.176842	-39.3333	-1.63763
8.16	289.14	288.133	[M+H]+	TRUE	NCGC00380803-01!3-(5-formyl-2-hydroxyphenoxy)-4-methoxybenzoic acid	C15H12O6	MoNA-export-LC-MS-MS_Positive_Mode.msp	966	674	840	1208	870	1034			0.178118	-210.667	-1.63151
9.82	167.045	166.038	[M+H]+	TRUE	6,7-dihydroxybenzofuran-3(2H)-one	C8H6O4	MSMS-Pos-bmdms-np_20200811.msp	1340	0	0	1192	1324	1044			0.178391	-740	-1.63021
8.71	194.091	193.084	[M+H]+	TRUE	4-Hexyloxyaniline	C12H19NO	MoNA-export-LC-MS-MS_Positive_Mode.msp	1020	1392	1150	1890	1852	1134			0.178783	-438	-1.62834
8.86	225.063	224.056	[M+H]+	TRUE	Atenolol-desisopropyl	C11H16N2O3	MoNA-export-LC-MS-MS_Positive_Mode.msp	656	376	784	1124	676	880			0.178792	-288	-1.6283
8.52	199.192	198.185	[M+H]+	TRUE	CP-101537	C10H18N2O2	Bruker MetaboBASE Personal Library 3.0	776	2128	408	370	210	164			0.179389	856	1.62547
6.92	175.109	174.102	[M+H]+	TRUE	Gly-Val	C7H14N2O3	MoNA-Dipeptide_pos.msp	332	232	138	0	62	220			0.179584	140	1.62454
12.92	131.05	130.043	[M+H]+	TRUE	Heptanoic acid	C7H14O2	Bruker MetaboBASE Personal Library 3.0	612	606	646	654	346	394			0.179745	156.667	1.62378
10.04	319.154	318.147	[M+H]+	TRUE	5-(4-methylphenyl)-3-(3-propan-2-ylbenzimidazol-5-yl)-1,2,4-oxadiazole	C19H18N4O	Bruker MetaboBASE Personal Library 3.0	240	158	206	550	152	606			0.180611	-234.667	-1.6197
14.57	217.145	216.138	[M+H]+	TRUE	Undecanedioic acid	C11H20O4	Bruker HMDB Metabolite Library_2.0	950	1232	1586	1446	1534	1938			0.183016	-383.333	-1.60846
9.77	343.197	342.19	[M+H]+	TRUE	Asn Pro Leu	C15H26N4O5	Bruker MetaboBASE Personal Library 3.0	216	282	244	188	198	238			0.183338	39.3333	1.60697
10.3	244.155	243.147	[M+H]+	TRUE	Agomelatine	C15H17NO2	MoNA-export-LC-MS-MS_Positive_Mode.msp	270	326	218	354	284	380			0.183687	-68	-1.60535
11.93	319.212	318.205	[M+H]+	TRUE	3alpha-hydroxy-5alpha-pregnan-20-one	C21H34O2	Bruker MetaboBASE Personal Library 3.0	166	106	212	154	300	370			0.183906	-113.333	-1.60434
9.59	139.122	138.115	[M+H]+	TRUE	4-Methylorcinol	C8H10O2	Bruker MetaboBASE Personal Library 3.0	574	760	950	908	924	986			0.184441	-178	-1.60188
5.14	221.099	220.091	[M+H]+	TRUE	Asp-Ser	C7H12N2O6	MoNA-Dipeptide_pos.msp	0	0	524	366	1014	438			0.184564	-431.333	-1.60131
10.93	358.14	357.133	[M+H]+	TRUE	Ala Met His	C14H23N5O4S	Bruker MetaboBASE Personal Library 3.0	110	162	150	134	98	92			0.185797	32.6667	1.59566
3.12	168.113	167.106	[M+H]+	TRUE	Pirimicarb-desamido	C8H13N3O	MoNA-export-LC-MS-MS_Positive_Mode.msp	324	200	334	322	362	426			0.186011	-84	-1.59468
8.92	243.182	242.174	[M+H]+	TRUE	[5-amino-3-(3-methylphenyl)-1,2,4-triazol-1-yl]-cyclopropylmethanone	C13H14N4O	Bruker MetaboBASE Personal Library 3.0	582	426	648	518	324	400			0.186677	138	1.59165
12.73	255.168	254.161	[M+H]+	TRUE	cis-7-Hexadecenoic Acid	C16H30O2	Bruker MetaboBASE Personal Library 3.0	1320	840	544	1578	1086	1314			0.187027	-424.667	-1.59006
3.19	279.121	278.113	[M+H]+	TRUE	2H-1-Benzopyran-2-one, 8-(2,3-dihydroxy-3-methylbutyl)-7-methoxy-	C15H18O5	Bruker MetaboBASE Personal Library 3.0	2094	1984	2282	1702	2102	1082			0.187267	491.333	1.58897
14.12	237.129	236.121	[M+H]+	TRUE	2-(2-oxo-1,4,5,6,7,7a-hexahydroindol-3-yl)-N-propylacetamide	C13H20N2O2	Bruker MetaboBASE Personal Library 3.0	658	1618	594	0	450	618			0.188268	600.667	1.58445
12.83	169.122	168.115	[M+H]+	TRUE	2',3',4'-Trihydroxyacetophenone	C8H8O4	Bruker MetaboBASE Personal Library 3.0	336	598	570	1118	452	970			0.188866	-345.333	-1.58175
10.11	301.177	300.169	[M+H]+	TRUE	N-[2-(5-methyl-1H-indol-3-yl)ethyl]-2-propylpentanamide	C19H28N2O	Bruker MetaboBASE Personal Library 3.0	294	360	494	312	0	286			0.189097	183.333	1.58072
8.51	155.027	154.019	[M+H]+	TRUE	2-Amino-5-nitrophenol	C6H6N2O3	Bruker MetaboBASE Personal Library 3.0	406	448	350	550	422	856			0.189783	-208	-1.57765
13.52	325.118	324.11	[M+H]+	TRUE	furan-3-yl-[(3S,4S)-3-methyl-4-(3-pyridin-4-yl-1,2,4-oxadiazol-5-yl)pyrrolidin-1-yl]methanone	C17H16N4O3	Bruker MetaboBASE Personal Library 3.0	122	328	156	106	94	104			0.190114	100.667	1.57617
2.91	159.149	158.142	[M+H]+	TRUE	N-Nitrosodibutylamine	C8H18N2O	Bruker MetaboBASE Personal Library 3.0	176	0	66	0	0	0			0.19118	80.6667	1.57143
2.24	118.035	117.028	[M+H]+, [M+H-H2O]+	TRUE	Guanidinoacetic acid	C3H7N3O2	MoNA-export-LC-MS-MS_Positive_Mode.msp	13234	13212	12924	12432	13150	11508			0.192637	760	1.56499
13.82	363.228	380.232	[M+H-H2O]+, [M+H]+	TRUE	16,16-dimethyl-PGD2	C22H36O5	Bruker MetaboBASE Personal Library 3.0	140	224	98	118	88	72			0.194697	61.3333	1.55597
2.52	218.043	217.036	[M+H]+	TRUE	(4-Aminophenyl)arsonic acid	C6H8AsNO3	Bruker MetaboBASE Personal Library 3.0	6300	5410	5852	6584	7110	5898			0.194706	-676.667	-1.55594
9.82	216.087	215.08	[M+H]+, [M+H-H2O]+	TRUE	2-hydroxy-1-phenyl-5,6,7,8-tetrahydropyrrolizin-3-one	C13H13NO2	MoNA-export-LC-MS-MS_Positive_Mode.msp	398	776	690	494	438	376			0.195449	185.333	1.55271
10.67	425.191	424.184	[M+H]+	TRUE	Ginkgolide B	C20H24O10	MSMS-Pos-bmdms-np_20200811.msp	202	192	292	66	242	70			0.195631	102.667	1.55192
19.37	219.175	218.168	[M+H]+	TRUE	germacrone	C15H22O	MSMS-Pos-bmdms-np_20200811.msp	202	300	230	300	412	266			0.195813	-82	-1.55113
11.92	247.078	246.07	[M+H]+	TRUE	Leucodin	C15H18O3	Bruker MetaboBASE Personal Library 3.0	342	430	348	0	336	282			0.196122	167.333	1.5498
20.83	278.248	277.241	[M+H]+	TRUE	PERHEXILINE	C19H35N	Bruker MetaboBASE Personal Library 3.0	0	0	64	68	150	34			0.196716	-62.6667	-1.54723
4.78	314.085	313.077	[M+H]+	TRUE	AT-13148	C17H16ClN3O	Bruker MetaboBASE Personal Library 3.0	36	206	160	396	210	184			0.197908	-129.333	-1.54211
8.23	231.139	230.132	[M+H]+	TRUE	BRL 54443 maleate	C14H18N2O	Bruker MetaboBASE Personal Library 3.0	358	332	378	0	420	0			0.199359	216	1.53592
7.94	162.055	161.048	[M+H]+	TRUE	2,8-Quinolinediol; AIF; CE10; CorrDec	C9H7NO2	MoNA-export-LC-MS-MS_Positive_Mode.msp	978	1348	886	778	792	946			0.199473	232	1.53544
16.52	233.152	232.145	[M+H]+	TRUE	COSTUNOLIDE	C15H20O2	MSMS-Pos-Vaniya-Fiehn_Natural_Products_Library_20200109.msp	716	564	1254	258	526	654			0.202061	365.333	1.52452
4.43	175.024	174.016	[M+H]+, [M+H-H2O]+	TRUE	Aconitic acid	C6H6O6	Bruker MetaboBASE Personal Library 3.0	546	916	1132	540	514	710			0.202714	276.667	1.52179
21.87	424.363	423.356	[M+H]+	TRUE	1-(4-morpholin-4-ylpyrimidin-5-yl)-N-[(2,4,6-trimethylphenyl)methyl]piperidine-4-carboxamide	C24H33N5O2	Bruker MetaboBASE Personal Library 3.0	314	282	340	322	132	220			0.202806	87.3333	1.52141
6.38	260.197	259.189	[M+H]+	TRUE	5-piperidin-1-ylsulfonyl-1H-pyrimidine-2,4-dione	C9H13N3O4S	Bruker MetaboBASE Personal Library 3.0	112	330	0	0	0	0			0.202983	147.333	1.52067
14.47	234.112	233.105	[M+H]+	TRUE	Metolachlor-Morpholinone	C14H19NO2	MoNA-export-LC-MS-MS_Positive_Mode.msp	256	266	96	440	190	448			0.203697	-153.333	-1.5177
4.19	187.07	186.063	[M+H]+	TRUE	(S)-ALPHA-AMINO-3-HYDROXY-5-METHYL-4-ISOXAZOLEPROPIONIC ACID	C7H10N2O4	Bruker MetaboBASE Personal Library 3.0	3483	2010	4034	2304	2042	2408			0.2066	924.333	1.50572
21.87	284.294	283.287	[M+H]+	TRUE	2-N-ethyl-4-N,4-N-dimethyl-8-oxa-2-azaspiro[4.5]decane-2,4-dicarboxamide	C14H25N3O3	Bruker MetaboBASE Personal Library 3.0	2584	1064	1216	892	1054	692			0.207904	742	1.50039
10.84	219.112	218.105	[M+H]+	TRUE	Cymiazole	C12H14N2S	Bruker MetaboBASE Personal Library 3.0	708	1494	748	792	462	438			0.208521	419.333	1.49788
11.79	229.142	228.135	[M+H]+	TRUE	NCGC00180743-02!9-methoxycarbonyldec-9-enoic acid	C12H20O4	MoNA-export-LC-MS-MS_Positive_Mode.msp	536	496	526	538	848	600			0.209375	-142.667	-1.49442
14.78	213.149	212.141	[M+H]+	TRUE	7-Oxo-11-dodecenoic acid	C12H20O3	Bruker MetaboBASE Personal Library 3.0	578	882	1032	812	486	296			0.211289	299.333	1.48672
11.73	242.139	241.132	[M+H]+	TRUE	(-)-n-benzoyl-2-hydroxy-2-phenylethylamine	C15H15NO2	MSMS-Pos-bmdms-np_20200811.msp	270	142	104	566	170	338			0.211733	-186	-1.48495
13.7	194.118	193.111	[M+H]+	TRUE	butamben	C11H15NO2	Bruker MetaboBASE Personal Library 3.0	256	358	458	588	424	418			0.213001	-119.333	-1.47989
8.2	185.126	184.118	[M+H]+	TRUE	delta-Undecalactone	C11H20O2	MoNA-export-LC-MS-MS_Positive_Mode.msp	380	154	0	460	370	258			0.213242	-184.667	-1.47894
14.77	231.138	230.131	[M+H]+	TRUE	dehydrocostus lactone	C15H18O2	Bruker MetaboBASE Personal Library 3.0	510	508	948	806	856	1002			0.214156	-232.667	-1.47532
2.95	288.102	287.094	[M+H]+	TRUE	2-(7-fluoro-4-oxopyrrolo[1,2-a]quinoxalin-5-yl)-N,N-dimethylacetamide	C15H14FN3O2	Bruker MetaboBASE Personal Library 3.0	734	160	192	750	692	522			0.214199	-292.667	-1.47515
3.03	189.122	188.115	[M+H]+	TRUE	N-Alpha-acetyllysine	C8H16N2O3	Bruker HMDB Metabolite Library_2.0	3084	2494	2670	2212	2398	2670			0.215844	322.667	1.46868
7.09	210.039	209.032	[M+H]+	TRUE	Minoxidil	C9H15N5O	Bruker MetaboBASE Personal Library 3.0	132	186	732	0	0	170			0.216053	293.333	1.46786
6.98	255.105	254.098	[M+H]+	TRUE	Nepafenac	C15H14N2O2	MoNA-export-LC-MS-MS_Positive_Mode.msp	198	400	314	238	120	242			0.216304	104	1.46688
6.03	269.16	268.153	[M+H]+	TRUE	Ile His	C12H20N4O3	Bruker MetaboBASE Personal Library 3.0	2254	2568	3184	2156	2416	2178			0.216481	418.667	1.46619
8.78	226.113	225.106	[M+H]+	TRUE	N-methyl-alpha-phenylbenzeneacetamide	C15H15NO	MoNA-export-LC-MS-MS_Positive_Mode.msp	1930	1996	1078	1024	1240	1368			0.216808	457.333	1.46491
10.16	155.034	154.027	[M+H]+	TRUE	2,6-DIHYDROXYBENZOIC ACID	C7H6O4	MoNA-export-LC-MS-MS_Positive_Mode.msp	652	518	362	430	330	384			0.218302	129.333	1.4591
15.05	247.132	246.125	[M+H]+	TRUE	Loxoprofen	C15H18O3	MoNA-export-LC-MS-MS_Positive_Mode.msp	208	386	418	218	270	230			0.218432	98	1.45859
15.59	182.118	181.111	[M+H]+	TRUE	Homoveratrylamine	C10H15NO2	MoNA-export-LC-MS-MS_Positive_Mode.msp	956	260	490	248	262	298			0.218528	299.333	1.45822
20.17	355.285	354.277	[M+H]+	TRUE	1-Linoleoyl Glycerol	C21H38O4	Bruker MetaboBASE Personal Library 3.0	256	206	186	70	182	198			0.219093	66	1.45604
3.23	293.107	292.1	[M+H]+	TRUE	N-(2,5-dimethylphenyl)-3-(1H-indol-4-yl)propanamide	C19H20N2O	Bruker MetaboBASE Personal Library 3.0	514	590	480	472	1050	806			0.21982	-248	-1.45324
16.37	291.194	290.187	[M+H]+	TRUE	D617	C17H26N2O2	MoNA-export-LC-MS-MS_Positive_Mode.msp	110	196	158	164	0	66			0.220348	78	1.45121
12.23	283.156	282.149	[M+H]+	TRUE	NCGC00179742-02_C15H22O5_3,12-Epoxy-12H-pyrano[4,3-j]-1,2-benzodioxepin-10(3H)-one, octahydro-3,6,9-trimethyl-, (5aS,6R,8aS,9R,12S,12aR)-	C15H22O5	MoNA-export-LC-MS-MS_Positive_Mode.msp	308	498	248	704	680	312			0.220563	-214	-1.45038
22.93	108.039	107.032	[M+H]+	TRUE	Benzylamine	C7H9N	MoNA-export-LC-MS-MS_Positive_Mode.msp	6314	5508	6254	6004	5368	5026			0.221318	559.333	1.44749
15.64	205.122	204.115	[M+H]+	TRUE	LEVULINIC ACID, 3-BENZYLIDENYL-	C12H12O3	Bruker MetaboBASE Personal Library 3.0	494	396	482	608	1066	480			0.222277	-260.667	-1.44384
8.46	269.115	268.108	[M+H]+	TRUE	Inosine	C10H12N4O5	MoNA-export-LC-MS-MS_Positive_Mode.msp	4908	3506	2284	3082	2270	1534			0.222282	1270.67	1.44381
2.78	127.043	126.036	[M+H]+	TRUE	4-IMIDAZOLEACETIC ACID	C5H6N2O2	MoNA-export-LC-MS-MS_Positive_Mode.msp	22122	19976	21950	19998	20948	19708			0.222352	1131.33	1.44355
12.1	263.128	262.12	[M+H]+	TRUE	NCGC00385909-01_C15H18O4_(3aR,4aS,5R,8S,9aR)-5-Hydroxy-4a,8-dimethyl-3-methylene-3a,4a,5,8,9,9a-hexahydroazuleno[6,5-b]furan-2,6(3H,4H)-dione	C15H18O4	MoNA-export-LC-MS-MS_Positive_Mode.msp	450	302	328	626	384	442			0.222968	-124	-1.44121
10.21	325.141	324.133	[M+H]+	TRUE	N-[[1-(3-methylbutanoyl)-2,3-dihydroindol-5-yl]methyl]ethanesulfonamide	C16H24N2O3S	Bruker MetaboBASE Personal Library 3.0	732	472	422	170	500	370			0.223742	195.333	1.43828
3.22	330.14	329.133	[M+H]+	TRUE	1-[1-(3,5-dimethylbenzoyl)piperidin-4-yl]-3-ethylimidazolidin-2-one	C19H27N3O2	Bruker MetaboBASE Personal Library 3.0	120	264	200	188	76	84			0.226584	78.6667	1.42761
10.69	271.188	270.181	[M+H]+	TRUE	17beta-Trenbolone	C18H22O2	MoNA-export-LC-MS-MS_Positive_Mode.msp	0	176	0	462	0	366			0.227225	-217.333	-1.42521
11.37	248.114	247.106	[M+H]+	TRUE	1-Isothiocyanato-9-(methylsulfinyl)-nonane	C11H21NOS2	MoNA-export-LC-MS-MS_Positive_Mode.msp	536	440	368	458	286	268			0.227407	110.667	1.42454
8.73	163.086	162.078	[M+H]+	TRUE	2-Acetylacetophenone	C10H10O2	MoNA-export-LC-MS-MS_Positive_Mode.msp	0	0	374	238	338	352			0.227698	-184.667	-1.42345
7.06	226.072	225.065	[M+H]+	TRUE	2-nitro-9-fluorenone	C13H7NO3	MoNA-export-LC-MS-MS_Positive_Mode.msp	926	602	828	242	436	832			0.228174	282	1.42169
11.11	289.119	288.112	[M+H]+	TRUE	(2S)-2-(3,4-dihydroxyphenyl)-5,7-dihydroxy-2,3-dihydro-4H-chromen-4-one	C15H12O6	MSMS-Pos-bmdms-np_20200811.msp	638	712	670	684	486	590			0.22883	86.6667	1.41926
10.83	360.194	359.187	[M+H]+	TRUE	N-(2,6-difluorobenzyl)-2-(2-hydroxy-5-oxo-4,5-dihydro-3H-benzo[e][1,4]diazepin-3-yl)acetamide	C18H15F2N3O3	MSMS-Pos-bmdms-np_20200811.msp	132	472	244	112	146	160			0.229036	143.333	1.4185
10.32	250.119	249.112	[M+H]+	TRUE	N-Desmethyltramadol	C15H23NO2	MoNA-export-LC-MS-MS_Positive_Mode.msp	204	406	0	374	322	430			0.229116	-172	-1.4182
9.86	367.151	366.143	[M+H]+	TRUE	1-(3,4-dimethoxyphenyl)-3-(3-oxo-4-phenylpyrazin-2-yl)urea	C19H18N4O4	Bruker MetaboBASE Personal Library 3.0	740	792	974	742	262	752			0.229749	250	1.41587
12.31	209.154	226.157	[M+H-H2O]+, [M+H]+	TRUE	NCGC00380626-01_C12H18O4_2-Cyclohexen-1-one, 4,6-dihydroxy-3-[(1E)-3-hydroxy-3-methyl-1-buten-1-yl]-6-methyl-, (4R,6S)-	C12H18O4	MoNA-export-LC-MS-MS_Positive_Mode.msp	950	788	938	892	476	746			0.230392	187.333	1.41351
18.12	313.109	312.101	[M+H]+	TRUE	2-(3,4-dimethoxyphenyl)-7-methoxy-4H-chromen-4-one	C18H16O5	MSMS-Pos-bmdms-np_20200811.msp	0	0	0	152	40	0			0.232197	-64	-1.4069
2.71	307.151	306.143	[M+H]+	TRUE	2-[2-(4-chloroanilino)-2-oxoethyl]-1,4-dimethylpyrrole-3-carboxylic acid	C15H15ClN2O3	Bruker MetaboBASE Personal Library 3.0	218	592	346	0	314	234			0.233751	202.667	1.40126
9.58	263.137	262.13	[M+H]+	TRUE	maclurin	C13H10O6	MSMS-Pos-bmdms-np_20200811.msp	832	828	0	1004	798	1068			0.234525	-403.333	-1.39847
10.26	260.11	259.105	[M+H]+, [M+Na]+, [M+H-H2O]+	TRUE	2-[5-(4-methylphenyl)-1,3,4-oxadiazol-2-yl]-N-propylacetamide	C14H17N3O2	Bruker MetaboBASE Personal Library 3.0	280	412	586	946	306	1254			0.234823	-409.333	-1.39739
13.16	150.092	149.084	[M+H]+	TRUE	N,N-DIMETHYLPHENYLETHYLAMINE	C10H15N	MoNA-export-LC-MS-MS_Positive_Mode.msp	554	976	392	400	420	370			0.234959	244	1.39691
9.33	267.134	266.127	[M+H]+	TRUE	Phe Thr	C13H18N2O4	Bruker MetaboBASE Personal Library 3.0	784	708	630	444	456	756			0.235388	155.333	1.39536
4.2	307.033	306.025	[M+H]+	TRUE	3,5-difluoro-N-(3-thiophen-2-yl-1,2-oxazol-5-yl)benzamide	C14H8F2N2O2S	Bruker MetaboBASE Personal Library 3.0	252	66	0	218	614	160			0.236268	-224.667	-1.39221
20.77	359.219	336.229	[M+Na]+, [M+H]+	TRUE	14-hydroxy-14-(hydroxymethyl)-5,9-dimethyltetracyclo[11.2.1.0รยน,รยนรข๏ฟฝยฐ.0รข๏ฟฝยด,รข๏ฟฝยน]hexadecane-5-carboxylic acid	C20H32O4	MoNA-export-LC-MS-MS_Positive_Mode.msp	142	188	318	244	0	0			0.237014	134.667	1.38954
11.46	353.172	352.165	[M+H]+	TRUE	N-(3-ethoxypropyl)-4-(3-methyl-1,2,4-oxadiazol-5-yl)-8-oxa-2-azaspiro[4.5]decane-2-carboxamide	C17H28N4O4	Bruker MetaboBASE Personal Library 3.0	222	174	314	90	230	150			0.238004	80	1.38601
11.51	224.093	223.085	[M+H]+	TRUE	Pesticide3_Dioxacarb_C11H13NO4_Phenol, 2-(1,3-dioxolan-2-yl)-, methylcarbamate	C11H13NO4	MoNA-export-LC-MS-MS_Positive_Mode.msp	720	574	422	762	774	604			0.238072	-141.333	-1.38577
14.65	301.201	300.195	[M+H]+, [M+Na]+	TRUE	N-[2-(6-methoxy-1H-indol-3-yl)ethyl]thiophene-2-carboxamide	C16H16N2O2S	Bruker MetaboBASE Personal Library 3.0	0	48	174	160	244	96			0.240539	-92.6667	-1.37705
10.26	288.192	287.185	[M+H]+	TRUE	Ile Gly Val	C13H25N3O4	Bruker MetaboBASE Personal Library 3.0	574	1334	594	470	448	548			0.242289	345.333	1.37091
13.71	401.264	400.257	[M+H]+	TRUE	1-(2,3-dihydro-1,4-benzodioxin-6-yl)-3-[[2-(2-methoxyethyl)-1-oxo-3,4-dihydropyrrolo[1,2-a]pyrazin-3-yl]methyl]urea	C20H24N4O5	Bruker MetaboBASE Personal Library 3.0	7578	8294	7402	8528	7812	8364			0.242959	-476.667	-1.36858
12.63	356.172	355.164	[M+H]+	TRUE	(2S)-2-[[2-(3-oxo-5,6,7,8-tetrahydrocinnolin-2-yl)acetyl]amino]-3-phenylpropanoic acid	C19H21N3O4	Bruker MetaboBASE Personal Library 3.0	110	376	90	56	44	94			0.244495	127.333	1.36324
9.43	160.097	159.09	[M+H]+	TRUE	4-hydroxy Nonenal-d3	C9D3H13O2	Bruker MetaboBASE Personal Library 3.0	166	0	328	562	330	190			0.245083	-196	-1.36121
16.4	192.139	191.132	[M+H]+	TRUE	diethyltoluamide	C12H17NO	Bruker MetaboBASE Personal Library 3.0	3204	2932	2930	3022	2678	2818			0.247788	182.667	1.35192
21.33	254.248	253.241	[M+H]+	TRUE	1H-Pyrrole-2,4-dicarboxylic acid, 1,3,5-trimethyl-, diethyl ester	C13H19NO4	Bruker MetaboBASE Personal Library 3.0	222	160	96	0	118	134			0.248003	75.3333	1.35119
5.09	244.129	243.121	[M+H]+	TRUE	Gly Pro Ala	C10H17N3O4	Bruker MetaboBASE Personal Library 3.0	398	496	692	280	456	434			0.24806	138.667	1.35099
9.43	196.063	195.056	[M+H]+	TRUE	N,5-di(propan-2-yl)-1H-pyrazole-3-carboxamide	C10H17N3O	Bruker MetaboBASE Personal Library 3.0	376	0	360	502	462	318			0.248516	-182	-1.34944
9.27	384.115	383.108	[M+H]+	TRUE	N6-Succinyladenosine; AIF; CE30; MS2Dec	C14H17N5O8	MoNA-export-LC-MS-MS_Positive_Mode.msp	352	332	190	426	306	394			0.249166	-84	-1.34723
16.13	114.073	113.065	[M+H]+	TRUE	N-Acetylpyrrolidine	C6H11NO	Bruker MetaboBASE Personal Library 3.0	5476	4972	4724	4938	4598	4646			0.249937	330	1.34461
10.53	218.102	217.095	[M+H]+	TRUE	[5-(4-ethoxyphenyl)-1H-pyrazol-4-yl]methanamine	C12H15N3O	Bruker MetaboBASE Personal Library 3.0	464	340	406	372	570	572			0.250078	-101.333	-1.34413
15.9	237.184	254.188	[M+H-H2O]+, [M+Na]+	TRUE	NCGC00381166-01_C15H26O3_	C15H26O3	MoNA-export-LC-MS-MS_Positive_Mode.msp	1174	1450	1414	1372	992	1100			0.250291	191.333	1.34341
11.49	147.045	146.037	[M+H]+	TRUE	4H-chromen-4-one	C9H6O2	MSMS-Pos-bmdms-np_20200811.msp	598	890	1494	1034	326	0			0.251249	540.667	1.34018
12.63	306.206	323.21	[M+H-H2O]+, [M+H]+	TRUE	NCGC00381005-01_C17H25NO5_	C17H25NO5	MoNA-export-LC-MS-MS_Positive_Mode.msp	126	0	60	270	108	84			0.252239	-92	-1.33685
20.43	338.232	337.224	[M+H]+	TRUE	Danazol	C22H27NO2	MoNA-export-LC-MS-MS_Positive_Mode.msp	30	96	50	62	0	0			0.252462	38	1.3361
14.76	353.23	352.223	[M+H]+	TRUE	3-(3,4-dihydro-2H-benzo[b][1,4]dioxepin-7-yl)-7-ethoxy-2-methyl-4H-chromen-4-one	C21H20O5	MSMS-Pos-bmdms-np_20200811.msp	148	236	280	230	86	112			0.252594	78.6667	1.33566
10.32	174.149	173.142	[M+H]+	TRUE	Swainsonine	C8H15NO3	Bruker MetaboBASE Personal Library 3.0	252	416	652	324	144	328			0.253266	174.667	1.33341
6.2	230.109	229.102	[M+H]+	TRUE	Clonidine	C9H9Cl2N3	MoNA-export-LC-MS-MS_Positive_Mode.msp	448	702	832	564	556	266			0.254395	198.667	1.32964
12.65	237.117	236.11	[M+H]+	TRUE	Ambronide	C16H28O	Bruker MetaboBASE Personal Library 3.0	588	530	854	658	864	1306			0.256288	-285.333	-1.32336
7.94	224.057	223.05	[M+H]+	TRUE	N-Acetyl-tyrosine; AIF; CE30; CorrDec	C11H13NO4	MoNA-export-LC-MS-MS_Positive_Mode.msp	848	622	766	856	766	950			0.256906	-112	-1.32132
13.66	253.144	252.137	[M+H]+	TRUE	3,3`-dichlorobenzidine	C12H10Cl2N2	MoNA-export-LC-MS-MS_Positive_Mode.msp	532	766	766	648	572	480			0.257164	121.333	1.32047
6.52	221.095	220.086	[M+H]+, [M+H-H2O]+	TRUE	Spathulenol	C15H24O	MSMS-Pos-bmdms-np_20200811.msp	0	0	582	190	592	1004			0.258204	-401.333	-1.31705
20.2	191.085	190.078	[M+H]+	TRUE	2-(5-methoxy-1H-indol-3-yl)ethanamine	C11H14N2O	MSMS-Pos-bmdms-np_20200811.msp	3464	3288	3704	3134	4896	4630			0.260852	-734.667	-1.3084
3.42	252.054	251.046	[M+H]+	TRUE	N-2-Phenylethylcinnamamide E	C17H17NO	Bruker MetaboBASE Personal Library 3.0	658	174	694	200	148	436			0.262128	247.333	1.30427
3.01	176.093	175.085	[M+H]+	TRUE	Indole-3-acetic acid	C10H9NO2	MoNA-export-LC-MS-MS_Positive_Mode.msp	3590	2946	2918	3602	4004	3144			0.26247	-432	-1.30316
15.16	366.191	365.183	[M+H]+	TRUE	(1-ethylpyrazol-3-yl)-[2-(4-methoxyphenyl)-4,6,7,8-tetrahydropyrazolo[1,5-a][1,4]diazepin-5-yl]methanone	C20H23N5O2	Bruker MetaboBASE Personal Library 3.0	308	60	0	0	0	0			0.263077	122.667	1.30121
11.67	167.108	166.1	[M+H]+	TRUE	D-Phenyllactic acid	C9H10O3	Bruker HMDB Metabolite Library_2.0	1300	1146	5774	858	652	794			0.26397	1972	1.29833
9.86	183.112	182.105	[M+H]+	TRUE	Methyl geranate	C11H18O2	Bruker MetaboBASE Personal Library 3.0	1136	1058	1542	1000	1152	956			0.264275	209.333	1.29735
17.2	203.144	202.136	[M+H]+	TRUE	alpha-curcumene	C15H22	Bruker MetaboBASE Personal Library 3.0	1338	706	1012	1054	1314	1754			0.264312	-355.333	-1.29724
8.07	201.088	200.081	[M+H]+	TRUE	N-methyl-4-propoxypiperidine-1-carboxamide	C10H20N2O2	Bruker MetaboBASE Personal Library 3.0	1536	1435	1506	1476	1458	1376			0.264583	55.6667	1.29637
14.95	251.127	250.12	[M+H]+	TRUE	norambreinolide	C16H26O2	MSMS-Pos-bmdms-np_20200811.msp	606	588	800	580	632	272			0.264931	170	1.29525
3.2	236.149	235.141	[M+H]+	TRUE	MEX_236.1645_17.7	C14H21NO2	MoNA-export-LC-MS-MS_Positive_Mode.msp	36642	34012	37434	32098	35956	34166			0.267727	1956	1.28635
13.42	119.086	118.079	[M+H]+	TRUE	Succinic acid	C4H6O4	MoNA-export-LC-MS-MS_Positive_Mode.msp	2810	3432	2720	2822	2382	2748			0.268053	336.667	1.28532
10.81	197.046	196.039	[M+H]+	TRUE	(Z)-2-((Z)-1-(hydroxyimino)ethyl)-6,6-dimethylbicyclo[3.1.0]hexan-3-one oxime	C10H16N2O2	MSMS-Pos-bmdms-np_20200811.msp	236	430	182	332	0	0			0.268159	172	1.28498
9.45	280.122	279.114	[M+H]+	TRUE	DECOYININE	C11H13N5O4	Bruker MetaboBASE Personal Library 3.0	492	824	1004	790	360	380			0.268756	263.333	1.2831
15.85	219.138	218.131	[M+H]+	TRUE	alpha-Cyperone	C15H22O	MoNA-export-LC-MS-MS_Positive_Mode.msp	0	374	0	414	274	216			0.269159	-176.667	-1.28182
4.3	201.089	200.081	[M+H]+	TRUE	N,N-Dimethyl-N'-phenylsulfamide	C8H12N2O2S	MoNA-export-LC-MS-MS_Positive_Mode.msp	1426	1262	1182	1686	1406	1298			0.271802	-173.333	-1.27353
7.78	126.066	125.058	[M+H]+	TRUE	5-Methylcytosine	C5H7N3O	MoNA-export-LC-MS-MS_Positive_Mode.msp	570	714	942	598	622	592			0.273017	138	1.26975
4.1	178.086	177.079	[M+H]+	TRUE	Ethcathinone	C11H15NO	Bruker MetaboBASE Personal Library 3.0	592	558	1022	530	306	650			0.273189	228.667	1.26921
20.94	241.18	240.172	[M+H]+	TRUE	Bentazone	C10H12N2O3S	MoNA-export-LC-MS-MS_Positive_Mode.msp	308	194	352	304	144	128			0.274837	92.6667	1.26411
9.75	208.133	207.126	[M+H]+	TRUE	N-acetylphenylalanine	C11H13NO3	MoNA-export-LC-MS-MS_Positive_Mode.msp	808	810	354	412	570	372			0.275611	206	1.26172
1.86	102.091	101.084	[M+H]+	TRUE	Triethylamine	C6H15N	Bruker HMDB Metabolite Library_2.0	8744	7994	8286	7126	8564	7516			0.276764	606	1.25817
10.58	216.087	215.08	[M+H]+	TRUE	N-[(5-phenylfuran-2-yl)methyl]propan-2-amine	C14H17NO	Bruker MetaboBASE Personal Library 3.0	420	790	564	602	366	226			0.276941	193.333	1.25763
3.02	217.118	216.111	[M+H]+	TRUE	Pro Thr	C9H16N2O4	Bruker MetaboBASE Personal Library 3.0	170	176	182	328	176	1096			0.27784	-357.333	-1.25488
12.7	364.202	363.195	[M+H]+	TRUE	N-(2-phenylethyl)-3-(5-pyridin-2-yl-1,2,4-oxadiazol-3-yl)pyrrolidine-1-carboxamide	C20H21N5O2	Bruker MetaboBASE Personal Library 3.0	118	66	48	110	80	160			0.278345	-39.3333	-1.25333
12.1	143.07	142.063	[M+H]+	TRUE	xi-Tetrahydro-6-propyl-2H-pyran-2-one	C8H14O2	Bruker MetaboBASE Personal Library 3.0	4396	4282	4406	4428	4420	5124			0.279283	-296	-1.25048
4.44	210.062	209.055	[M+H]+	TRUE	Pesticide3_Propoxur_C11H15NO3_Baygon	C11H15NO3	MoNA-export-LC-MS-MS_Positive_Mode.msp	576	328	328	320	966	712			0.281472	-255.333	-1.24384
5.77	112.086	111.079	[M+H]+	TRUE	4-Fluoroaniline	C6H6FN	MoNA-export-LC-MS-MS_Positive_Mode.msp	306	468	294	230	90	376			0.282031	124	1.24215
13.41	340.177	339.17	[M+H]+	TRUE	3-(1-ethylpyrrolidin-3-yl)-7-(2-phenylethyl)-5,6,8,9-tetrahydro-[1,2,4]triazolo[4,3-d][1,4]diazepine	C20H29N5	Bruker MetaboBASE Personal Library 3.0	152	116	134	220	108	216			0.282276	-47.3333	-1.24142
17.5	333.204	310.214	[M+Na]+, [M+H-H2O]+	TRUE	NCGC00385110-01_C20H38O2_(2R)-1-(5-Hydroxy-3-methylpentyl)-2,5,5,8a-tetramethyldecahydro-2-naphthalenol	C20H38O2	MoNA-export-LC-MS-MS_Positive_Mode.msp	192	68	132	46	120	70			0.282548	52	1.2406
20.51	227.17	226.163	[M+H]+	TRUE	DIHYDROJASMONIC ACID, METHYL ESTER	C13H22O3	Bruker MetaboBASE Personal Library 3.0	950	1264	984	1118	1296	1200			0.283367	-138.667	-1.23814
4.77	302.135	301.127	[M+H]+	TRUE	ethyl 2-tert-butyl-5-(cyanomethoxy)-1-benzofuran-3-carboxylate	C17H19NO4	Bruker MetaboBASE Personal Library 3.0	82	182	58	180	470	106			0.28528	-144.667	-1.23242
5.74	114.071	113.064	[M+H]+	TRUE	DL-Propargylglycine	C5H7NO2	Bruker MetaboBASE Personal Library 3.0	4698	4726	4678	4908	4194	3812			0.285501	396	1.23176
6.84	332.134	331.126	[M+H]+	TRUE	Pyridoxine + O-Hex	C14H21NO8	MoNA-export-LC-MS-MS_Positive_Mode.msp	898	110	222	68	72	176			0.287696	304.667	1.22524
6.94	147.044	146.037	[M+H]+	TRUE	COUMARIN	C9H6O2	MSMS-Pos-Vaniya-Fiehn_Natural_Products_Library_20200109.msp	0	648	0	674	470	364			0.288415	-286.667	-1.22312
7.94	206.045	205.038	[M+H]+	TRUE	Trapidil	C10H15N5	Bruker MetaboBASE Personal Library 3.0	252	524	330	440	740	412			0.288616	-162	-1.22253
3.06	214.13	213.123	[M+H]+	TRUE	8-piperazin-1-yl-Isoquinoline (hydrochloride)	C13H15N3	Bruker MetaboBASE Personal Library 3.0	314	694	880	0	666	288			0.288859	311.333	1.22181
11.76	124.076	123.069	[M+H]+	TRUE	Isonicotinate	C6H5NO2	MoNA-export-LC-MS-MS_Positive_Mode.msp	318	338	292	484	490	258			0.288992	-94.6667	-1.22142
3.63	247.129	246.121	[M+H]+	TRUE	alpha-santonin	C15H18O3	MSMS-Pos-bmdms-np_20200811.msp	1790	1502	1454	828	1482	1526			0.289895	303.333	1.21876
20.47	353.342	352.334	[M+H]+	TRUE	1-[2-(diethylamino)ethyl]-N-[(4-methoxyphenyl)methyl]benzimidazol-2-amine	C21H28N4O	Bruker MetaboBASE Personal Library 3.0	1624	1266	1948	1796	2094	1764			0.289998	-272	-1.21846
21.09	307.226	306.219	[M+H]+	TRUE	ethyl 5-[3-(cyclopentylamino)-3-oxopropyl]-2,4-dimethyl-1H-pyrrole-3-carboxylate	C17H26N2O3	Bruker MetaboBASE Personal Library 3.0	94	168	0	230	170	92			0.290001	-76.6667	-1.21845
19.29	249.186	266.19	[M+H-H2O]+, [M+Na]+	TRUE	tetranor-12(S)-HETE	C16H26O3	Bruker MetaboBASE Personal Library 3.0	402	454	722	1116	518	688			0.290258	-248	-1.2177
6.24	195.115	194.108	[M+H]+	TRUE	2-ISOPRENYL-3-HYDROXY-5-METHYL-a-PYRONE	C11H14O3	Bruker MetaboBASE Personal Library 3.0	454	268	0	658	248	462			0.290982	-215.333	-1.21557
12.33	209.095	208.088	[M+H]+	TRUE	Kynurenine	C10H12N2O3	MoNA-export-LC-MS-MS_Positive_Mode.msp	1118	1576	1048	1236	1836	1542			0.291853	-290.667	-1.21303
14.36	265.142	264.135	[M+H]+	TRUE	(4R)-3-methylidene-4-[(E)-3-methyl-4-(4-methyl-5-oxooxolan-2-yl)but-2-enyl]oxolan-2-one	C15H20O4	MoNA-export-LC-MS-MS_Positive_Mode.msp	2286	2408	2434	1812	1884	2556			0.292797	292	1.21028
11.28	307.129	306.122	[M+H]+	TRUE	5-{5-[2-(indol-3-yl)ethyl]-1,2,4-oxadiazol-3-yl}pyridin-2-one	C17H14N4O2	Bruker MetaboBASE Personal Library 3.0	396	114	0	344	256	350			0.294062	-146.667	-1.20661
8.23	203.138	202.131	[M+H]+	TRUE	SDMA	C8H18N4O2	MoNA-export-LC-MS-MS_Positive_Mode.msp	132	316	378	210	236	0			0.294401	126.667	1.20563
9.63	238.108	237.101	[M+H]+	TRUE	Sepiapterin	C9H11N5O3	Bruker HMDB Metabolite Library_2.0	1332	1894	1448	1460	2042	2186			0.294401	-338	-1.20563
10.81	358.162	357.154	[M+H]+	TRUE	Leu Ile Leu	C18H35N3O4	Bruker MetaboBASE Personal Library 3.0	128	72	126	182	108	138			0.295165	-34	-1.20342
2.95	228.054	227.047	[M+H]+	TRUE	N-(3-oxoheptanoyl)-L-homoserine lactone	C11H17NO4	MoNA-export-LC-MS-MS_Positive_Mode.msp	634	452	420	828	566	528			0.29607	-138.667	-1.20081
2.75	360.15	359.143	[M+H]+	TRUE	3H-benzimidazol-5-yl-[3-(3-phenyl-1,2,4-oxadiazol-5-yl)pyrrolidin-1-yl]methanone	C20H17N5O2	Bruker MetaboBASE Personal Library 3.0	4148	3656	3914	3790	3828	3338			0.29707	254	1.19794
7.92	412.161	411.153	[M+H]+	TRUE	N-[(4-methoxyphenyl)methyl]-3-[1-[6-(propylamino)pyrimidin-4-yl]piperidin-4-yl]propanamide	C23H33N5O2	Bruker MetaboBASE Personal Library 3.0	190	204	102	82	178	66			0.297498	56.6667	1.19671
7.75	361.172	360.165	[M+H]+	TRUE	Val Asn Glu	C14H24N4O7	Bruker MetaboBASE Personal Library 3.0	0	66	0	88	0	202			0.298043	-74.6667	-1.19515
14.94	181.122	180.114	[M+H]+	TRUE	Caffeic acid	C9H8O4	MSMS-Pos-bmdms-np_20200811.msp	376	588	418	444	626	632			0.299108	-106.667	-1.19211
8.78	285.084	284.077	[M+H]+	TRUE	Xanthosine	C10H12N4O6	MoNA-export-LC-MS-MS_Positive_Mode.msp	290	260	632	616	396	708			0.300699	-179.333	-1.18758
11.5	170.118	169.111	[M+H]+	TRUE	Lupinine	C10H19NO	MoNA-export-LC-MS-MS_Positive_Mode.msp	1592	1838	1668	1604	2246	1958			0.300921	-236.667	-1.18695
10.89	214.107	213.1	[M+H]+	TRUE	Fenamic acid	C13H11NO2	Bruker MetaboBASE Personal Library 3.0	288	900	1370	302	472	622			0.301267	387.333	1.18597
18.99	174.131	173.124	[M+H]+	TRUE	8-Hydroxy-5-quinolinecarbaldehyde	C10H7NO2	Bruker MetaboBASE Personal Library 3.0	196	82	70	108	188	276			0.301375	-74.6667	-1.18567
12.64	241.154	240.146	[M+H]+	TRUE	CMPF	C12H16O5	Bruker MetaboBASE Personal Library 3.0	510	668	1178	1116	1010	960			0.304454	-243.333	-1.17699
2.95	244.129	243.122	[M+H]+	TRUE	Dimethachlor CGA369873	C10H13NO4S	MoNA-export-LC-MS-MS_Positive_Mode.msp	1080	636	1326	2272	1136	1142			0.305606	-502.667	-1.17377
22.62	282.279	281.272	[M+H]+	TRUE	Oleamide	C18H35NO	Bruker MetaboBASE Personal Library 3.0	634	252	532	232	438	292			0.305763	152	1.17333
4.93	171.076	170.069	[M+H]+	TRUE	3-Acrylamidopropyl trimethylammonium	C9H18N2O	Bruker MetaboBASE Personal Library 3.0	552	372	338	392	214	356			0.308555	100	1.16556
9.82	212.093	211.086	[M+H]+	TRUE	DIMBOA	C9H9NO5	MoNA-export-LC-MS-MS_Positive_Mode.msp	1942	2252	2008	2154	2544	2096			0.308643	-197.333	-1.16532
10.57	493.279	492.272	[M+H]+	TRUE	Cyclo(VVFF)	C28H36N4O4	MoNA-export-LC-MS-MS_Positive_Mode.msp	138	78	0	60	0	0			0.309148	52	1.16392
20.77	357.356	356.349	[M+H]+	TRUE	Conessine	C24H40N2	MSMS-Pos-bmdms-np_20200811.msp	1294	1314	1542	1390	1730	1480			0.309943	-150	-1.16172
22.89	121.966	120.959	[M+H]+	TRUE	N,N-Dimethylaniline	C8H11N	Bruker HMDB Metabolite Library_2.0	11890	10724	11526	10868	12834	13292			0.31021	-951.333	-1.16099
3.65	215.105	214.098	[M+H]+	TRUE	2,2'-(3-methylcyclohexane-1,1-diyl)diacetic acid	C11H18O4	Bruker MetaboBASE Personal Library 3.0	310	720	548	672	814	572			0.310942	-160	-1.15897
3.7	186.04	185.033	[M+H]+	TRUE	OCP_186.0317_15.9	C8H8ClNO2	MoNA-export-LC-MS-MS_Positive_Mode.msp	236	1076	276	1322	854	606			0.31269	-398	-1.15418
8.7	197.128	196.121	[M+H]+	TRUE	benzo[b][1,8]naphthyridin-5-ol	C12H8N2O	MSMS-Pos-bmdms-np_20200811.msp	594	472	506	340	582	348			0.313058	100.667	1.15318
9.65	218.136	217.129	[M+H]+	TRUE	Cer 9:0;2O/2:0	C11H23NO3	MSDIAL-TandemMassSpectralAtlas-VS69-Pos.msp	390	398	296	164	420	202			0.313451	99.3333	1.1521
2.44	155.079	154.071	[M+H]+, [M+Na]+	TRUE	Gentisic acid	C7H6O4	Bruker HMDB Metabolite Library_2.0	76	160	84	264	190	76			0.314285	-70	-1.14983
8.61	253.082	252.075	[M+H]+	TRUE	3-methoxy-1-methyl-N-(3-methyl-1,2-thiazol-5-yl)pyrazole-4-carboxamide	C10H12N4O2S	Bruker MetaboBASE Personal Library 3.0	548	0	530	938	296	744			0.315439	-300	-1.14669
14.61	312.218	311.21	[M+H]+, [M+Na]+, [M+H-H2O]+	TRUE	1-[2-(4-fluorophenyl)-2-(1H-indol-3-yl)ethyl]-3-methylurea	C18H18FN3O	Bruker MetaboBASE Personal Library 3.0	94	48	122	114	110	114			0.317431	-24.6667	-1.1413
11.24	238.072	237.064	[M+H]+	TRUE	Ethopabate	C12H15NO4	MoNA-export-LC-MS-MS_Positive_Mode.msp	926	212	468	0	350	418			0.319132	279.333	1.13673
19.35	181.122	180.115	[M+H]+	TRUE	Dihydroactinidiolide	C11H16O2	Bruker MetaboBASE Personal Library 3.0	492	170	432	108	392	138			0.319233	152	1.13645
9.95	261.144	260.137	[M+H]+	TRUE	Glu Leu	C11H20N2O5	Bruker MetaboBASE Personal Library 3.0	2258	6932	2824	2200	2250	2540			0.320087	1674.67	1.13416
2.23	193.056	192.049	[M+H]+	TRUE	5,7-DIHYDROXY-4-METHYLCOUMARIN	C10H8O4	MSMS-Pos-bmdms-np_20200811.msp	23252	20870	24874	20832	21376	22498			0.320473	1430	1.13313
9.09	235.109	234.101	[M+H]+	TRUE	5-Methoxy-DL-tryptophan	C12H14N2O3	Bruker MetaboBASE Personal Library 3.0	1078	1228	912	994	1052	402			0.321094	256.667	1.13147
22.2	326.305	325.298	[M+H]+	TRUE	Oleoyl Ethanolamide	C20H39NO2	Bruker MetaboBASE Personal Library 3.0	150	106	152	100	210	310			0.321225	-70.6667	-1.13112
6.43	214.122	213.115	[M+H]+	TRUE	Propenyl-L-NIO	C10H19N3O2	Bruker MetaboBASE Personal Library 3.0	352	472	346	204	420	292			0.32174	84.6667	1.12975
20.73	273.185	272.178	[M+H]+	TRUE	Galaxolidone	C18H24O2	MoNA-export-LC-MS-MS_Positive_Mode.msp	4990	4392	5876	5344	5930	5554			0.322357	-523.333	-1.12811
12.19	306.206	305.199	[M+H]+	TRUE	Thr Trp	C15H19N3O4	Bruker MetaboBASE Personal Library 3.0	130	280	40	102	88	0			0.322969	86.6667	1.12648
20.36	360.312	359.305	[M+H]+	TRUE	C2 PHYTOCERAMIDE	C20H41NO4	Bruker MetaboBASE Personal Library 3.0	46	0	156	0	0	42			0.331902	53.3333	1.10305
6.47	230.114	229.106	[M+H]+	TRUE	1-(5-phenyl-1,2-oxazol-3-yl)cyclopropane-1-carboxylic acid	C13H11NO3	Bruker MetaboBASE Personal Library 3.0	674	372	446	718	398	1226			0.333172	-283.333	-1.09977
9.27	240.034	239.027	[M+H]+	TRUE	hinokitiol	C10H13N3S2	Bruker MetaboBASE Personal Library 3.0	144	308	320	300	130	0			0.33362	114	1.09862
11.06	180.103	179.095	[M+H]+	TRUE	N-acetyltyramine	C10H13NO2	MoNA-export-LC-MS-MS_Positive_Mode.msp	694	1470	850	1590	1114	1222			0.334596	-304	-1.0961
8.76	217.08	432.145	[M+H+H]2+	TRUE	Mizolastine (Mizollen)	C24H25FN6O	MoNA-export-LC-MS-MS_Positive_Mode.msp	450	1004	706	428	568	608			0.334699	185.333	1.09584
8.59	389.204	388.197	[M+H]+	TRUE	Leu Glu Gln	C16H28N4O7	Bruker MetaboBASE Personal Library 3.0	68	172	150	254	124	174			0.335261	-54	-1.09439
12.76	344.243	343.235	[M+H]+	TRUE	1-[1-(4-butylpiperazine-1-carbonyl)-3,4-dihydro-1H-isoquinolin-2-yl]ethanone	C20H29N3O2	Bruker MetaboBASE Personal Library 3.0	70	220	154	0	170	58			0.337469	72	1.08875
16.09	313.237	312.23	[M+H]+	TRUE	Dihydroxyoctadecadienoic acid	C18H32O4	MoNA-export-LC-MS-MS_Positive_Mode.msp	124	176	48	48	0	128			0.337626	57.3333	1.08835
6.04	160.108	159.1	[M+H]+	TRUE	N,N-Dimethyldipropylenetriamine	C8H21N3	MoNA-export-LC-MS-MS_Positive_Mode.msp	1748	1650	2022	1886	1824	2550			0.33825	-280	-1.08676
9.94	132.046	131.039	[M+H]+	TRUE	ALLO-ISOLEUCINE	C6H13NO2	MoNA-export-LC-MS-MS_Positive_Mode.msp	744	662	690	860	286	358			0.339542	197.333	1.08347
21.75	394.353	393.345	[M+H]+	TRUE	3-[3-[1-(2,4-dimethylphenyl)ethylcarbamoyl]phenyl]-N-methylpiperidine-1-carboxamide	C24H31N3O2	Bruker MetaboBASE Personal Library 3.0	120	122	142	148	184	118			0.340078	-22	-1.08211
10.78	299.208	298.201	[M+H]+	TRUE	1'-(cyclopropanecarbonyl)-1-ethylspiro[indole-3,4'-piperidine]-2-one	C18H22N2O2	Bruker MetaboBASE Personal Library 3.0	198	0	0	468	0	216			0.342276	-162	-1.07656
12.14	355.187	354.18	[M+H]+	TRUE	5-[5-hydroxy-3-(hydroxymethyl)pentyl]-8a-(hydroxymethyl)-5,6-dimethyl-3,4,4a,6,7,8-hexahydronaphthalene-1-carboxylic acid	C20H34O5	MoNA-export-LC-MS-MS_Positive_Mode.msp	344	192	92	146	94	146			0.344286	80.6667	1.07151
16.1	223.169	222.162	[M+H]+	TRUE	ISOKOBUSONE	C14H22O2	Bruker MetaboBASE Personal Library 3.0	396	646	890	480	522	470			0.345468	153.333	1.06855
4.81	235.039	234.032	[M+H]+	TRUE	GTP-14564	C15H10N2O	Bruker MetaboBASE Personal Library 3.0	614	484	1296	770	178	474			0.347036	324	1.06465
9.04	390.188	389.181	[M+H]+	TRUE	Leu Glu Glu	C16H27N3O8	Bruker MetaboBASE Personal Library 3.0	190	140	102	298	362	68			0.347757	-98.6667	-1.06285
8.91	286.14	285.133	[M+H]+	TRUE	N-Acetylcytidine	C11H15N3O6	MoNA-export-LC-MS-MS_Positive_Mode.msp	1164	890	946	1238	998	1110			0.348073	-115.333	-1.06207
11.56	252.087	251.08	[M+H]+	TRUE	N-benzyl-6-pyrazol-1-ylpyrimidin-4-amine	C14H13N5	Bruker MetaboBASE Personal Library 3.0	852	1026	878	844	944	600			0.348618	122.667	1.06072
2.24	141.05	140.043	[M+H]+	TRUE	2-Methyl-4-amino-6-methoxy-s-triazine	C5H8N4O	MoNA-export-LC-MS-MS_Positive_Mode.msp	9826	9078	9738	8208	9960	8640			0.349417	611.333	1.05874
17.32	324.218	323.21	[M+H]+	TRUE	Ala Phe Ser	C15H21N3O5	Bruker MetaboBASE Personal Library 3.0	146	0	80	0	72	0			0.350049	51.3333	1.05718
4.38	139.05	138.042	[M+H]+	TRUE	Urocanic acid	C6H6N2O2	MoNA-export-LC-MS-MS_Positive_Mode.msp	3238	7138	8154	4844	4450	4484			0.351557	1584	1.05346
3.07	211.108	210.101	[M+H]+	TRUE	NSC88962	C10H10O5	Bruker MetaboBASE Personal Library 3.0	0	294	0	0	488	362			0.351874	-185.333	-1.05268
10.8	234.133	233.125	[M+H]+	TRUE	Gly Thr Gly	C8H15N3O5	Bruker MetaboBASE Personal Library 3.0	314	330	372	536	996	206			0.35395	-240.667	-1.0476
13.45	409.234	408.227	[M+H]+, [M+Na]+	TRUE	2-[2-(4-ethylphenyl)-4-oxopyrazolo[1,5-d][1,2,4]triazin-5-yl]-N-[(1-ethylpyrrolidin-2-yl)methyl]acetamide	C22H28N6O2	Bruker MetaboBASE Personal Library 3.0	136	150	84	126	92	72			0.355135	26.6667	1.0447
13.03	222.113	221.105	[M+H]+, [M+Na]+	TRUE	METAXALONE	C12H15NO3	Bruker MetaboBASE Personal Library 3.0	238	448	420	350	480	554			0.355705	-92.6667	-1.04332
7.32	330.06	329.052	[M+H]+	TRUE	Cyclic AMP	C10H12N5O6P	Bruker HMDB Metabolite Library_2.0	104	0	88	66	118	124			0.3574	-38.6667	-1.0392
9.01	295.137	294.13	[M+H]+	TRUE	7-methoxy-6-(1,2,3-trihydroxy-3-methylbutyl)chromen-2-one	C15H18O6	MoNA-export-LC-MS-MS_Positive_Mode.msp	662	404	564	766	618	552			0.357911	-102	-1.03796
11.87	303.135	302.128	[M+H]+	TRUE	Lys-Arg	C12H26N6O3	MoNA-Dipeptide_pos.msp	0	68	38	0	114	138			0.357983	-48.6667	-1.03779
22.25	334.311	333.304	[M+H]+	TRUE	(2E,4E,12Z)-N-(2-methylpropyl)octadeca-2,4,12-trienamide	C22H39NO	MoNA-export-LC-MS-MS_Positive_Mode.msp	216	146	116	190	94	0			0.358172	64.6667	1.03733
12.8	383.218	382.211	[M+H]+	TRUE	AM1220 NCE 20	C26H26N2O	MoNA-export-LC-MS-MS_Positive_Mode.msp	64	488	136	88	126	64			0.359738	136.667	1.03355
15.04	221.154	220.146	[M+H]+	TRUE	Longifolenaldehyde	C15H24O	Bruker MetaboBASE Personal Library 3.0	676	606	450	644	440	198			0.359893	150	1.03318
3	132.075	131.068	[M+H]+	TRUE	3-Guanidinopropanoate	C4H9N3O2	Bruker MetaboBASE Personal Library 3.0	1092	1030	1402	1032	1018	1108			0.361101	122	1.03027
15.25	221.153	220.146	[M+H]+	TRUE	(1R,4R,6R,10S)-4,12,12-trimethyl-9-methylene-5-oxatricyclo[8.2.0.0~4,6~]dodecane	C15H24O	MSMS-Pos-bmdms-np_20200811.msp	504	602	576	474	292	614			0.361132	100.667	1.03019
21.23	363.311	362.304	[M+H]+, [M+Na]+	TRUE	3,6,9,12-Tetraoxatetracosan-1-ol	C20H42O5	MoNA-export-LC-MS-MS_Positive_Mode.msp	216	114	178	100	164	136			0.362489	36	1.02694
12.03	337.188	336.18	[M+H]+	TRUE	tabersonine	C21H24N2O2	MSMS-Pos-bmdms-np_20200811.msp	114	202	36	112	204	214			0.363435	-59.3333	-1.02468
6.92	123.045	122.038	[M+H]+	TRUE	Isonicotinamide	C6H6N2O	MoNA-export-LC-MS-MS_Positive_Mode.msp	458	1004	616	1034	1142	608			0.363998	-235.333	-1.02334
1.51	124.039	123.032	[M+H]+	TRUE	PICOLINATE	C6H5NO2	MoNA-export-LC-MS-MS_Positive_Mode.msp	2462	1754	1666	1776	1584	1730			0.364885	264	1.02123
10.68	264.136	263.128	[M+H]+	TRUE	7-(dimethylamino)-N-ethyl-3,5-dihydro-2H-1,4-benzoxazepine-4-carboxamide	C14H21N3O2	Bruker MetaboBASE Personal Library 3.0	1310	558	476	362	572	570			0.365202	280	1.02047
8.77	158.117	157.11	[M+H]+	TRUE	V-PYRRO/NO	C6H11N3O2	Bruker MetaboBASE Personal Library 3.0	828	566	858	780	648	322			0.367092	167.333	1.01599
7.61	101.06	100.053	[M+H]+	TRUE	N-Nitrosopyrrolidine (NPYR)	C4H8N2O	MoNA-export-LC-MS-MS_Positive_Mode.msp	1270	908	1368	1230	1364	1408			0.367591	-152	-1.01481
9.88	290.103	289.096	[M+H]+	TRUE	[3-(2,5-dimethylimidazol-1-yl)pyrrolidin-1-yl]-(5-methylthiophen-2-yl)methanone	C15H19N3OS	Bruker MetaboBASE Personal Library 3.0	0	220	412	448	178	466			0.367714	-153.333	-1.01452
8.95	145.05	144.043	[M+H]+	TRUE	3,5-Dihydroxy-6-methyl-2,3-dihydro-4H-pyran-4-one	C6H8O4	Bruker MetaboBASE Personal Library 3.0	6294	6984	6548	6434	5698	6634			0.36822	353.333	1.01332
11.3	172.007	170.999	[M+H]+	TRUE	Moroxydine HCl	C6H13N5O	Bruker MetaboBASE Personal Library 3.0	0	136	168	238	74	212			0.368421	-73.3333	-1.01285
8.38	199.056	198.049	[M+H]+	TRUE	3,5-dimethyl-7-oxo-6-oxabicyclo[3.2.1]octane-2-carboxylic acid	C10H14O4	MSMS-Pos-bmdms-np_20200811.msp	452	744	436	416	530	338			0.368626	116	1.01236
11.34	369.117	368.11	[M+H]+	TRUE	3-O-Feruloylquinic acid	C17H20O9	Bruker MetaboBASE Personal Library 3.0	112	178	86	94	194	248			0.369359	-53.3333	-1.01064
4.32	186.085	185.078	[M+H]+	TRUE	Ecgonine	C9H15NO3	MoNA-export-LC-MS-MS_Positive_Mode.msp	748	1100	1108	276	1214	548			0.369462	306	1.01039
18.7	308.224	307.216	[M+H]+	TRUE	Eicosapentaenoic Acid-d5	C20D5H25O2	Bruker MetaboBASE Personal Library 3.0	70	84	146	172	114	108			0.369483	-31.3333	-1.01034
14.98	258.077	257.07	[M+H]+	TRUE	5-[2-(azetidin-3-yloxy)phenyl]-3-cyclopropyl-1,2,4-oxadiazole	C14H15N3O2	Bruker MetaboBASE Personal Library 3.0	430	94	260	220	158	94			0.372218	104	1.00393
11.95	307.214	306.207	[M+H]+	TRUE	ethyl 2-[(2-ethyl-6-methyl-2,3-dihydro-1,4-benzoxazine-4-carbonyl)amino]acetate	C16H22N2O4	Bruker MetaboBASE Personal Library 3.0	0	118	0	266	0	110			0.376962	-86	-0.992895
8.9	88.1119	87.1047	[M+H]+	TRUE	Isoamylamine	C5H13N	MoNA-export-LC-MS-MS_Positive_Mode.msp	202	938	912	1384	1114	566			0.378105	-337.333	-0.990255
4.24	233.149	232.141	[M+H]+	TRUE	Aloperine	C15H24N2	MSMS-Pos-bmdms-np_20200811.msp	288	398	0	132	170	0			0.378441	128	0.98948
15.15	230.249	229.241	[M+H]+	TRUE	4-(5-phenyl-1H-pyrazol-3-yl)morpholine	C13H15N3O	Bruker MetaboBASE Personal Library 3.0	302	246	452	348	418	432			0.378816	-66	-0.988617
10.71	200.176	199.169	[M+H]+	TRUE	N-methyl-N-(oxan-4-ylmethyl)butanamide	C11H21NO2	Bruker MetaboBASE Personal Library 3.0	218	126	190	310	96	422			0.380127	-98	-0.985601
2.67	218.107	217.1	[M+H]+	TRUE	Phyllochrysine	C13H15NO2	Bruker MetaboBASE Personal Library 3.0	1402	1726	1424	1182	1642	1178			0.380392	183.333	0.984993
13.95	276.159	275.152	[M+H]+	TRUE	Glu Lys	C11H21N3O5	Bruker MetaboBASE Personal Library 3.0	108	234	144	238	254	144			0.380773	-50	-0.98412
8.58	177.067	176.06	[M+H]+	TRUE	Serotonin	C10H12N2O	MoNA-export-LC-MS-MS_Positive_Mode.msp	666	250	444	374	342	280			0.380825	121.333	0.983999
10.63	206.117	205.11	[M+H]+	TRUE	S-methyl-L-Thiocitrulline (hydrochloride)	C7H15N3O2S	Bruker MetaboBASE Personal Library 3.0	634	474	446	566	726	516			0.381895	-84.6667	-0.981551
4.45	147.029	146.021	[M+H]+	TRUE	Phenylpropiolic acid	C9H6O2	Bruker HMDB Metabolite Library_2.0	416	690	534	378	608	290			0.381939	121.333	0.981449
14.28	178.123	177.116	[M+H]+	TRUE	N,N-dimethylcathinone	C11H15NO	Bruker MetaboBASE Personal Library 3.0	266	212	468	296	256	112			0.382369	94	0.980468
24.87	127.039	126.032	[M+H]+	TRUE	5-Amino-4-imidazolecarboxamide	C4H6N4O	MoNA-export-LC-MS-MS_Positive_Mode.msp	4038	3946	4458	3646	4272	3804			0.383233	240	0.978496
11.05	236.164	235.157	[M+H]+	TRUE	4-(2-methyl-6,7-dihydro-5H-cyclopenta[d]pyrimidin-4-yl)thiomorpholine	C12H17N3S	Bruker MetaboBASE Personal Library 3.0	66	78	398	312	256	294			0.386983	-106.667	-0.969982
8.11	229.153	228.146	[M+H]+	TRUE	9-methoxycarbonyldec-9-enoic acid	C12H20O4	MoNA-export-LC-MS-MS_Positive_Mode.msp	2050	2864	2554	2204	2010	2468			0.38967	262	0.963925
6.95	165.055	164.048	[M+H]+	TRUE	4-(4-Hydroxyphenyl)butan-2-one	C10H12O2	MoNA-export-LC-MS-MS_Positive_Mode.msp	594	322	1500	0	332	838			0.39026	415.333	0.962599
3.06	324.06	323.052	[M+H]+	TRUE	3-(2-methoxyphenyl)-N-[(1-methylbenzimidazol-5-yl)methyl]propanamide	C19H21N3O2	Bruker MetaboBASE Personal Library 3.0	116	0	0	198	118	0			0.390514	-66.6667	-0.962028
15.38	267.194	266.187	[M+H]+	TRUE	3-(Dodecenyl)dihydro-2,5-furandione	C16H26O3	Bruker MetaboBASE Personal Library 3.0	152	546	298	308	170	160			0.392166	119.333	0.95833
11.05	251.103	250.095	[M+H]+	TRUE	Glu Cys	C8H14N2O5S	Bruker MetaboBASE Personal Library 3.0	576	962	1056	788	572	768			0.392529	155.333	0.957519
10.74	191.107	190.1	[M+H]+	TRUE	6-methoxy-4-methyl-2H-chromen-2-one	C11H10O3	MSMS-Pos-bmdms-np_20200811.msp	342	402	312	502	352	360			0.395931	-52.6667	-0.949947
3.12	158.082	157.075	[M+H]+	TRUE	TRANEXAMIC ACID	C8H15NO2	MoNA-export-LC-MS-MS_Positive_Mode.msp	790	830	826	500	988	490			0.397572	156	0.946314
12.75	354.155	353.148	[M+H]+	TRUE	methyl 6-[4-(2,5-dimethylphenyl)piperazine-1-carbonyl]pyridine-2-carboxylate	C20H23N3O3	Bruker MetaboBASE Personal Library 3.0	78	34	90	50	86	216			0.400607	-50	-0.939631
11.1	419.194	418.186	[M+H]+	TRUE	N-cyclopentyl-4-[[3-(4-methylphenyl)imidazo[4,5-b]pyridin-2-yl]methyl]piperazine-1-carboxamide	C24H30N6O	Bruker MetaboBASE Personal Library 3.0	126	38	74	96	100	116			0.400806	-24.6667	-0.939195
10.46	247.133	246.126	[M+H]+	TRUE	NCGC00169080-02_C15H18O3_Azuleno[6,5-b]furan-2,6(3H,4H)-dione, 3a,7,7a,8,9,9a-hexahydro-5,8-dimethyl-3-methylene-, (3aR,7aS,8S,9aR)-	C15H18O3	MoNA-export-LC-MS-MS_Positive_Mode.msp	144	1344	596	686	1170	1364			0.401491	-378.667	-0.937693
5.18	229.155	228.147	[M+H]+	TRUE	Pro Ile	C11H20N2O3	Bruker MetaboBASE Personal Library 3.0	5096	5818	5046	5758	5722	5294			0.403242	-271.333	-0.933862
10.3	234.098	233.091	[M+H]+	TRUE	1-isothiocyanato-8-methanesulfinyloctane	C10H19NOS2	MoNA-export-LC-MS-MS_Positive_Mode.msp	0	518	204	244	0	0			0.404715	159.333	0.930652
2.82	191.103	190.096	[M+H]+	TRUE	Ureidoglutaric acid	C6H10N2O5	MoNA-export-LC-MS-MS_Positive_Mode.msp	3392	4078	3728	3034	4060	2978			0.405064	375.333	0.929892
12.29	271.163	270.156	[M+H]+	TRUE	Baicalein	C15H10O5	MSMS-Pos-bmdms-np_20200811.msp	296	648	0	828	756	152			0.406177	-264	-0.927474
2.59	323.146	322.138	[M+H]+	TRUE	NCGC00180837-02!3,8-dihydroxy-3-methyl-2,4-dihydrobenzo[a]anthracene-1,7,12-trione	C19H14O5	MoNA-export-LC-MS-MS_Positive_Mode.msp	340	648	96	268	244	106			0.40621	155.333	0.927404
19.51	293.211	292.204	[M+H]+, [M+Na]+, [M+H-H2O]+	TRUE	9-OxoOTrE	C18H28O3	Bruker MetaboBASE Personal Library 3.0	224	146	182	246	56	68			0.406338	60.6667	0.927125
18.36	335.219	334.212	[M+H]+	TRUE	Penicillin G; AIF; CE10; MS2Dec	C16H18N2O4S	MoNA-export-LC-MS-MS_Positive_Mode.msp	218	72	196	118	100	138			0.406456	43.3333	0.926871
3.65	416.213	415.206	[M+H]+	TRUE	Val Ala Gly Val Ala	C18H33N5O6	Bruker MetaboBASE Personal Library 3.0	490	0	66	0	116	0			0.406661	146.667	0.926425
21.51	229.194	228.187	[M+H]+	TRUE	Xanthyletin	C14H12O3	Bruker MetaboBASE Personal Library 3.0	182	96	0	104	0	0			0.409118	58	0.921112
6.32	173.14	172.132	[M+H]+	TRUE	3-DEHYDROSHIKIMATE	C7H8O5	MoNA-export-LC-MS-MS_Positive_Mode.msp	184	296	362	414	412	234			0.410346	-72.6667	-0.918467
5.05	327.148	326.141	[M+H]+	TRUE	N-(2-methoxyethyl)-2-(2-oxo-3-phenylimidazo[4,5-b]pyridin-1-yl)acetamide	C17H18N4O3	Bruker MetaboBASE Personal Library 3.0	74	74	66	192	202	0			0.413327	-60	-0.912074
20.12	295.227	294.22	[M+H]+, [M+Na]+, [M+H-H2O]+	TRUE	13-OxoODE	C18H30O3	MoNA-export-LC-MS-MS_Positive_Mode.msp	52	324	302	138	206	74			0.414097	86.6667	0.910428
20.51	213.149	212.141	[M+H]+	TRUE	Myristaldehyde	C14H28O	Bruker MetaboBASE Personal Library 3.0	28832	24430	29000	27462	29448	29922			0.414596	-1523.33	-0.909363
13.41	137.096	154.099	[M+H-H2O]+, [M+H]+	TRUE	CITRONELLAL (R+)	C10H18O	Bruker MetaboBASE Personal Library 3.0	646	614	282	398	714	982			0.420169	-184	-0.897543
17.59	299.065	298.057	[M+H]+	TRUE	ethyl 4-(benzylcarbamoylamino)benzoate	C17H18N2O3	Bruker MetaboBASE Personal Library 3.0	2630	2280	3044	2712	2760	3218			0.420302	-245.333	-0.897262
7.08	229.119	246.122	[M+H-H2O]+, [M+H]+	TRUE	NCGC00385915-01_C15H18O3_(1aS,10aR)-1a,5,9-Trimethyl-1a,3,6,10a-tetrahydrooxireno[4,5]cyclodeca[1,2-b]furan-10(2H)-one	C15H18O3	MoNA-export-LC-MS-MS_Positive_Mode.msp	0	0	120	100	226	0			0.42097	-68.6667	-0.895855
12.08	227.165	226.158	[M+H]+	TRUE	NCGC00385600-01_C13H22O3_2-Cyclohexen-1-one, 4-hydroxy-4-(3-hydroxybutyl)-3,5,5-trimethyl-	C13H22O3	MoNA-export-LC-MS-MS_Positive_Mode.msp	2878	2252	2082	1556	2014	2602			0.42165	346.667	0.894425
20.92	132.102	131.094	[M+H]+	TRUE	L-Alloisoleucine	C6H13NO2	Bruker MetaboBASE Personal Library 3.0	9372	8764	9878	10344	9748	9172			0.422789	-416.667	-0.89203
8.83	282.12	281.113	[M+H]+	TRUE	2-O-Methyladenosine	C11H15N5O4	MoNA-export-LC-MS-MS_Positive_Mode.msp	536	880	238	1024	880	436			0.422807	-228.667	-0.891993
14.02	241.144	240.136	[M+H]+, [M+Na]+	TRUE	Alizarin	C14H8O4	MoNA-export-LC-MS-MS_Positive_Mode.msp	636	2272	444	208	596	906			0.423169	547.333	0.891234
10.3	325.104	324.096	[M+H]+	TRUE	4-ethoxy-N-(2-propan-2-yl-[1,2,4]triazolo[1,5-a]pyridin-8-yl)benzamide	C18H20N4O2	Bruker MetaboBASE Personal Library 3.0	116	196	316	296	182	356			0.424794	-68.6667	-0.887832
5.99	258.107	257.1	[M+H]+	TRUE	5-Methylcytidine	C10H15N3O5	MoNA-export-LC-MS-MS_Positive_Mode.msp	458	1788	794	422	982	472			0.425304	388	0.886765
15.6	251.127	250.12	[M+H]+, [M+H-H2O]+	TRUE	Citrinin	C13H14O5	MoNA-export-LC-MS-MS_Positive_Mode.msp	622	658	268	308	486	396			0.425479	119.333	0.886399
4.09	243.136	242.126	[M+H]+, [M+H-H2O]+	TRUE	Lapachol	C15H14O3	MSMS-Pos-bmdms-np_20200811.msp	502	172	340	516	780	216			0.42877	-166	-0.879551
10.02	285.181	284.174	[M+H]+	TRUE	Stearic acid	C18H36O2	MSMS-Pos-bmdms-np_20200811.msp	262	210	210	0	246	224			0.429482	70.6667	0.878075
13.64	382.187	381.18	[M+H]+	TRUE	NCGC00381118-01_C20H31NO6_Glutamic acid, 1-[5'-hydroxy-2,6'-dimethyl-5-(1-methylethenyl)spiro[cyclopentane-1,3'-[7]oxabicyclo[4.1.0]heptan]-2'-yl] ester	C20H31NO6	MoNA-export-LC-MS-MS_Positive_Mode.msp	98	58	42	100	0	0			0.430157	32.6667	0.876679
9.05	204.071	203.063	[M+H]+	TRUE	5-Methyl-1-(propan-2-yl)-1H-indole-2,3dione	C12H13NO2	MoNA-export-LC-MS-MS_Positive_Mode.msp	354	1266	536	306	394	672			0.43243	261.333	0.871986
4.88	256.082	255.075	[M+H]+, [M+H-H2O]+	TRUE	N-(3-hydroxy-4,4-dimethylpentyl)-2-thiophen-2-ylacetamide	C13H21NO2S	Bruker MetaboBASE Personal Library 3.0	736	450	466	560	332	464			0.435271	98.6667	0.866149
9.66	223.024	222.017	[M+H]+, [M+Na]+	TRUE	Hexylparaben	C13H18O3	Bruker MetaboBASE Personal Library 3.0	598	422	0	180	320	0			0.43533	173.333	0.866027
9.68	358.162	357.155	[M+H]+	TRUE	Glu Pro Ile	C16H27N3O6	Bruker MetaboBASE Personal Library 3.0	78	146	130	88	372	130			0.435395	-78.6667	-0.865893
15.94	366.229	365.221	[M+H]+	TRUE	Linoleoyl GABA	C22H39NO3	Bruker MetaboBASE Personal Library 3.0	0	110	76	78	0	0			0.435982	36	0.864692
12.98	335.114	334.107	[M+H]+	TRUE	Byakangelicin	C17H18O7	MSMS-Pos-bmdms-np_20200811.msp	206	104	54	90	124	0			0.437572	50	0.861443
21.34	231.174	230.167	[M+H]+	TRUE	N-[4-(dimethylamino)phenyl]furan-2-carboxamide	C13H14N2O2	Bruker MetaboBASE Personal Library 3.0	210	166	354	294	102	118			0.43819	72	0.860182
2.87	147.023	146.015	[M+H]+	TRUE	Trientine	C6H18N4	MoNA-export-LC-MS-MS_Positive_Mode.msp	610	190	582	382	376	260			0.438829	121.333	0.858882
4.03	361.173	360.166	[M+H]+	TRUE	Val Glu Asn	C14H24N4O7	Bruker MetaboBASE Personal Library 3.0	94	110	96	152	132	76			0.438994	-20	-0.858546
4.16	318.12	317.112	[M+H]+	TRUE	N-[(2,5-dimethylphenyl)methyl]-6-pyridin-3-ylpyridine-3-carboxamide	C20H19N3O	Bruker MetaboBASE Personal Library 3.0	152	216	120	94	84	194			0.439141	38.6667	0.858247
4.34	269.118	268.11	[M+H]+	TRUE	NCGC00381028-01!7-(1,2-dihydroxyethyl)-4,8-dihydroxy-6-methoxy-3,4-dihydro-2H-naphthalen-1-one	C13H16O6	MoNA-export-LC-MS-MS_Positive_Mode.msp	636	0	550	0	408	182			0.439264	198.667	0.857995
9.34	184.143	183.136	[M+H]+	TRUE	Methyprylon	C10H17NO2	MoNA-export-LC-MS-MS_Positive_Mode.msp	526	450	114	206	244	306			0.4397	111.333	0.857109
10.14	606.261	605.254	[M+H]+	TRUE	Ser Glu Glu Glu Ile	C24H39N5O13	Bruker MetaboBASE Personal Library 3.0	0	0	84	112	0	82			0.448079	-36.6667	-0.840209
20.45	401.288	400.28	[M+H]+	TRUE	bonactin	C21H36O7	MSMS-Pos-Vaniya-Fiehn_Natural_Products_Library_20200109.msp	1194	1020	1428	1412	1400	1182			0.448698	-117.333	-0.838971
9.69	376.172	375.165	[M+H]+	TRUE	Glu Asp Leu	C15H25N3O8	Bruker MetaboBASE Personal Library 3.0	214	382	138	292	132	60			0.449353	83.3333	0.837663
10.49	249.157	226.168	[M+Na]+, [M+H-H2O]+	TRUE	Genipin	C11H14O5	MSMS-Pos-bmdms-np_20200811.msp	44234	48272	48336	47838	47046	50042			0.449602	-1361.33	-0.837166
13.16	185.116	162.126	[M+Na]+, [M+H]+	TRUE	3-Hydroxy-3-methylglutaric acid	C6H10O5	MoNA-export-LC-MS-MS_Positive_Mode.msp	10432	10674	10592	10450	10526	11972			0.451714	-416.667	-0.832957
15.15	151.113	150.105	[M+H]+	TRUE	Thymol	C10H14O	MoNA-export-LC-MS-MS_Positive_Mode.msp	1566	2620	1576	2238	1986	2482			0.451813	-314.667	-0.83276
21.32	352.339	351.331	[M+H]+	TRUE	Arachidonoyl Ethanolamide-d4	C22D4H33NO2	Bruker MetaboBASE Personal Library 3.0	4854	6308	9754	7062	9036	8742			0.45368	-1308	-0.829054
11.82	252.162	251.154	[M+H]+	TRUE	[4-(3,4-dimethoxyphenyl)oxan-4-yl]methanamine	C14H21NO3	Bruker MetaboBASE Personal Library 3.0	914	336	632	660	422	314			0.454276	162	0.827873
11.04	595.167	594.16	[M+H]+	TRUE	NCGC00385604-01!5,7-dihydroxy-2-(4-hydroxyphenyl)-6,8-bis[3,4,5-trihydroxy-6-(hydroxymethyl)oxan-2-yl]chromen-4-one	C27H30O15	MoNA-export-LC-MS-MS_Positive_Mode.msp	248	346	228	234	128	304			0.454349	52	0.827729
13.49	216.103	215.096	[M+H]+	TRUE	5-phenyl-3-pyrrolidin-3-yl-1,2,4-oxadiazole	C12H13N3O	Bruker MetaboBASE Personal Library 3.0	0	248	236	0	216	0			0.455336	89.3333	0.825777
9.61	180.065	179.058	[M+H]+	TRUE	Benzo[h]quinoline	C13H9N	MoNA-export-LC-MS-MS_Positive_Mode.msp	2240	2076	2302	2348	1818	2036			0.455344	138.667	0.825761
5.7	147.073	146.065	[M+H]+	TRUE	4-ureidobutanoic acid	C5H10N2O3	MSMS-Pos-bmdms-np_20200811.msp	1886	2588	2006	1444	2364	1822			0.456311	283.333	0.823851
12.95	249.148	248.142	[M+H]+, [M+H-H2O]+	TRUE	Parthenolide	C15H20O3	Bruker MetaboBASE Personal Library 3.0	1112	768	1054	1302	924	1084			0.457766	-125.333	-0.820984
8.93	239.059	238.051	[M+H]+	TRUE	3-Hydroxyflavone	C15H10O3	MoNA-export-LC-MS-MS_Positive_Mode.msp	330	688	378	498	426	0			0.457818	157.333	0.820881
15.46	263.128	262.12	[M+H]+	TRUE	NCGC00385967-01_C15H18O4_(4aR,9aR)-6,6-Dimethyl-4-methylene-3-oxo-1,3,4,5,6,7,7a,9a-octahydropentaleno[1,6a-c]pyran-9-carboxylic acid	C15H18O4	MoNA-export-LC-MS-MS_Positive_Mode.msp	492	518	314	292	524	246			0.461329	87.3333	0.813994
14.12	119.061	118.054	[M+H]+	TRUE	4-Methylstyrene	C9H10	Bruker MetaboBASE Personal Library 3.0	366	154	384	402	300	400			0.46175	-66	-0.813171
17.92	415.21	414.203	[M+H]+	TRUE	6-(azepan-1-ylsulfonyl)-2-[(3,4-dimethylphenyl)methyl]-[1,2,4]triazolo[4,3-a]pyridin-3-one	C21H26N4O3S	Bruker MetaboBASE Personal Library 3.0	412	158	52	172	70	110			0.462416	90	0.811869
8.36	226.154	225.147	[M+H]+	TRUE	Cyprodinil	C14H15N3	MoNA-export-LC-MS-MS_Positive_Mode.msp	7916	9000	7860	7716	7768	8288			0.463734	334.667	0.809299
12.48	188.128	187.121	[M+H]+	TRUE	N1-Acetylspermidine	C9H21N3O	Bruker MetaboBASE Personal Library 3.0	0	282	120	0	0	164			0.464922	79.3333	0.806988
10.98	335.158	334.151	[M+H]+	TRUE	1-(1H-indole-3-carbonyl)-N-(pyridin-2-ylmethyl)azetidine-3-carboxamide	C19H18N4O2	Bruker MetaboBASE Personal Library 3.0	162	102	186	126	166	296			0.465438	-46	-0.805985
0.33	135.003	133.996	[M+H]+	TRUE	3-Phenylpropanal	C9H10O	Bruker MetaboBASE Personal Library 3.0	5386	4306	5298	4756	4984	4274			0.466416	325.333	0.804087
2.76	161.092	160.085	[M+H]+	TRUE	D-Ala-D-Ala	C6H12N2O3	Bruker MetaboBASE Personal Library 3.0	6438	4492	8372	4858	5702	5932			0.467054	936.667	0.802851
11.05	154.05	153.043	[M+H]+	TRUE	3-amino-1-propylpyrazin-2-one	C7H11N3O	Bruker MetaboBASE Personal Library 3.0	240	388	62	546	128	384			0.47007	-122.667	-0.797022
20.9	274.18	273.173	[M+H]+	TRUE	Metazachlor OXA	C14H15N3O3	MoNA-export-LC-MS-MS_Positive_Mode.msp	176	320	366	368	318	318			0.471587	-47.3333	-0.794102
8.24	234.098	233.091	[M+H]+	TRUE	Lys-Ser	C9H19N3O4	MoNA-Dipeptide_pos.msp	0	690	0	326	536	394			0.472611	-188.667	-0.792136
8.61	195.115	194.107	[M+H]+	TRUE	Dimethyl isophthalate	C10H10O4	Bruker MetaboBASE Personal Library 3.0	1022	544	398	328	558	592			0.475354	162	0.786882
12.7	349.13	348.122	[M+H]+	TRUE	2-(4-fluorophenyl)-1-[4-(2-hydroxy-2-thiophen-2-ylethyl)piperazin-1-yl]ethanone	C18H21FN2O2S	Bruker MetaboBASE Personal Library 3.0	148	38	82	102	168	92			0.475953	-31.3333	-0.785738
8.37	324.181	323.174	[M+H]+	TRUE	2-cyclopropyl-5-(5-piperidin-1-ylsulfonylfuran-2-yl)-1,3,4-oxadiazole	C14H17N3O4S	Bruker MetaboBASE Personal Library 3.0	210	328	194	272	236	0			0.476671	74.6667	0.784368
6.98	287.126	286.119	[M+H]+	TRUE	NCGC00385162-01_C20H30O_14-Isopropylpodocarpa-8,11,13-trien-13-ol	C20H30O	MoNA-export-LC-MS-MS_Positive_Mode.msp	232	108	100	102	180	0			0.478183	52.6667	0.781489
3.95	182.045	181.037	[M+H]+	TRUE	L-Methionine sulfone	C5H11NO4S	MoNA-export-LC-MS-MS_Positive_Mode.msp	178	0	132	122	80	324			0.478907	-72	-0.780114
12.77	196.097	195.09	[M+H]+	TRUE	1-propan-2-yl-3-(propylamino)pyrazin-2-one	C10H17N3O	Bruker MetaboBASE Personal Library 3.0	630	328	470	540	810	416			0.481638	-112.667	-0.774936
9.93	390.188	389.181	[M+H]+	TRUE	Glu Glu Ile	C16H27N3O8	Bruker MetaboBASE Personal Library 3.0	186	170	68	346	102	166			0.482298	-63.3333	-0.773688
9.07	382.172	381.164	[M+H]+	TRUE	Cis-Zeatin-9-glucoside	C16H23N5O6	MoNA-export-LC-MS-MS_Positive_Mode.msp	150	432	302	200	176	300			0.483607	69.3333	0.771217
7.13	152.057	151.05	[M+H]+	TRUE	Acetaminophen	C8H9NO2	MoNA-export-LC-MS-MS_Positive_Mode.msp	288	228	528	304	224	296			0.48373	73.3333	0.770986
11.58	354.139	353.131	[M+H]+	TRUE	5-[2-oxo-2-(4-phenylpiperazin-1-yl)ethyl]thieno[3,2-c]pyridin-4-one	C19H19N3O2S	Bruker MetaboBASE Personal Library 3.0	108	98	0	94	102	90			0.484283	-26.6667	-0.769943
4.99	242.097	241.09	[M+H]+	TRUE	PROMETRYN	C10H19N5S	MoNA-export-LC-MS-MS_Positive_Mode.msp	618	622	346	550	716	564			0.484459	-81.3333	-0.769613
2.86	213.123	212.115	[M+H]+	TRUE	2-(3,5-dimethylpyrazol-1-yl)butanedioic acid	C9H12N2O4	Bruker MetaboBASE Personal Library 3.0	178	230	278	130	644	272			0.484523	-120	-0.769491
10.74	377.146	376.138	[M+H]+	TRUE	Riboflavin	C17H20N4O6	MoNA-export-LC-MS-MS_Positive_Mode.msp	1966	2190	1522	1950	1928	2354			0.484924	-184.667	-0.768736
11.97	133.102	132.095	[M+H]+	TRUE	3,4-Dimethylstyrene	C10H12	Bruker MetaboBASE Personal Library 3.0	1148	1190	930	1164	690	1038			0.484958	125.333	0.768673
11.7	235.133	234.126	[M+H]+	TRUE	Pterosin G	C14H18O3	MoNA-export-LC-MS-MS_Positive_Mode.msp	432	356	370	446	300	280			0.485336	44	0.767961
11.21	351.156	350.148	[M+H]+	TRUE	3-(4-methylphenyl)-5-[2-(4-pyrimidin-2-ylpiperazin-1-yl)ethyl]-1,2,4-oxadiazole	C19H22N6O	Bruker MetaboBASE Personal Library 3.0	206	144	132	206	110	48			0.486496	39.3333	0.765782
2.23	135.05	134.043	[M+H]+	TRUE	Malic acid	C4H6O5	Bruker MetaboBASE Personal Library 3.0	9448	9278	9796	9580	10164	9408			0.487529	-210	-0.763846
10.96	232.063	231.055	[M+H]+	TRUE	Gly-Arg	C8H17N5O3	MoNA-Dipeptide_pos.msp	378	416	536	480	346	358			0.489538	48.6667	0.760087
20.43	362.234	361.227	[M+H]+	TRUE	Gln Lys Ser	C14H27N5O6	Bruker MetaboBASE Personal Library 3.0	0	40	216	0	90	0			0.489619	55.3333	0.759934
10.18	316.22	315.213	[M+H]+	TRUE	Leu Leu Ala	C15H29N3O4	Bruker MetaboBASE Personal Library 3.0	780	2572	724	1280	416	884			0.489649	498.667	0.759879
20.42	322.275	321.268	[M+H]+	TRUE	alpha-Linolenoyl Ethanolamide	C20H35NO2	Bruker MetaboBASE Personal Library 3.0	76	462	214	44	56	322			0.489935	110	0.759345
12.17	205.122	204.115	[M+H]+	TRUE	7,8-dimethoxy-2-(pyridin-3-yl)-4h-chromen-4-one	C12H12O3	Bruker MetaboBASE Personal Library 3.0	230	572	384	398	408	0			0.489987	126.667	0.759247
21.52	321.242	320.235	[M+H]+	TRUE	19S-HETE	C20H32O3	Bruker MetaboBASE Personal Library 3.0	80	138	214	150	138	280			0.490407	-45.3333	-0.758464
4.93	130.049	147.053	[M+H-H2O]+, [M+H]+	TRUE	L-Glutamate	C5H9NO4	MoNA-export-LC-MS-MS_Positive_Mode.msp	708	626	632	766	288	590			0.491938	107.333	0.75561
1.28	137.132	136.125	[M+H]+	TRUE	Gamma-Terpinene	C10H16	Bruker MetaboBASE Personal Library 3.0	5996	4892	5250	4214	5412	5362			0.493093	383.333	0.753462
8.63	196.099	195.092	[M+H]+	TRUE	1,3-Diiminobenz(f)isoindoline	C12H9N3	Bruker MetaboBASE Personal Library 3.0	2618	2548	2156	2728	2216	2974			0.495957	-198.667	-0.748154
5.53	208.064	207.057	[M+H]+	TRUE	MIGLITOL	C8H17NO5	Bruker MetaboBASE Personal Library 3.0	380	316	402	204	362	390			0.496717	47.3333	0.746748
12.9	315.124	314.117	[M+H]+	TRUE	N-(2-methylpropyl)-3-(5-phenyl-1,2,4-oxadiazol-3-yl)pyrrolidine-1-carboxamide	C17H22N4O2	Bruker MetaboBASE Personal Library 3.0	98	130	274	96	70	190			0.497235	48.6667	0.745792
3.94	143.116	142.108	[M+H]+	TRUE	PIRACETAM	C6H10N2O2	MoNA-export-LC-MS-MS_Positive_Mode.msp	1062	1380	888	1114	1542	1122			0.500401	-149.333	-0.739959
10.35	129.019	128.012	[M+H]+	TRUE	Dihydrothymine; AIF; CE0; MS2Dec	C5H8N2O2	MoNA-export-LC-MS-MS_Positive_Mode.msp	172	490	160	366	340	356			0.501169	-80	-0.738549
10.21	175.149	174.141	[M+H]+	TRUE	2-hydroxynaphthalene-1,4-dione	C10H6O3	MSMS-Pos-bmdms-np_20200811.msp	140	240	0	0	0	178			0.502446	67.3333	0.736207
11.1	198.161	197.153	[M+H]+	TRUE	Aniline Yellow	C12H11N3	MoNA-export-LC-MS-MS_Positive_Mode.msp	244	184	0	200	168	226			0.503183	-55.3333	-0.734859
11.23	144.101	143.094	[M+H]+	TRUE	1-Aminocyclohexanecarboxylic acid	C7H13NO2	Bruker MetaboBASE Personal Library 3.0	236	506	726	386	462	290			0.5045	110	0.732451
10.57	261.125	260.117	[M+H]+	TRUE	N-(3-fluoro-4-methylphenyl)-4-pyrrol-1-ylbutanamide	C15H17FN2O	Bruker MetaboBASE Personal Library 3.0	2122	2264	2306	2156	2192	2216			0.50508	42.6667	0.731393
12.64	120.045	119.037	[M+H]+	TRUE	1,2,3-Benzotriazole	C6H5N3	Bruker MetaboBASE Personal Library 3.0	2534	3076	2804	2956	2404	2558			0.506743	165.333	0.72836
15.94	217.158	216.151	[M+H]+	TRUE	NCGC00380632-01_C10H16O5_(4S,5S,6E,8S,10R)-4,5,8-Trihydroxy-10-methyl-3,4,5,8,9,10-hexahydro-2H-oxecin-2-one	C10H16O5	MoNA-export-LC-MS-MS_Positive_Mode.msp	432	376	300	688	238	478			0.506881	-98.6667	-0.728111
3.82	141.065	140.058	[M+H]+, [M+H-H2O]+	TRUE	Methylimidazoleacetic acid; AIF; CE0; CorrDec	C6H8N2O2	MoNA-export-LC-MS-MS_Positive_Mode.msp	1176	1074	1878	1630	2076	1202			0.506914	-260	-0.72805
21.14	344.281	343.274	[M+H]+	TRUE	N,2-dimethyl-1-oxo-N-[2-(1,3,5-trimethylpyrazol-4-yl)ethyl]-3,4-dihydropyrrolo[1,2-a]pyrazine-3-carboxamide	C18H25N5O2	Bruker MetaboBASE Personal Library 3.0	220	190	72	90	160	124			0.50723	36	0.727475
7.93	203.105	202.097	[M+H]+, [M+H-H2O]+	TRUE	Leucyl-Alanine; AIF; CE10; CorrDec	C9H18N2O3	MoNA-export-LC-MS-MS_Positive_Mode.msp	406	0	0	264	198	242			0.507732	-99.3333	-0.726561
13.14	393.203	392.195	[M+H]+	TRUE	Indacaterol Maleate	C24H28N2O3	Bruker MetaboBASE Personal Library 3.0	86	140	102	376	66	102			0.508099	-72	-0.725896
10.62	244.12	243.113	[M+H]+	TRUE	Phencyclidine	C17H25N	MoNA-export-LC-MS-MS_Positive_Mode.msp	332	420	310	268	0	482			0.508527	104	0.725119
12.22	360.238	359.233	[M+H]+, [M+H-H2O]+	TRUE	7-(3,4-dihydro-2H-quinolin-1-ylsulfonyl)-2-ethyl-3,4-dihydropyrrolo[1,2-a]pyrazin-1-one	C18H21N3O3S	Bruker MetaboBASE Personal Library 3.0	464	406	512	112	956	912			0.510125	-199.333	-0.72222
10.56	271.177	270.17	[M+H]+	TRUE	Estrone	C18H22O2	MoNA-export-LC-MS-MS_Positive_Mode.msp	248	304	338	302	0	346			0.510739	80.6667	0.721107
10.35	234.133	233.126	[M+H]+	TRUE	2-oxo-1,2-dihydro-quinoline-3,4-dicarboxylic acid	C11H7NO5	MSMS-Pos-bmdms-np_20200811.msp	606	1058	892	858	592	774			0.511045	110.667	0.720555
5.85	158.092	157.085	[M+H]+	TRUE	Acetylproline	C7H11NO3	MoNA-export-LC-MS-MS_Positive_Mode.msp	2656	2766	3022	2662	3070	3090			0.515062	-126	-0.713309
9.41	154.05	153.043	[M+H]+	TRUE	FAPy-adenine	C5H7N5O	Bruker HMDB Metabolite Library_2.0	1954	2048	2266	2764	1840	2268			0.515432	-201.333	-0.712643
8.86	143.115	142.108	[M+H]+	TRUE	1-ACETYL-4-METHYLPIPERAZINE	C7H14N2O	Bruker MetaboBASE Personal Library 3.0	1492	1798	1114	1482	1134	1316			0.517412	157.333	0.709089
13.29	186.087	185.08	[M+H]+	TRUE	N-[(1-hydroxy-3-methylcyclohexyl)methyl]acetamide	C10H19NO2	Bruker MetaboBASE Personal Library 3.0	470	1028	464	696	352	462			0.517906	150.667	0.708203
7.2	173.129	172.121	[M+H]+	TRUE	4-Hydroxy-2,2,6,6-tetramethylpiperidin-1-yl)oxidanyl	C9H18NO2	Bruker MetaboBASE Personal Library 3.0	272	394	292	434	120	186			0.518568	72.6667	0.707018
12.54	228.232	227.225	[M+H]+	TRUE	N-(1,3-dimethyl-2,6-dioxopyrimidin-4-yl)-2-methoxyacetamide	C9H13N3O4	Bruker MetaboBASE Personal Library 3.0	7720	9314	7886	7584	7770	8380			0.519272	395.333	0.705759
3.94	126.091	125.084	[M+H]+	TRUE	5-METHYLCYTOSINE HYDROCLORIDE	C5H7N3O	MoNA-export-LC-MS-MS_Positive_Mode.msp	1002	782	1058	898	808	940			0.520227	65.3333	0.704053
6.35	178.088	177.08	[M+H]+	TRUE	Phenmetrazine	C11H15NO	MoNA-export-LC-MS-MS_Positive_Mode.msp	266	1340	994	948	412	484			0.520648	252	0.703301
8.14	181.097	180.09	[M+H]+	TRUE	Nicotinuric acid; LC-tDDA; CE20	C8H8N2O3	MoNA-export-LC-MS-MS_Positive_Mode.msp	320	544	448	384	1290	314			0.521324	-225.333	-0.702096
22.02	323.257	322.249	[M+H]+, [M+Na]+	TRUE	[(3R,4S)-4-(dimethylamino)-1-[(3-methoxy-4-propoxyphenyl)methyl]pyrrolidin-3-yl]methanol	C18H30N2O3	Bruker MetaboBASE Personal Library 3.0	60	0	0	220	0	0			0.521576	-53.3333	-0.701646
5.58	211.068	210.061	[M+H]+	TRUE	4-[3-(2-methoxyethyl)-1,2,4-triazol-4-yl]piperidine	C10H18N4O	Bruker MetaboBASE Personal Library 3.0	584	764	606	772	746	600			0.521862	-54.6667	-0.701136
8.12	197.127	196.12	[M+H]+	TRUE	1,3-Dimethyluric acid; AIF: CE0; CorrDec	C7H8N4O3	MoNA-export-LC-MS-MS_Positive_Mode.msp	442	274	250	594	270	344			0.522154	-80.6667	-0.700617
4.86	234.098	233.09	[M+H]+	TRUE	N-ethyl-3-(4-fluorophenyl)-1H-pyrazole-5-carboxamide	C12H12FN3O	Bruker MetaboBASE Personal Library 3.0	1000	466	498	534	528	540			0.523791	120.667	0.697704
12.87	305.15	304.143	[M+H]+	TRUE	N-(3-methoxypropyl)-3-oxo-2-propan-2-yl-1,4-dihydroisoquinoline-1-carboxamide	C17H24N2O3	Bruker MetaboBASE Personal Library 3.0	266	396	124	296	44	220			0.525148	75.3333	0.695296
14.58	171.102	170.095	[M+H]+	TRUE	Penicillic Acid	C8H10O4	MoNA-export-LC-MS-MS_Positive_Mode.msp	216	494	238	378	272	546			0.527742	-82.6667	-0.690703
11.37	251.056	250.049	[M+H]+, [M+H-H2O]+	TRUE	N-Caffeoylputrescine, (E)-	C13H18N2O3	MSMS-Pos-bmdms-np_20200811.msp	118	0	0	118	114	0			0.52882	-38	-0.6888
14.84	249.148	266.152	[M+H-H2O]+, [M+H]+	TRUE	NCGC00385131-01_C15H22O4_Azuleno[5,6-c]furan-1(3H)-one, 4,4a,5,6,7,7a,8,9-octahydro-4,8-dihydroxy-6,6,8-trimethyl-	C15H22O4	MoNA-export-LC-MS-MS_Positive_Mode.msp	556	746	716	576	710	1042			0.530178	-103.333	-0.686405
8.39	281.149	280.141	[M+H]+	TRUE	4-(3,5-dimethyl-1,2-oxazol-4-yl)-N-ethylbenzenesulfonamide	C13H16N2O3S	Bruker MetaboBASE Personal Library 3.0	644	528	884	644	598	596			0.530642	72.6667	0.685589
7.07	160.097	159.089	[M+H]+	TRUE	2-(4-aminotetrahydro-2H-pyran-4-yl)acetic acid	C7H13NO3	MSMS-Pos-bmdms-np_20200811.msp	330	242	458	334	342	546			0.531324	-64	-0.684389
18.98	213.151	212.143	[M+H]+	TRUE	NCGC00381355-01!3-(4-methoxy-6-oxopyran-2-yl)butanoic acid	C10H12O5	MoNA-export-LC-MS-MS_Positive_Mode.msp	348	194	152	314	0	158			0.532568	74	0.682202
10.65	335.205	334.198	[M+H]+	TRUE	tetranor-PGEM-d6	C16D6H18O7	Bruker MetaboBASE Personal Library 3.0	34	86	270	122	0	104			0.537039	54.6667	0.674378
10.77	266.138	265.131	[M+H]+	TRUE	N-propan-2-yl-2-thiomorpholin-4-ylpyridine-3-carboxamide	C13H19N3OS	Bruker MetaboBASE Personal Library 3.0	340	412	326	506	558	228			0.537295	-71.3333	-0.67393
21.28	203.129	202.122	[M+H]+, [M+H-H2O]+	TRUE	NCGC00164361-03!decanedioic acid	C10H18O4	MoNA-export-LC-MS-MS_Positive_Mode.msp	1018	1010	1324	1036	1158	1516			0.537763	-119.333	-0.673113
9.34	199.142	198.135	[M+H]+	TRUE	Tacrine	C13H14N2	MoNA-export-LC-MS-MS_Positive_Mode.msp	226	532	0	0	172	244			0.539893	114	0.669405
5.14	155.081	154.074	[M+H]+, [M+H-H2O]+	TRUE	4-oxo-2-Nonenal	C9H14O2	Bruker MetaboBASE Personal Library 3.0	508	390	462	500	418	542			0.541845	-33.3333	-0.666016
3.92	241.119	240.112	[M+H]+	TRUE	2-(methoxymethyl)-7-phenyl-[1,2,4]triazolo[1,5-a]pyrimidine	C13H12N4O	Bruker MetaboBASE Personal Library 3.0	0	274	0	246	0	280			0.544436	-84	-0.661529
21.75	399.308	376.319	[M+Na]+, [M+H]+	TRUE	16alpha-Hydroxyprednisolone	C21H28O6	MoNA-export-LC-MS-MS_Positive_Mode.msp	166	180	122	104	340	168			0.544648	-48	-0.661163
11.09	271.165	270.157	[M+H]+	TRUE	1-(3-fluorophenyl)-5-pyrrol-1-ylpyrazole-4-carboxamide	C14H11FN4O	Bruker MetaboBASE Personal Library 3.0	600	648	256	582	250	360			0.54488	104	0.660762
12.75	215.118	214.111	[M+H]+	TRUE	Harmaline	C13H14N2O	MSMS-Pos-bmdms-np_20200811.msp	306	566	490	490	440	196			0.545309	78.6667	0.660022
11.94	138.093	137.086	[M+H]+	TRUE	4-AMINOBENZOATE	C7H7NO2	MoNA-export-LC-MS-MS_Positive_Mode.msp	290	344	278	558	270	276			0.546069	-64	-0.65871
5.94	231.135	230.128	[M+H]+	TRUE	Dodecanedioic acid	C12H22O4	Bruker HMDB Metabolite Library_2.0	566	642	268	530	324	366			0.548248	85.3333	0.654956
11.25	254.114	253.107	[M+H]+	TRUE	Viridicatol	C15H11NO3	MoNA-export-LC-MS-MS_Positive_Mode.msp	432	430	456	680	366	456			0.548585	-61.3333	-0.654378
10.8	214.153	213.146	[M+H]+	TRUE	2-Amino-3,8-dimethylimidazo-[4,5-f]quinoxaline (MeIQx)	C11H11N5	MoNA-export-LC-MS-MS_Positive_Mode.msp	146	284	554	214	332	188			0.549774	83.3333	0.652335
11.05	238.109	237.102	[M+H]+	TRUE	N-(3,5-dimethylphenyl)-1,1-dioxo-2,3-dihydrothiophen-3-amine	C12H15NO2S	Bruker MetaboBASE Personal Library 3.0	306	514	538	474	874	350			0.551273	-113.333	-0.649764
2.79	220.083	219.075	[M+H]+	TRUE	1-isothiocyanato-7-methanesulfinylheptane	C9H17NOS2	MoNA-export-LC-MS-MS_Positive_Mode.msp	448	886	666	1250	952	360			0.554151	-187.333	-0.644842
13.3	488.288	487.281	[M+H]+, [M+Na]+	TRUE	Ile Leu Ser Arg	C21H41N7O6	Bruker MetaboBASE Personal Library 3.0	138	48	74	370	0	108			0.555385	-72.6667	-0.642735
20.75	356.315	355.308	[M+H]+	TRUE	N-cyclohexyl-5-ethyl-11-oxo-6,7,8,9-tetrahydro-5aH-pyrido[2,1-b]quinazoline-3-carboxamide	C21H29N3O2	Bruker MetaboBASE Personal Library 3.0	80	88	74	114	64	0			0.555934	21.3333	0.6418
6.71	220.064	219.056	[M+H]+	TRUE	Ritalinic acid; AIF; CE0; CorrDec	C13H17NO2	MoNA-export-LC-MS-MS_Positive_Mode.msp	418	744	0	300	1102	392			0.560799	-210.667	-0.633538
4.8	157.013	156.006	[M+H]+	TRUE	Orotic acid; AIF; CE0; MS2Dec	C5H4N2O4	MoNA-export-LC-MS-MS_Positive_Mode.msp	266	216	516	160	294	340			0.560891	68	0.633382
19.58	343.246	320.256	[M+Na]+, [M+H]+	TRUE	5-[(Z)-5-hydroxy-3-methylpent-3-enyl]-1,4a-dimethyl-6-methylidene-3,4,5,7,8,8a-hexahydro-2H-naphthalene-1-carboxylic acid	C20H32O3	MoNA-export-LC-MS-MS_Positive_Mode.msp	164	62	0	110	128	82			0.562231	-31.3333	-0.631114
21.74	644.495	643.488	[M+H]+	TRUE	PE O-18:3_12:0	C35H66NO7P	MSDIAL-TandemMassSpectralAtlas-VS69-Pos.msp	54	50	264	72	86	76			0.562359	44.6667	0.630897
15	229.145	228.138	[M+H]+	TRUE	Traumatic Acid	C12H20O4	Bruker MetaboBASE Personal Library 3.0	562	234	238	448	424	372			0.562394	-70	-0.630838
10.14	337.14	336.133	[M+H]+	TRUE	1-(2,5-dimethylphenyl)-3-[2-(1-ethylpyrrolo[2,3-b]pyridin-3-yl)ethyl]urea	C20H24N4O	Bruker MetaboBASE Personal Library 3.0	172	448	156	378	262	326			0.562934	-63.3333	-0.629927
2.89	148.097	147.089	[M+H]+	TRUE	D-Glu	C5H9NO4	MoNA-export-LC-MS-MS_Positive_Mode.msp	11398	10362	12254	10682	11534	10626			0.563365	390.667	0.629199
9.73	300.184	299.177	[M+H]+	TRUE	Lycopsamine	C15H25NO5	MoNA-export-LC-MS-MS_Positive_Mode.msp	546	306	258	376	222	324			0.564527	62.6667	0.627238
11.11	277.191	276.183	[M+H]+	TRUE	Lactucin	C15H16O5	MoNA-export-LC-MS-MS_Positive_Mode.msp	306	34	138	0	0	258			0.56461	73.3333	0.627099
21.77	307.263	306.256	[M+H]+	TRUE	Linolenic Acid ethyl ester	C20H34O2	Bruker MetaboBASE Personal Library 3.0	248	138	186	116	0	288			0.565502	56	0.625595
6.9	219.134	218.127	[M+H]+	TRUE	Thr-Val	C9H18N2O4	MoNA-Dipeptide_pos.msp	390	860	640	698	472	420			0.566685	100	0.623605
4.99	152.068	151.061	[M+H]+	TRUE	AmantadineรฏยฟยฝHCl	C10H17N	Bruker MetaboBASE Personal Library 3.0	328	424	164	422	346	304			0.566711	-52	-0.623561
12.2	325.223	324.216	[M+H]+	TRUE	(S)-5,7-dihydroxy-6-(3-methylbut-2-en-1-yl)-2-phenylchroman-4-one	C20H20O4	MSMS-Pos-bmdms-np_20200811.msp	438	0	150	288	0	0			0.56681	100	0.623395
23.23	114.072	113.065	[M+H]+	TRUE	Creatinine,anhydrous	C4H7N3O	MoNA-export-LC-MS-MS_Positive_Mode.msp	5008	4294	4622	4622	4692	4082			0.566841	176	0.623342
6.43	275.124	274.116	[M+H]+	TRUE	IAA-Val , Indole-3-acetyl-L-valine	C15H18N2O3	MoNA-export-LC-MS-MS_Positive_Mode.msp	120	300	176	354	0	0			0.566903	80.6667	0.62324
13.64	224.126	201.138	[M+Na]+, [M+K]+	TRUE	(E)-1-(4-methylquinazolin-2(1H)-ylidene)guanidine	C10H11N5	MSMS-Pos-bmdms-np_20200811.msp	482	258	240	0	306	404			0.566982	90	0.623106
15.35	297.083	296.076	[M+H]+	TRUE	N-phenyl-3-phenylmethoxypyrrolidine-1-carboxamide	C18H20N2O2	Bruker MetaboBASE Personal Library 3.0	3548	4386	3760	3714	3546	3922			0.567199	170.667	0.622742
10.84	264.16	263.153	[M+H]+	TRUE	O-Desvenlafaxine	C16H25NO2	MoNA-export-LC-MS-MS_Positive_Mode.msp	428	708	236	412	1018	398			0.570194	-152	-0.617718
21.64	398.233	397.225	[M+H]+	TRUE	4-(5-(1-(2,4-dihydroxy-6-methylpyridin-3-yl)-3-methoxy-3-oxopropyl)furan-2-yl)benzoic acid	C21H19NO7	MSMS-Pos-bmdms-np_20200811.msp	474	382	792	610	452	936			0.570512	-116.667	-0.617185
12.88	287.14	286.132	[M+H]+	TRUE	1-[5-(azepane-1-carbonyl)-2,3-dihydroindol-1-yl]ethanone	C17H22N2O2	Bruker MetaboBASE Personal Library 3.0	196	460	234	278	214	242			0.571399	52	0.615702
10.9	252.123	251.116	[M+H]+	TRUE	Dimethachlor OXA	C13H17NO4	MoNA-export-LC-MS-MS_Positive_Mode.msp	604	430	472	538	178	546			0.571663	81.3333	0.61526
8.68	243.133	242.126	[M+H]+	TRUE	FenoprofenCa	C15H14O3	MoNA-export-LC-MS-MS_Positive_Mode.msp	600	656	570	312	856	1082			0.571957	-141.333	-0.614769
3.48	113.062	112.055	[M+H]+	TRUE	5,5-Dimethyl-2(5H)-furanone	C6H8O2	Bruker MetaboBASE Personal Library 3.0	1648	1250	2100	1628	2076	1804			0.573877	-170	-0.611564
4.01	213.122	212.115	[M+H]+	TRUE	delta-Tridecalactone	C13H24O2	MoNA-export-LC-MS-MS_Positive_Mode.msp	256	1166	596	714	392	386			0.573926	175.333	0.611482
13.59	199.095	198.088	[M+H]+	TRUE	5-Acetylamino-6-amino-3-methyluracil; AIF; CE0; CorrDec	C7H10N4O3	MoNA-export-LC-MS-MS_Positive_Mode.msp	3010	2992	3658	3027	2946	3252			0.574372	145	0.610739
22.89	144.982	143.975	[M+H]+	TRUE	5-(Hydroxymethyl)-4-methoxy-2(5H)-furanone	C6H8O4	Bruker MetaboBASE Personal Library 3.0	13776	13428	15864	13650	16036	15274			0.575628	-630.667	-0.608647
7.98	314.122	313.115	[M+H]+	TRUE	Norboldine	C18H19NO4	MSMS-Pos-bmdms-np_20200811.msp	156	98	60	154	78	150			0.575891	-22.6667	-0.60821
10.52	385.245	384.238	[M+H]+	TRUE	2-(7-fluoro-4-oxopyrrolo[1,2-a]quinoxalin-5-yl)-N-[3-(2-oxopyrrolidin-1-yl)propyl]acetamide	C20H21FN4O3	Bruker MetaboBASE Personal Library 3.0	160	64	48	76	80	50			0.576332	22	0.607476
11.3	167.117	166.109	[M+H]+	TRUE	3-Phenoxypropionic acid	C9H10O3	Bruker HMDB Metabolite Library_2.0	1172	608	1522	932	1132	706			0.578067	177.333	0.604595
11.95	329.171	328.164	[M+H]+	TRUE	N-(2,6-dimethylphenyl)-2-(4-methylphenyl)imidazo[1,2-a]pyrimidin-3-amine	C21H20N4	Bruker MetaboBASE Personal Library 3.0	218	148	246	278	182	224			0.583239	-24	-0.59604
9.56	213.123	212.116	[M+H]+	TRUE	Dehydro-piliformic-acid	C11H16O4	MoNA-export-LC-MS-MS_Positive_Mode.msp	778	844	628	660	788	1024			0.583653	-74	-0.595356
15.95	308.223	307.216	[M+H]+	TRUE	1-(1-phenyltetrazol-5-yl)-4-pyridin-2-ylpiperazine	C16H17N7	Bruker MetaboBASE Personal Library 3.0	114	74	0	166	130	0			0.583679	-36	-0.595315
17.76	394.278	393.271	[M+H]+	TRUE	Cer 8:0;2O/16:3	C24H43NO3	MSDIAL-TandemMassSpectralAtlas-VS69-Pos.msp	2384	1888	2092	2018	2114	1964			0.584655	89.3333	0.593705
6.52	235.119	234.112	[M+H]+	TRUE	Sparteine	C15H26N2	MoNA-export-LC-MS-MS_Positive_Mode.msp	358	656	462	462	466	386			0.585308	54	0.592632
21.28	245.176	244.169	[M+H]+	TRUE	5-(2-oxohexahydro-1H-thieno[3,4-d]imidazol-4-yl)pentanoic acid	C10H16N2O3S	MSMS-Pos-bmdms-np_20200811.msp	1484	1344	1780	1414	1962	1598			0.585578	-122	-0.592186
5.96	262.128	261.121	[M+H]+	TRUE	Asn Glu	C9H15N3O6	Bruker MetaboBASE Personal Library 3.0	316	664	298	290	408	360			0.585891	73.3333	0.591672
20.47	357.261	334.272	[M+Na]+, [M+H]+	TRUE	5,9-dimethyltetracyclo[11.2.1.0รยน,รยนรข๏ฟฝยฐ.0รข๏ฟฝยด,รข๏ฟฝยน]hexadecane-5,14-dicarboxylic acid	C20H30O4	MoNA-export-LC-MS-MS_Positive_Mode.msp	2122	2022	2308	2184	2588	2016			0.585901	-112	-0.591656
9.71	198.124	197.117	[M+H]+	TRUE	N-benzylideneaniline n-oxide	C13H11NO	Bruker MetaboBASE Personal Library 3.0	372	406	254	214	280	408			0.585909	43.3333	0.591643
13.52	156.138	155.131	[M+H]+	TRUE	SCOPOLINE	C8H13NO2	Bruker MetaboBASE Personal Library 3.0	0	0	500	0	104	1066			0.586453	-223.333	-0.590748
20.17	380.281	379.274	[M+H]+	TRUE	Phe Asp Val	C18H25N3O6	Bruker MetaboBASE Personal Library 3.0	0	74	126	88	48	146			0.586868	-27.3333	-0.590066
12.35	253.145	252.137	[M+H]+	TRUE	NCGC00160304-01!4-(4-Methyl-pent-3-enyl)-cyclohex-4-ene-1,2-dicarboxylic acid	C14H20O4	MoNA-export-LC-MS-MS_Positive_Mode.msp	860	1134	576	636	716	902			0.588504	105.333	0.587381
7.13	364.066	363.058	[M+H]+	TRUE	Guanidylic acid (guanosine monophosphate)	C10H14N5O8P	Bruker MetaboBASE Personal Library 3.0	96	78	110	254	56	84			0.589244	-36.6667	-0.586169
16.43	253.118	252.111	[M+H]+	TRUE	Trinexapac-ethyl	C13H16O5	MoNA-export-LC-MS-MS_Positive_Mode.msp	234	386	620	270	500	222			0.589912	82.6667	0.585075
7.8	220.082	219.075	[M+H]+	TRUE	O-Succinyl-L-homoserine	C8H13NO6	MoNA-export-LC-MS-MS_Positive_Mode.msp	118	488	198	0	340	202			0.590706	87.3333	0.583775
11.71	249.112	248.105	[M+H]+	TRUE	3-(4-benzylpiperazin-1-yl)propanoic acid	C14H20N2O2	Bruker MetaboBASE Personal Library 3.0	464	948	488	768	776	642			0.590816	-95.3333	-0.583596
8.63	179.119	178.112	[M+H]+	TRUE	4-Prop-1-enylveratrole	C11H14O2	Bruker MetaboBASE Personal Library 3.0	498	434	268	504	320	168			0.591061	69.3333	0.583194
8.61	112.081	111.074	[M+H]+	TRUE	Histamine	C5H9N3	MoNA-export-LC-MS-MS_Positive_Mode.msp	238	744	426	418	518	794			0.594057	-107.333	-0.578303
6.48	270.155	269.148	[M+H]+	TRUE	p-Hydroxytriamterene	C12H11N7O	Bruker MetaboBASE Personal Library 3.0	0	554	0	0	156	70			0.595997	109.333	0.575145
4.58	233.113	232.106	[M+H]+	TRUE	Leu Thr	C10H20N2O4	Bruker MetaboBASE Personal Library 3.0	630	580	734	654	656	528			0.599496	35.3333	0.569465
9.61	193.097	210.101	[M+H-H2O]+, [M+H]+	TRUE	Sinapyl alcohol	C11H14O4	Bruker MetaboBASE Personal Library 3.0	458	462	248	422	552	350			0.602635	-52	-0.564388
13.13	261.122	260.115	[M+H]+	TRUE	NSC179822	C14H12O5	Bruker MetaboBASE Personal Library 3.0	328	370	348	128	462	292			0.603795	54.6667	0.562515
21.82	517.372	494.383	[M+Na]+, [M+H]+, [M+K]+	TRUE	4-((9S)-3,5,14-trihydroxy-13-methyl-10-((E)-((pyridin-4-ylmethyl)imino)methyl)hexadecahydro-1H-cyclopenta[a]phenanthren-17-yl)furan-2(5H)-one	C29H38N2O5	MSMS-Pos-bmdms-np_20200811.msp	300	136	42	146	90	112			0.604208	43.3333	0.56185
10.7	228.101	227.094	[M+H]+	TRUE	1-(3-hydroxy-7-azaspiro[3.5]nonan-7-yl)-3-methoxypropan-1-one	C12H21NO3	Bruker MetaboBASE Personal Library 3.0	750	1194	0	478	276	588			0.60717	200.667	0.557083
5.53	142.05	141.042	[M+H]+	TRUE	Pesticide1_Methamidophos_C2H8NO2PS_O,S-Dimethyl phosphoramidothioate	C2H8NO2PS	MoNA-export-LC-MS-MS_Positive_Mode.msp	1406	1738	1466	1292	1716	1316			0.607506	95.3333	0.556542
11.79	282.098	281.091	[M+H]+	TRUE	INDOPROFEN	C17H15NO3	Bruker MetaboBASE Personal Library 3.0	324	342	210	236	90	390			0.608003	53.3333	0.555743
11.24	220.061	219.054	[M+H]+	TRUE	Benzoyl proline	C12H13NO3	MoNA-export-LC-MS-MS_Positive_Mode.msp	234	306	610	138	210	526			0.608449	92	0.555028
10.26	215.072	214.064	[M+H]+	TRUE	N,2,8-trimethylquinoline-4-carboxamide	C13H14N2O	Bruker MetaboBASE Personal Library 3.0	656	0	580	0	714	0			0.610682	174	0.551447
9.38	178.087	177.079	[M+H]+	TRUE	DEP_178.1226_15.3	C11H15NO	MoNA-export-LC-MS-MS_Positive_Mode.msp	1644	1798	998	1278	1676	2026			0.611006	-180	-0.550929
20.53	249.221	248.213	[M+H]+	TRUE	Pechueloic Acid	C15H20O3	MoNA-export-LC-MS-MS_Positive_Mode.msp	212	0	94	170	0	0			0.61603	45.3333	0.542907
12.83	312.22	311.213	[M+H]+	TRUE	Dienogest	C20H25NO2	MoNA-export-LC-MS-MS_Positive_Mode.msp	88	194	194	106	122	180			0.617069	22.6667	0.541253
13.64	229.135	228.128	[M+H]+	TRUE	cis-resveratrol	C14H12O3	MoNA-export-LC-MS-MS_Positive_Mode.msp	584	340	768	582	248	590			0.617093	90.6667	0.541215
5.85	171.112	170.105	[M+H]+	TRUE	3-Hydroxybiphenyl	C12H10O	Bruker MetaboBASE Personal Library 3.0	1868	1614	1612	1883	1650	1736			0.620499	-58.3333	-0.535805
12.37	170.117	169.11	[M+H]+	TRUE	N-HFG	C7H8FN3O	Bruker MetaboBASE Personal Library 3.0	148	270	314	466	154	278			0.620912	-55.3333	-0.53515
8.89	204.086	203.079	[M+H]+, [M+H-H2O]+	TRUE	NCGC00380813-01!methyl 2-(2-hydroxypropanoylamino)-3-methylbutanoate	C9H17NO4	MoNA-export-LC-MS-MS_Positive_Mode.msp	1192	822	840	1102	796	676			0.621873	93.3333	0.533629
16.26	318.3	317.293	[M+H]+	TRUE	Phytosphingosine	C18H39NO3	MoNA-export-LC-MS-MS_Positive_Mode.msp	218	172	50	202	96	250			0.623016	-36	-0.53182
9.85	288.136	287.129	[M+H]+	TRUE	N-benzyl-1,7,7-trimethyl-2-oxo-3-oxabicyclo[2.2.1]heptane-4-carboxamide	C17H21NO3	Bruker MetaboBASE Personal Library 3.0	182	242	454	412	246	374			0.623224	-51.3333	-0.53149
8.68	184.061	183.054	[M+H]+	TRUE	4-Pyridoxic acid; AIF; CE0; MS2Dec	C8H9NO4	MoNA-export-LC-MS-MS_Positive_Mode.msp	1706	2044	1850	2078	2200	1636			0.623918	-104.667	-0.530393
21.87	429.318	406.33	[M+Na]+, [M+K]+, [M+H]+	TRUE	NCGC00385696-01_C19H34O9_2,4-Dihydroxy-4-[(1E)-3-hydroxy-1-buten-1-yl]-3,5,5-trimethylcyclohexyl beta-D-glucopyranoside	C19H34O9	MoNA-export-LC-MS-MS_Positive_Mode.msp	0	0	912	482	578	346			0.624888	-164.667	-0.528861
10.11	228.133	227.126	[M+H]+	TRUE	NPE_228.1019_12.4	C14H13NO2	MoNA-export-LC-MS-MS_Positive_Mode.msp	682	828	538	630	332	824			0.62618	87.3333	0.526823
7.07	88.0393	87.032	[M+H]+	TRUE	N,N-Dimethylacetamide	C4H9NO	Bruker MetaboBASE Personal Library 3.0	0	358	308	350	102	456			0.626798	-80.6667	-0.525848
11.41	147.117	146.11	[M+H]+	TRUE	Methyl trans-styryl ketone	C10H10O	MoNA-export-LC-MS-MS_Positive_Mode.msp	126	292	284	234	160	216			0.627616	30.6667	0.524559
9.96	182.082	181.074	[M+H]+	TRUE	Etilefrine	C10H15NO2	MoNA-export-LC-MS-MS_Positive_Mode.msp	568	390	504	470	794	404			0.628566	-68.6667	-0.523065
19.38	285.187	284.179	[M+H]+	TRUE	13-cis-retinal	C20H28O	Bruker MetaboBASE Personal Library 3.0	146	116	396	108	242	156			0.629121	50.6667	0.522192
7.63	235.108	234.101	[M+H]+	TRUE	5-Methoxytryptophan	C12H14N2O3	Bruker HMDB Metabolite Library_2.0	306	0	1034	496	194	140			0.629636	170	0.521382
13.44	118.086	117.078	[M+H]+	TRUE	Indole	C8H7N	MoNA-export-LC-MS-MS_Positive_Mode.msp	2110	2180	2072	2156	1830	2190			0.629966	62	0.520863
8	242.114	241.107	[M+H]+	TRUE	CHEMBL1488615	C6H7N7O2S	Bruker MetaboBASE Personal Library 3.0	626	386	248	504	478	452			0.630256	-58	-0.520408
2.69	363.176	362.168	[M+H]+	TRUE	N-[4-(dimethylamino)phenyl]-2-(4-methyl-6-oxo-2-phenylpyrimidin-1-yl)acetamide	C21H22N4O2	Bruker MetaboBASE Personal Library 3.0	50	64	254	106	132	252			0.636698	-40.6667	-0.510322
9.26	134.026	133.019	[M+H]+	TRUE	Thiazolidine-4-carboxylic acid	C4H7NO2S	MoNA-export-LC-MS-MS_Positive_Mode.msp	140	290	48	80	328	224			0.637104	-51.3333	-0.509688
9.52	428.249	427.242	[M+H]+	TRUE	2-(4-chlorophenyl)-6-[(2,5-dimethylphenyl)methylsulfonyl]-7,8-dihydro-5H-pyrido[4,3-d]pyrimidine	C22H22ClN3O2S	Bruker MetaboBASE Personal Library 3.0	112	116	0	252	0	102			0.637368	-42	-0.509275
3.16	156.03	155.023	[M+H]+	TRUE	Scopine	C8H13NO2	Bruker MetaboBASE Personal Library 3.0	596	804	862	758	1060	662			0.641629	-72.6667	-0.50264
3.19	197.1	196.093	[M+H]+	TRUE	Homoveratric acid	C10H12O4	Bruker HMDB Metabolite Library_2.0	264	186	202	244	736	0			0.641976	-109.333	-0.502102
22.92	132.974	131.966	[M+H]+	TRUE	4-Aminoindole	C8H8N2	MoNA-export-LC-MS-MS_Positive_Mode.msp	4478	3664	5110	4412	4808	4682			0.64421	-216.667	-0.498635
12.59	170.118	169.111	[M+H]+, [M+Na]+	TRUE	AceclidineรฏยฟยฝHCl	C9H15NO2	Bruker MetaboBASE Personal Library 3.0	292	292	388	140	194	476			0.646223	54	0.495517
23	140.952	139.945	[M+H]+	TRUE	1,3-DIMETHYLURACIL	C6H8N2O2	MoNA-export-LC-MS-MS_Positive_Mode.msp	9462	7876	9078	8660	8968	7956			0.64858	277.333	0.491874
11.13	196.061	195.054	[M+H]+	TRUE	N-Methyltyrosine	C10H13NO3	MoNA-export-LC-MS-MS_Positive_Mode.msp	424	556	196	204	340	446			0.64931	62	0.490746
7.02	227.105	226.098	[M+H]+	TRUE	NSC144982	C12H18O4	Bruker MetaboBASE Personal Library 3.0	0	366	298	312	0	140			0.649596	70.6667	0.490305
10.27	275.103	274.096	[M+H]+	TRUE	N-[2-[(2-methoxyacetyl)amino]phenyl]furan-2-carboxamide	C14H14N2O4	Bruker MetaboBASE Personal Library 3.0	218	222	346	0	256	362			0.652789	56	0.485387
10.17	231.134	230.126	[M+H]+	TRUE	4-Isopropylantipyrine	C14H18N2O	MoNA-export-LC-MS-MS_Positive_Mode.msp	154	716	838	702	440	192			0.652979	124.667	0.485095
4.38	240.088	239.081	[M+H]+	TRUE	Clomazone	C12H14ClNO2	MoNA-export-LC-MS-MS_Positive_Mode.msp	584	420	518	688	916	222			0.654211	-101.333	-0.4832
12.06	260.114	259.107	[M+H]+	TRUE	Ala Gly Leu	C11H21N3O4	Bruker MetaboBASE Personal Library 3.0	0	598	136	98	224	830			0.655444	-139.333	-0.481306
21.23	341.268	318.278	[M+Na]+, [M+H]+	TRUE	andrograpanin	C20H30O3	MSMS-Pos-bmdms-np_20200811.msp	446	308	536	526	310	314			0.656851	46.6667	0.479149
14.7	131.049	130.042	[M+H]+	TRUE	4-Acetylbutyric acid	C6H10O3	MoNA-export-LC-MS-MS_Positive_Mode.msp	570	1000	558	684	636	596			0.657062	70.6667	0.478825
4.26	230.122	229.115	[M+H]+	TRUE	2-(3,5-dimethylanilino)-6-methyl-1H-pyrimidin-4-one	C13H15N3O	Bruker MetaboBASE Personal Library 3.0	560	0	1072	986	0	0			0.658299	215.333	0.47693
7.44	201.119	200.112	[M+H]+	TRUE	2-(2,4-Hexadiynylidene)-1,6-dioxaspiro(4.4)non-3-ene	C13H12O2	Bruker MetaboBASE Personal Library 3.0	1498	1900	2014	1600	1879	1680			0.65882	84.3333	0.476132
9.26	198.022	197.015	[M+H]+	TRUE	L-3-(3,4-dihydroxyphenyl)-alanine	C9H11NO4	MoNA-export-LC-MS-MS_Positive_Mode.msp	282	0	0	212	242	0			0.660278	-57.3333	-0.473903
9.92	223.024	222.017	[M+H]+, [M+Na]+	TRUE	5-methyl-N-(thiophen-3-ylmethyl)-1,2-oxazole-3-carboxamide	C10H10N2O2S	Bruker MetaboBASE Personal Library 3.0	174	588	0	194	0	292			0.660631	92	0.473364
8.13	274.095	273.088	[M+H]+	TRUE	1-[3-(2-methylimidazol-1-yl)azetidin-1-yl]-3-(4-methylpyrazol-1-yl)propan-1-one	C14H19N5O	Bruker MetaboBASE Personal Library 3.0	452	404	626	568	332	446			0.66096	45.3333	0.472861
9.13	287.161	286.154	[M+H]+	TRUE	(S)-(-)-1,1'-Bi-2-naphthol	C20H14O2	Bruker MetaboBASE Personal Library 3.0	336	440	554	596	414	440			0.661761	-40	-0.471637
20.28	295.226	294.219	[M+H]+, [M+Na]+, [M+H-H2O]+	TRUE	1-[(3,4-dimethoxyphenyl)methyl]-3-[[1-(hydroxymethyl)cyclopropyl]methyl]urea	C15H22N2O4	Bruker MetaboBASE Personal Library 3.0	242	232	166	78	162	302			0.66303	32.6667	0.469701
13.7	201.163	200.156	[M+H]+	TRUE	Alpha-Calacorene	C15H20	Bruker MetaboBASE Personal Library 3.0	546	612	330	506	498	614			0.66553	-43.3333	-0.465893
9.27	247.128	246.121	[M+H]+	TRUE	NSC663996	C14H18N2O2	Bruker MetaboBASE Personal Library 3.0	1368	2924	722	1332	1158	1596			0.666375	309.333	0.464608
17.21	133.104	132.097	[M+H]+	TRUE	Leucinic acid	C6H12O3	Bruker MetaboBASE Personal Library 3.0	3484	2550	3346	3670	3044	3152			0.666965	-162	-0.463712
8	186.077	185.069	[M+H]+	TRUE	3-Amino-4-hydroxybiphenyl	C12H11NO	Bruker MetaboBASE Personal Library 3.0	464	302	512	364	512	514			0.667464	-37.3333	-0.462952
6.24	259.127	258.12	[M+H]+	TRUE	2-[3-(4-methylphenyl)-6-oxopyridazin-1-yl]propanoic acid	C14H14N2O3	Bruker MetaboBASE Personal Library 3.0	336	394	546	344	1082	230			0.668211	-126.667	-0.461818
12.96	364.176	363.169	[M+H]+	TRUE	N-(2-phenylethyl)-3-(5-pyridin-4-yl-1,2,4-oxadiazol-3-yl)pyrrolidine-1-carboxamide	C20H21N5O2	Bruker MetaboBASE Personal Library 3.0	252	320	144	250	40	296			0.668724	43.3333	0.461039
10.01	128.118	127.111	[M+H]+	TRUE	Coniine	C8H17N	Bruker MetaboBASE Personal Library 3.0	1522	1522	1364	1548	1338	1410			0.669016	37.3333	0.460597
6.63	260.196	259.189	[M+H]+	TRUE	Lys-Leu	C12H25N3O3	MoNA-Dipeptide_pos.msp	2564	2942	3320	3014	2942	2494			0.669106	125.333	0.460459
19.08	261.184	260.177	[M+H]+	TRUE	NCGC00179975-02_C15H16O4_Azuleno[4,5-b]furan-2,7-dione, 3,3a,4,5,9a,9b-hexahydro-9a-hydroxy-6,9-dimethyl-3-methylene-, (9aR,9bS)-	C15H16O4	MoNA-export-LC-MS-MS_Positive_Mode.msp	220	278	338	306	208	418			0.669458	-32	-0.459925
13.85	319.211	318.204	[M+H]+	TRUE	[4-[[4-(cyclopropylmethyl)-1,2,4-triazol-3-yl]methyl]piperidin-1-yl]-(oxolan-2-yl)methanone	C17H26N4O2	Bruker MetaboBASE Personal Library 3.0	142	0	172	144	130	114			0.670116	-24.6667	-0.458929
9.83	170.081	169.074	[M+H]+	TRUE	3-Methylhistidine	C7H11N3O2	MoNA-export-LC-MS-MS_Positive_Mode.msp	280	748	500	840	524	418			0.671457	-84.6667	-0.456897
8.42	357.176	356.169	[M+H]+	TRUE	N-[(3-ethoxyphenyl)methyl]-2,5-dimethyl-4-oxothieno[3,2-c]pyridine-3-carboxamide	C19H20N2O3S	Bruker MetaboBASE Personal Library 3.0	110	70	206	324	100	82			0.67191	-40	-0.456211
11.16	365.208	364.201	[M+H]+	TRUE	4-(2,3,3a,4-tetrahydro-1H-pyrrolo[1,2-a]quinoxalin-5-yl)-4-oxo-N-(pyridin-2-ylmethyl)butanamide	C21H24N4O2	Bruker MetaboBASE Personal Library 3.0	146	100	118	160	0	134			0.673087	23.3333	0.454431
23.94	117.095	116.088	[M+H]+	TRUE	4-METHYLVALERIC ACID	C6H12O2	MoNA-export-LC-MS-MS_Positive_Mode.msp	2480	2010	2582	2100	2554	2103			0.674181	105	0.452777
21.17	415.304	392.314	[M+Na]+, [M+H]+	TRUE	Deoxycholic acid	C24H40O4	MoNA-export-LC-MS-MS_Positive_Mode.msp	38	168	202	86	214	0			0.675147	36	0.451318
9.71	146.096	145.089	[M+H]+	TRUE	4-Hydroxyquinoline	C9H7NO	MoNA-export-LC-MS-MS_Positive_Mode.msp	392	428	0	446	0	710			0.675462	-112	-0.450843
9.35	188.038	187.031	[M+H]+	TRUE	Leucine butyl ester	C10H21NO2	MoNA-export-LC-MS-MS_Positive_Mode.msp	232	276	236	240	486	152			0.680972	-44.6667	-0.442546
2.23	146.031	145.024	[M+H]+	TRUE	Spermidine	C7H19N3	Bruker MetaboBASE Personal Library 3.0	72768	71440	74230	72788	70770	73382			0.68108	499.333	0.442383
10.9	389.218	388.211	[M+H]+	TRUE	NCGC00380213-01_C19H32O8_2-Butanone, 4-[3-(beta-D-glucopyranosyloxy)-4-hydroxy-2,6,6-trimethyl-1-cyclohexen-1-yl]-	C19H32O8	MoNA-export-LC-MS-MS_Positive_Mode.msp	148	0	142	0	142	64			0.681769	28	0.441348
15.2	250.15	249.142	[M+H]+	TRUE	N,O-Desmethyltramadol	C15H23NO2	MoNA-export-LC-MS-MS_Positive_Mode.msp	376	120	148	92	364	346			0.682231	-52.6667	-0.440654
10.29	244.12	243.113	[M+H]+	TRUE	4-amino-1-((2R,3R,4S,5R)-3,4-dihydroxy-5-(hydroxymethyl)tetrahydrofuran-2-yl)pyrimidin-2(1H)-one	C9H13N3O5	MSMS-Pos-bmdms-np_20200811.msp	334	866	212	1138	322	388			0.682258	-145.333	-0.440614
19.99	313.146	312.138	[M+H]+, [M+Na]+	TRUE	N-(1-phenylethyl)-7-propyl-6,8-dihydro-5H-imidazo[1,2-a]pyrazine-2-carboxamide	C18H24N4O	Bruker MetaboBASE Personal Library 3.0	132	200	90	0	74	244			0.683535	34.6667	0.438698
2.23	163.045	162.038	[M+H]+	TRUE	Umbelliferone	C9H6O3	MSMS-Pos-bmdms-np_20200811.msp	82538	81904	84622	80990	84738	85444			0.6846	-702.667	-0.437101
12.21	123.045	122.038	[M+H]+	TRUE	Threitol	C4H10O4	MoNA-export-LC-MS-MS_Positive_Mode.msp	1612	2402	1750	2304	1336	1632			0.685205	164	0.436196
6.63	303.128	302.121	[M+H]+	TRUE	Ala Gly Arg	C11H22N6O4	Bruker MetaboBASE Personal Library 3.0	96	314	118	216	112	98			0.687832	34	0.432265
2.79	189.124	188.117	[M+H]+	TRUE	ALPHA-N-ACETYL-GLUTAMINE	C7H12N2O4	MoNA-export-LC-MS-MS_Positive_Mode.msp	424	652	560	454	456	616			0.68925	36.6667	0.430147
14.75	196.139	195.132	[M+H]+	TRUE	O-BENZYL-l-SERINE	C10H13NO3	Bruker MetaboBASE Personal Library 3.0	252	306	210	194	126	354			0.690141	31.3333	0.428817
3.55	197.049	196.042	[M+H]+	TRUE	(1R,3r,8S,9r)-1,8-dimethyl-3,6-diazatricyclo[4.3.1.1(3,8)]undecan-9-ol	C11H20N2O	MSMS-Pos-bmdms-np_20200811.msp	2068	2258	2928	2516	2108	2262			0.690761	122.667	0.427893
4.25	155.081	154.074	[M+H]+	TRUE	NCGC00381399-01!4-hydroxy-3,5,6-trimethylpyran-2-one	C8H10O3	MoNA-export-LC-MS-MS_Positive_Mode.msp	536	278	366	296	480	276			0.690849	42.6667	0.427761
21.02	228.232	227.225	[M+H]+	TRUE	C8-homoserine lactone	C12H21NO3	MoNA-export-LC-MS-MS_Positive_Mode.msp	1584	1234	1720	1374	1964	1496			0.69108	-98.6667	-0.427417
9.54	441.234	440.227	[M+H]+	TRUE	1-[3-(2-pyridin-4-ylimidazo[4,5-b]pyridin-3-yl)propyl]-3-[3-(trifluoromethyl)phenyl]urea	C22H19F3N6O	Bruker MetaboBASE Personal Library 3.0	58	82	162	138	98	0			0.692131	22	0.425851
21.06	634.454	633.446	[M+H]+	TRUE	NAGly 20:0/17:2	C39H71NO5	MSDIAL-TandemMassSpectralAtlas-VS69-Pos.msp	50	90	0	60	40	0			0.693374	13.3333	0.423999
13.21	232.155	231.148	[M+H]+	TRUE	N-cyano-N'-(1,1-dimethylpropyl)-N''-3-pyridinyl-guanidine	C12H17N5	MoNA-export-LC-MS-MS_Positive_Mode.msp	128	378	220	374	194	272			0.693606	-38	-0.423654
7.5	225.062	224.055	[M+H]+	TRUE	(3Z)-3-butylidene-6,7-dihydroxy-4,5,6,7-tetrahydro-2-benzofuran-1-one	C12H16O4	MSMS-Pos-bmdms-np_20200811.msp	936	632	598	696	948	694			0.696242	-57.3333	-0.419737
2.79	118.122	117.115	[M+H]+	TRUE	3-Methyl-GABA	C5H11NO2	Bruker MetaboBASE Personal Library 3.0	1940	2326	1656	1962	1695	1997			0.700802	89.3333	0.412975
19.75	319.225	318.218	[M+H]+	TRUE	2-methyl-N-(3-methylphenyl)-1-oxopyrrolo[1,2-d][1,2,4]triazine-7-sulfonamide	C14H14N4O3S	Bruker MetaboBASE Personal Library 3.0	58	182	544	106	290	196			0.70116	64	0.412447
12.41	210.113	209.106	[M+H]+	TRUE	p-Lactophenetide	C11H15NO3	Bruker MetaboBASE Personal Library 3.0	132	276	658	464	278	540			0.702126	-72	-0.411018
10.48	342.215	341.207	[M+H]+	TRUE	Propafenone	C21H27NO3	MoNA-export-LC-MS-MS_Positive_Mode.msp	180	156	310	0	362	142			0.70333	47.3333	0.409237
17.42	299.129	298.122	[M+H]+	TRUE	SRI 915	C11H14N4O4S	Bruker MetaboBASE Personal Library 3.0	0	0	490	180	0	608			0.703974	-99.3333	-0.408287
11.09	215.118	214.111	[M+H]+	TRUE	2-[(5,6-dimethyl-4-oxo-1H-pyrimidin-2-yl)sulfanyl]acetic acid	C8H10N2O3S	Bruker MetaboBASE Personal Library 3.0	1462	1108	1886	1636	1288	1214			0.704177	106	0.407987
22.88	357.146	356.139	[M+H]+	TRUE	Schisandrone	C21H24O5	MSMS-Pos-bmdms-np_20200811.msp	1342	1300	1330	1110	1828	1292			0.710686	-86	-0.398399
8.64	257.162	256.154	[M+H]+	TRUE	Palmitic acid	C16H32O2	MSMS-Pos-bmdms-np_20200811.msp	206	584	428	332	422	328			0.710915	45.3333	0.398063
9.23	182.03	181.022	[M+H]+	TRUE	6-Methylthioguanine	C6H7N5S	Bruker MetaboBASE Personal Library 3.0	120	314	378	444	230	260			0.711621	-40.6667	-0.397026
10.14	305.158	282.168	[M+Na]+, [M+H]+	TRUE	(4E)-8-hydroxy-4-(1-hydroxypropan-2-ylidene)-10-oxatricyclo[7.2.1.0รยน,รข๏ฟฝยต]dodecane-8-carboxylic acid	C15H22O5	MoNA-export-LC-MS-MS_Positive_Mode.msp	1268	1258	1276	998	794	1688			0.711816	107.333	0.39674
4.58	135.043	134.036	[M+H]+	TRUE	L-Malic acid	C4H6O5	Bruker HMDB Metabolite Library_2.0	1124	596	1036	856	1000	676			0.711962	74.6667	0.396525
13.19	267.159	266.152	[M+H]+	TRUE	NCGC00385649-01_C15H22O4_5,8-Dihydroxy-3,5,8-trimethyl-4a,5,6,7,7a,8,9,9a-octahydroazuleno[6,5-b]furan-2(4H)-one	C15H22O4	MoNA-export-LC-MS-MS_Positive_Mode.msp	1258	2196	2118	1556	1134	2336			0.714241	182	0.393182
15.94	263.126	262.119	[M+H]+	TRUE	8-hydroxy-5,8a-dimethyl-3-methylidene-3a,4,4a,8,9,9a-hexahydrobenzo[f][1]benzofuran-2,7-dione	C15H18O4	MoNA-export-LC-MS-MS_Positive_Mode.msp	396	284	328	266	216	438			0.714622	29.3333	0.392622
7.96	217.155	216.148	[M+H]+	TRUE	5-(hydroxymethyl)-3-(1-hydroxy-4-methylpentyl)oxolan-2-one	C11H20O4	MSMS-Pos-Vaniya-Fiehn_Natural_Products_Library_20200109.msp	180	0	42	386	0	0			0.715481	-54.6667	-0.391365
13.86	395.197	394.19	[M+H]+	TRUE	Rotenone	C23H22O6	MSMS-Pos-bmdms-np_20200811.msp	72	68	182	196	0	218			0.716701	-30.6667	-0.389579
9.97	291.154	290.147	[M+H]+	TRUE	2-acetyl-N-(3-methoxypropyl)-3,4-dihydro-1H-isoquinoline-1-carboxamide	C16H22N2O3	Bruker MetaboBASE Personal Library 3.0	572	688	714	788	544	532			0.716752	36.6667	0.389503
14.02	347.242	346.235	[M+H]+	TRUE	2-(cyclopropylmethoxy)-N-(3-methylbutyl)-4-oxo-7,8,9,10-tetrahydro-6H-pyrido[1,2-a]azepine-1-carboxamide	C20H30N2O3	Bruker MetaboBASE Personal Library 3.0	218	126	94	62	176	142			0.719907	19.3333	0.384892
3.06	86.0602	85.0529	[M+H]+	TRUE	2-Pyrrolidinone; AIF; CE30; CorrDec	C4H7NO	MoNA-export-LC-MS-MS_Positive_Mode.msp	406	192	548	436	276	302			0.720851	44	0.383514
7.02	200.102	199.094	[M+H]+	TRUE	Willardiine	C7H9N3O4	MoNA-export-LC-MS-MS_Positive_Mode.msp	328	436	508	756	158	566			0.725453	-69.3333	-0.376809
6.82	247.129	246.122	[M+H]+	TRUE	Isoleucylaspartate	C10H18N2O5	MoNA-export-LC-MS-MS_Positive_Mode.msp	344	594	280	276	488	324			0.726148	43.3333	0.375798
13.67	244.13	243.122	[M+H]+	TRUE	N-(1-ethylpyrazol-3-yl)-2,5-dimethylbenzamide	C14H17N3O	Bruker MetaboBASE Personal Library 3.0	0	528	226	266	196	116			0.730794	58.6667	0.369051
3.73	129.062	128.055	[M+H]+	TRUE	4-Piperidinecarboxamide	C6H12N2O	MoNA-export-LC-MS-MS_Positive_Mode.msp	6024	6418	7118	6860	6842	5132			0.731003	242	0.368749
16.05	273.123	272.116	[M+H]+	TRUE	2',6'-dihydroxy-4'-methoxydihydrochalcone	C16H16O4	MSMS-Pos-Vaniya-Fiehn_Natural_Products_Library_20200109.msp	310	0	312	344	118	0			0.731086	53.3333	0.368628
5.94	349.161	348.154	[M+H]+	TRUE	Glu Asn Ser	C12H20N4O8	Bruker MetaboBASE Personal Library 3.0	216	108	234	62	304	98			0.731194	31.3333	0.368472
14.98	202.122	201.115	[M+H]+	TRUE	N-but-3-ynyl-3,4-dimethylbenzamide	C13H15NO	Bruker MetaboBASE Personal Library 3.0	360	288	390	314	316	476			0.731607	-22.6667	-0.367874
18.4	250.119	249.111	[M+H]+	TRUE	2,4,6-Tris(allyloxy)-1,3,5-triazine	C12H15N3O3	Bruker MetaboBASE Personal Library 3.0	2330	1238	1890	1262	2232	1488			0.731918	158.667	0.367424
3.34	194.048	193.041	[M+H]+, [M+H-H2O]+	TRUE	NCGC00381167-01!(E)-3-(4-hydroxy-3-methoxyphenyl)prop-2-enamide	C10H11NO3	MoNA-export-LC-MS-MS_Positive_Mode.msp	970	666	144	350	856	236			0.732523	112.667	0.366547
8.78	174.112	173.105	[M+H]+	TRUE	N17-Dimethylindole-3-carboxaldehyde	C11H11NO	Bruker MetaboBASE Personal Library 3.0	342	294	384	134	282	488			0.733479	38.6667	0.365163
11.22	175.108	174.101	[M+H]+	TRUE	Butyl-N-(4-hydroxybutyl)nitrosamine	C8H18N2O2	Bruker MetaboBASE Personal Library 3.0	564	362	512	652	294	354			0.733893	46	0.364564
8.62	157.083	156.075	[M+H]+	TRUE	4,4'-Bipyridine	C10H8N2	Bruker MetaboBASE Personal Library 3.0	1446	202	544	1030	946	640			0.735077	-141.333	-0.362851
12.59	366.192	365.185	[M+H]+	TRUE	AKB48	C23H31N3O	Bruker MetaboBASE Personal Library 3.0	96	84	82	76	104	92			0.735813	-3.33333	-0.361787
10.84	278.114	277.107	[M+H]+	TRUE	PPM-18	C17H11NO3	Bruker MetaboBASE Personal Library 3.0	242	78	584	526	188	382			0.737841	-64	-0.358859
8.61	268.105	267.098	[M+H]+	TRUE	Deoxyguanosine	C10H13N5O4	Bruker MetaboBASE Personal Library 3.0	908	810	918	612	1074	1130			0.7386	-60	-0.357763
2.75	115.086	114.078	[M+H]+	TRUE	Prolinamide	C5H10N2O	MoNA-export-LC-MS-MS_Positive_Mode.msp	2994	2566	2422	2794	2602	2358			0.739408	76	0.356598
11.29	177.055	176.048	[M+H]+	TRUE	Pemoline	C9H8N2O2	Bruker MetaboBASE Personal Library 3.0	310	394	766	376	332	590			0.740037	57.3333	0.355691
15.7	281.137	258.147	[M+Na]+, [M+H-H2O]+	TRUE	phebalosin	C15H14O4	MSMS-Pos-bmdms-np_20200811.msp	246	292	104	148	104	302			0.740098	29.3333	0.355603
13.06	203.144	202.137	[M+H]+	TRUE	7-hydroxy-2,3-dihydrocyclopenta[c]chromen-4(1H)-one	C12H10O3	MSMS-Pos-bmdms-np_20200811.msp	748	0	0	620	218	212			0.740493	-100.667	-0.355035
11.17	348.182	347.175	[M+H]+	TRUE	1-methyl-N-[(1-propan-2-ylbenzimidazol-5-yl)methyl]indazole-3-carboxamide	C20H21N5O	Bruker MetaboBASE Personal Library 3.0	96	158	66	124	0	290			0.740529	-31.3333	-0.354982
13.77	244.118	243.111	[M+H]+	TRUE	Cer 8:1;2O/5:0	C13H25NO3	MSDIAL-TandemMassSpectralAtlas-VS69-Pos.msp	212	318	174	282	184	180			0.740641	19.3333	0.354821
12.7	261.114	260.107	[M+H]+	TRUE	Fenspiride hydrochloride	C15H20N2O2	Bruker MetaboBASE Personal Library 3.0	344	276	496	496	328	172			0.743243	40	0.351075
11.84	208.132	207.125	[M+H]+	TRUE	Promecarb	C12H17NO2	MoNA-export-LC-MS-MS_Positive_Mode.msp	368	636	278	840	416	244			0.743481	-72.6667	-0.350733
9.83	194.119	193.112	[M+H]+	TRUE	1-(pyrimidin-2-yl)pyrrolidine-2-carboxylic acid	C9H11N3O2	MSMS-Pos-bmdms-np_20200811.msp	220	420	260	362	322	284			0.745325	-22.6667	-0.348082
11.76	180.15	179.143	[M+H]+	TRUE	methoxyphenamine	C11H17NO	Bruker MetaboBASE Personal Library 3.0	0	284	0	54	162	174			0.746652	-35.3333	-0.346176
12.01	109.101	108.094	[M+H]+	TRUE	2,6-Dimethylpyrazine	C6H8N2	Bruker MetaboBASE Personal Library 3.0	1750	1664	2046	1904	1656	2074			0.746839	-58	-0.345909
14.71	226.18	225.173	[M+H]+	TRUE	Cyclocytidine	C9H11N3O4	MoNA-export-LC-MS-MS_Positive_Mode.msp	1238	1326	1442	1274	1488	1334			0.747315	-30	-0.345226
22.98	149.985	148.977	[M+H]+	TRUE	Benzyl Isothiocyanate	C8H7NS	MoNA-export-LC-MS-MS_Positive_Mode.msp	3176	3142	3200	2920	3676	3154			0.7474	-77.3333	-0.345104
8.89	395.179	394.171	[M+H]+	TRUE	2-[4-(diethylamino)pyrazolo[3,4-d]pyrimidin-1-yl]-1-(4-pyridin-2-ylpiperazin-1-yl)ethanone	C20H26N8O	Bruker MetaboBASE Personal Library 3.0	98	98	242	90	204	80			0.749403	21.3333	0.342231
11.17	200.071	199.063	[M+H]+	TRUE	Metribuzin-desamino	C8H13N3OS	MoNA-export-LC-MS-MS_Positive_Mode.msp	0	0	462	0	382	276			0.750168	-65.3333	-0.341134
6.18	254.109	253.101	[M+H]+	TRUE	Luciferase Inhibitor I	C14H11N3O2	Bruker MetaboBASE Personal Library 3.0	0	180	306	200	354	58			0.750413	-42	-0.340785
8.76	331.234	330.227	[M+H]+	TRUE	Ile Lys Ala	C15H30N4O4	Bruker MetaboBASE Personal Library 3.0	0	140	0	106	0	92			0.752767	-19.3333	-0.337415
19.47	200.201	199.194	[M+H]+	TRUE	N-hexanoyl-L-Homoserine lactone	C10H17NO3	Bruker MetaboBASE Personal Library 3.0	1362	1068	1378	1194	1190	1314			0.752779	36.6667	0.337398
8.89	258.163	257.156	[M+H]+	TRUE	NCGC00380229-01_C14H15N3O2_2,5-Piperazinedione, 3-(1H-indol-3-ylmethyl)-6-methyl-	C14H15N3O2	MoNA-export-LC-MS-MS_Positive_Mode.msp	608	608	308	402	758	510			0.754464	-48.6667	-0.334989
13.95	193.159	192.152	[M+H]+	TRUE	beta-Ionone	C13H20O	Bruker MetaboBASE Personal Library 3.0	428	488	368	376	194	594			0.756984	40	0.331391
2.88	243.135	242.127	[M+H]+	TRUE	Thymidine	C10H14N2O5	Bruker HMDB Metabolite Library_2.0	76	170	294	150	124	364			0.757582	-32.6667	-0.330538
8.92	243.134	242.127	[M+H]+	TRUE	Nixylic acid	C14H14N2O2	Bruker MetaboBASE Personal Library 3.0	368	492	362	486	558	0			0.758586	59.3333	0.329106
8.65	437.13	436.122	[M+H]+	TRUE	3,4-dihydro-1H-isoquinolin-2-yl-[(2S,4S)-4-fluoro-1-(5-fluoro-2-methoxyphenyl)sulfonylpyrrolidin-2-yl]methanone	C21H22F2N2O4S	Bruker MetaboBASE Personal Library 3.0	120	0	128	34	82	88			0.759725	14.6667	0.327484
8.86	265.119	264.112	[M+H]+	TRUE	(+)-Abscisic Acid	C15H20O4	Bruker MetaboBASE Personal Library 3.0	1340	1726	636	1540	678	1090			0.761803	131.333	0.324524
11.7	136.075	135.068	[M+H]+	TRUE	2-Phenylacetamide	C8H9NO	MoNA-export-LC-MS-MS_Positive_Mode.msp	962	894	626	894	990	722			0.764857	-41.3333	-0.320184
8.32	288.194	287.187	[M+H]+	TRUE	Tetrahydropapaveroline	C16H17NO4	MoNA-export-LC-MS-MS_Positive_Mode.msp	332	220	564	366	282	368			0.767174	33.3333	0.316894
3.23	107.059	106.052	[M+H]+	TRUE	Benzaldehyde	C7H6O	Bruker HMDB Metabolite Library_2.0	756	72	1032	528	682	366			0.767805	94.6667	0.316
10.78	260.056	259.049	[M+H]+	TRUE	Glucosamine 6-sulfate	C6H13NO8S	Bruker HMDB Metabolite Library_2.0	190	0	0	202	0	70			0.768344	-27.3333	-0.315235
10.65	329.173	328.166	[M+H]+	TRUE	Gly Pro Arg	C13H24N6O4	Bruker MetaboBASE Personal Library 3.0	0	360	0	404	0	116			0.769114	-53.3333	-0.314144
8.71	167.08	166.073	[M+H]+	TRUE	Cyromazine	C6H10N6	MoNA-export-LC-MS-MS_Positive_Mode.msp	526	928	272	1044	0	1058			0.769145	-125.333	-0.3141
11.33	202.053	201.045	[M+H]+	TRUE	(2Z)-2-(3-ethyl-2,4-dioxo-1,3-thiazolidin-5-ylidene)acetic acid	C7H7NO4S	Bruker MetaboBASE Personal Library 3.0	378	580	248	458	488	358			0.769733	-32.6667	-0.313267
8.83	110.069	109.062	[M+H]+	TRUE	3-Hydroxy-2-Methylpyridine	C6H7NO	Bruker MetaboBASE Personal Library 3.0	220	556	758	818	476	426			0.771471	-62	-0.310806
11.15	129.019	128.011	[M+H]+	TRUE	N-Nitrosohexamethyleneimine	C6H12N2O	Bruker MetaboBASE Personal Library 3.0	232	0	0	68	0	88			0.77223	25.3333	0.309732
16.62	223.064	222.057	[M+H]+	TRUE	reticulol	C11H10O5	MoNA-export-LC-MS-MS_Positive_Mode.msp	3492	3238	2938	3068	3282	3160			0.774332	52.6667	0.30676
14.7	149.06	148.053	[M+H]+	TRUE	Cinnamic acid	C9H8O2	Bruker HMDB Metabolite Library_2.0	254	262	502	330	478	300			0.775273	-30	-0.305431
3.51	252.108	251.101	[M+H]+	TRUE	1-methyl-1-phenyl-2H-[1,2,4]triazolo[3,4-b][1,3]benzoxazole	C15H13N3O	Bruker MetaboBASE Personal Library 3.0	970	612	624	1184	1066	246			0.77594	-96.6667	-0.304489
22.82	593.276	592.269	[M+H]+	TRUE	Pheophorbide A	C35H36N4O5	MoNA-export-LC-MS-MS_Positive_Mode.msp	232	58	0	122	96	0			0.776335	24	0.30393
12.32	235.134	234.126	[M+H]+	TRUE	Anhydrobrazilic Acid	C12H10O5	MoNA-export-LC-MS-MS_Positive_Mode.msp	1194	856	0	472	566	684			0.776842	109.333	0.303215
19.62	311.13	310.122	[M+H]+	TRUE	Picrotin	C15H18O7	MSMS-Pos-bmdms-np_20200811.msp	82	162	108	70	190	130			0.777455	-12.6667	-0.30235
20.05	311.176	288.187	[M+Na]+, [M+H]+	TRUE	4-methoxy-7-methyl-5-oxo-5H-furo[3,2-g]chromen-9-yl acetate	C15H12O6	MSMS-Pos-bmdms-np_20200811.msp	214	268	280	196	296	238			0.778125	10.6667	0.301404
11.07	208.061	207.053	[M+H]+	TRUE	7,8-dimethoxy-benzo[d][1,2]oxazin-1-one	C10H9NO4	MSMS-Pos-bmdms-np_20200811.msp	316	286	408	326	220	406			0.781536	19.3333	0.296599
10.83	267.149	266.141	[M+H]+	TRUE	NCGC00385885-01_C15H22O4_(3aS,4S,7aR)-4-Hydroxy-5-[(2S)-5-hydroxy-2-pentanyl]-6-methyl-3-methylene-3a,4,7,7a-tetrahydro-1-benzofuran-2(3H)-one	C15H22O4	MoNA-export-LC-MS-MS_Positive_Mode.msp	454	928	500	406	596	724			0.783473	52	0.293873
4.33	102.055	101.048	[M+H]+	TRUE	t-4-AMINOCROTONIC ACID (TACA)	C4H7NO2	Bruker MetaboBASE Personal Library 3.0	1526	986	1482	1082	1072	1620			0.784263	73.3333	0.292761
13.29	180.139	179.132	[M+H]+	TRUE	Phenacetin	C10H13NO2	MoNA-export-LC-MS-MS_Positive_Mode.msp	278	40	158	258	130	0			0.786594	29.3333	0.289486
0.96	299.065	298.058	[M+H]+	TRUE	Iso-Olomoucine	C15H18N6O	Bruker MetaboBASE Personal Library 3.0	2910	2846	2906	2530	2998	2998			0.787601	45.3333	0.288074
6.9	240.088	239.081	[M+H]+	TRUE	NCGC00381349-01_C11H13NO5_1H-Pyrrole-3-propanoic acid, 5-acetyl-4-(carboxymethyl)-	C11H13NO5	MoNA-export-LC-MS-MS_Positive_Mode.msp	572	238	312	268	514	448			0.787891	-36	-0.287666
10	254.139	253.132	[M+H]+	TRUE	5-[(4-methylphenyl)methylamino]-1,3-dihydrobenzimidazol-2-one	C15H15N3O	Bruker MetaboBASE Personal Library 3.0	486	518	0	588	0	644			0.788926	-76	-0.286215
21.77	605.425	582.435	[M+Na]+, [M+H]+	TRUE	(2R,3R,4S,5R,6R)-2-[[7-[(2R,3R,4R,5S)-3,4-dihydroxy-5-(hydroxymethyl)oxolan-2-yl]oxy-2-ethenyl-2,4b,8,8-tetramethyl-4,4a,5,6,7,8a,9,10-octahydro-3H-phenanthren-3-yl]oxy]-6-methyloxane-3,4,5-triol	C31H50O10	MoNA-export-LC-MS-MS_Positive_Mode.msp	124	80	142	68	84	164			0.788939	10	0.286195
6.97	211.069	210.062	[M+H]+	TRUE	Methylxanthoxylin	C11H14O4	MoNA-export-LC-MS-MS_Positive_Mode.msp	754	392	322	648	688	288			0.792216	-52	-0.281603
8.21	352.108	351.101	[M+H]+	TRUE	Jacobine	C18H25NO6	MoNA-export-LC-MS-MS_Positive_Mode.msp	110	86	182	64	172	182			0.792987	-13.3333	-0.280524
3.83	172.061	171.054	[M+H]+	TRUE	Metronidazole	C6H9N3O3	MoNA-export-LC-MS-MS_Positive_Mode.msp	2022	1876	2204	1748	2376	1790			0.793354	62.6667	0.28001
20.87	363.249	362.242	[M+H]+	TRUE	Thyrotropin releasing hormone	C16H22N6O4	MoNA-export-LC-MS-MS_Positive_Mode.msp	106	86	122	170	72	98			0.794346	-8.66667	-0.278621
5.31	266.089	265.081	[M+H]+	TRUE	N-(3,4-difluorophenyl)-2-pyrimidin-2-yloxyacetamide	C12H9F2N3O2	Bruker MetaboBASE Personal Library 3.0	268	86	74	168	258	70			0.798263	-22.6667	-0.273147
10.86	302.125	301.117	[M+H]+	TRUE	4-(4-ethylphenyl)-3-methylpyrido[2,3-e][1,2,4]thiadiazine 1,1-dioxide	C15H15N3O2S	Bruker MetaboBASE Personal Library 3.0	0	340	238	0	388	318			0.798268	-42.6667	-0.27314
10.08	181.097	180.089	[M+H]+	TRUE	3-Methoxybenzenepropanoic acid	C10H12O3	Bruker MetaboBASE Personal Library 3.0	0	1044	1274	1156	0	738			0.798313	141.333	0.273077
10.17	198.078	197.071	[M+H]+	TRUE	Metanephrine	C10H15NO3	Bruker MetaboBASE Personal Library 3.0	538	1088	624	648	818	936			0.803079	-50.6667	-0.266429
20.69	344.281	343.274	[M+H]+	TRUE	5-oxo-1-(1-propanoyl-2,3-dihydroindol-5-yl)-N-propan-2-ylpyrrolidine-3-carboxamide	C19H25N3O3	Bruker MetaboBASE Personal Library 3.0	134	0	110	0	102	198			0.804257	-18.6667	-0.264788
21.95	300.29	299.282	[M+H]+	TRUE	Palmitoyl Ethanolamide	C18H37NO2	MoNA-export-LC-MS-MS_Positive_Mode.msp	158	108	172	190	76	142			0.807066	10	0.260879
10.16	167.082	166.074	[M+H]+	TRUE	Pesticide4_Cyromazine_C6H10N6_Vetrazin	C6H10N6	MoNA-export-LC-MS-MS_Positive_Mode.msp	1046	1108	540	1126	0	1230			0.807535	112.667	0.260227
19.58	358.296	357.289	[M+H]+	TRUE	Putative (3-hydroxyoctadecanoyl)glycine	C20H39NO4	MoNA-export-LC-MS-MS_Positive_Mode.msp	0	56	70	0	96	0			0.807827	10	0.259821
9.91	312.148	311.141	[M+H]+	TRUE	3-[1-(2-methylphenyl)sulfonylpiperidin-4-yl]propanoic acid	C15H21NO4S	Bruker MetaboBASE Personal Library 3.0	152	552	326	190	338	400			0.80872	34	0.25858
14.32	141.054	140.047	[M+H]+	TRUE	Phosphonoacetate	C2H5O5P	MoNA-export-LC-MS-MS_Positive_Mode.msp	538	424	296	314	372	674			0.808992	-34	-0.258202
13.24	237.152	236.145	[M+H]+	TRUE	NCGC00381144-01_C15H24O2_(4S,4aR)-4-(Hydroxymethyl)-3,4a,8,8-tetramethyl-4a,5,6,7,8,8a-hexahydro-1(4H)-naphthalenone	C15H24O2	MoNA-export-LC-MS-MS_Positive_Mode.msp	626	818	874	814	700	874			0.809858	-23.3333	-0.256999
13.53	130.065	129.057	[M+H]+	TRUE	L-Pyroglutamic acid	C5H7NO3	MoNA-export-LC-MS-MS_Positive_Mode.msp	542	558	436	470	562	466			0.810587	12.6667	0.255987
20.83	124.04	123.032	[M+H]+	TRUE	Nicotinic acid	C6H5NO2	MoNA-export-LC-MS-MS_Positive_Mode.msp	3662	2690	2880	3082	2728	3172			0.811327	83.3333	0.254959
3.25	340.124	339.117	[M+H]+	TRUE	Papaverin	C20H21NO4	MoNA-export-LC-MS-MS_Positive_Mode.msp	0	192	270	150	76	172			0.814869	21.3333	0.250046
21.47	392.317	391.31	[M+H]+	TRUE	Glu Met Leu	C16H29N3O6S	Bruker MetaboBASE Personal Library 3.0	0	62	122	86	138	0			0.815379	-13.3333	-0.249339
21.77	600.469	599.462	[M+H]+	TRUE	Gly Arg Val Arg Leu	C25H49N11O6	Bruker MetaboBASE Personal Library 3.0	84	140	102	58	178	58			0.817426	10.6667	0.246504
10.94	233.126	232.119	[M+H]+	TRUE	Phenobarbital	C12H12N2O3	MoNA-export-LC-MS-MS_Positive_Mode.msp	1554	1924	1664	1306	1562	2088			0.81985	62	0.243149
7.58	170.093	169.086	[M+H]+	TRUE	4-Biphenylamine	C12H11N	Bruker MetaboBASE Personal Library 3.0	330	120	182	258	184	238			0.820633	-16	-0.242066
3.88	331.114	330.107	[M+H]+	TRUE	3-[(2-phenylimidazo[1,2-a]pyrazin-3-yl)amino]benzoic acid	C19H14N4O2	Bruker MetaboBASE Personal Library 3.0	70	68	254	78	168	98			0.824109	16	0.237264
10.32	172.097	171.089	[M+H]+	TRUE	(5Z)-3-Amino-5-nonenoic acid	C9H17NO2	Bruker MetaboBASE Personal Library 3.0	2044	1894	2218	1872	1788	2354			0.824241	47.3333	0.237081
18.72	241.158	240.151	[M+H]+	TRUE	N-cyclopropyl-2,6-dimethylquinoline-4-carboxamide	C15H16N2O	Bruker MetaboBASE Personal Library 3.0	374	0	0	198	122	144			0.824452	-30	-0.23679
9.96	218.139	217.131	[M+H]+	TRUE	Securinine	C13H15NO2	MSMS-Pos-bmdms-np_20200811.msp	496	190	346	94	478	358			0.824663	34	0.236499
13.87	275.14	274.133	[M+H]+, [M+H-H2O]+	TRUE	1-[6-(morpholine-4-carbonyl)-2,3-dihydroindol-1-yl]ethanone	C15H18N2O3	Bruker MetaboBASE Personal Library 3.0	0	166	232	310	0	0			0.82498	29.3333	0.236062
17.88	222.149	221.142	[M+H]+	TRUE	NCGC00380411-01!7-(2-aminophenyl)heptanoic acid	C13H19NO2	MoNA-export-LC-MS-MS_Positive_Mode.msp	258	72	174	80	200	178			0.825651	15.3333	0.235135
4.64	230.104	229.097	[M+H]+	TRUE	Lamivudine	C8H11N3O3S	Bruker MetaboBASE Personal Library 3.0	376	480	694	496	694	248			0.826322	37.3333	0.234209
11.24	355.127	354.12	[M+H]+	TRUE	methyl 4-(2-cyano-6-methyl-1,1-dioxo-1$l^{6},4-benzothiazin-4-yl)benzoate	C18H14N2O4S	Bruker MetaboBASE Personal Library 3.0	176	142	40	100	204	92			0.827647	-12.6667	-0.232382
15.97	183.101	182.094	[M+H]+	TRUE	Triethyl phosphate	C6H15O4P	MoNA-export-LC-MS-MS_Positive_Mode.msp	514	324	568	462	428	464			0.828368	17.3333	0.231388
16.43	236.112	235.105	[M+H]+	TRUE	2-(1-phenyltetrazol-5-yl)sulfanylacetamide	C9H9N5OS	Bruker MetaboBASE Personal Library 3.0	0	0	268	252	96	0			0.828938	-26.6667	-0.230602
6	242.114	241.106	[M+H]+	TRUE	n-methylflindersine	C15H15NO2	MSMS-Pos-bmdms-np_20200811.msp	428	196	418	198	396	380			0.829837	22.6667	0.229364
12.69	255.087	254.08	[M+H]+	TRUE	Obtusaquinone	C16H14O3	MoNA-export-LC-MS-MS_Positive_Mode.msp	214	0	392	400	156	144			0.834687	-31.3333	-0.222689
5.77	334.161	333.154	[M+H]+	TRUE	Val Glu Ser	C13H23N3O7	Bruker MetaboBASE Personal Library 3.0	92	140	98	36	114	216			0.835797	-12	-0.221163
6.94	136.075	135.068	[M+H]+	TRUE	Amphetamine	C9H13N	MoNA-export-LC-MS-MS_Positive_Mode.msp	652	342	500	420	520	624			0.838248	-23.3333	-0.217795
9.6	176.038	175.03	[M+H]+	TRUE	N-ACETYL-ASPARTIC ACID	C6H9NO5	MoNA-export-LC-MS-MS_Positive_Mode.msp	368	278	724	454	480	526			0.838296	-30	-0.217729
13.79	257.175	256.167	[M+H]+	TRUE	5'-O-Methylthymidine	C11H16N2O5	MoNA-export-LC-MS-MS_Positive_Mode.msp	922	502	810	468	526	1090			0.841765	50	0.212969
15.63	163.112	162.105	[M+H]+	TRUE	Isosafrole	C10H10O2	Bruker MetaboBASE Personal Library 3.0	844	536	528	658	328	810			0.842597	37.3333	0.211828
13.09	255.16	254.153	[M+H]+	TRUE	His Val	C11H18N4O3	Bruker MetaboBASE Personal Library 3.0	570	324	498	594	438	418			0.843489	-19.3333	-0.210604
15.79	267.157	266.149	[M+H]+	TRUE	NCGC00385871-01_C15H22O4_2,8-Dihydroxy-5,5,8-trimethyl-11-oxatetracyclo[7.3.1.0~1,9~.0~3,7~]tridecan-10-one	C15H22O4	MoNA-export-LC-MS-MS_Positive_Mode.msp	364	424	420	204	466	480			0.84353	19.3333	0.210549
10.05	279.143	278.135	[M+H]+	TRUE	linolenic acid	C18H30O2	MSMS-Pos-bmdms-np_20200811.msp	906	924	470	910	816	676			0.845196	-34	-0.208266
13.48	377.207	376.199	[M+H]+	TRUE	MS-275 (Entinostat)	C21H20N4O3	Bruker MetaboBASE Personal Library 3.0	250	54	196	194	136	132			0.84758	12.6667	0.205001
21.72	688.519	687.512	[M+H]+	TRUE	PE O-21:2_12:0	C38H74NO7P	MSDIAL-TandemMassSpectralAtlas-VS69-Pos.msp	102	0	96	0	138	92			0.848415	-10.6667	-0.203859
11.15	230.138	229.131	[M+H]+	TRUE	Cer 10:1;2O/2:0	C12H23NO3	MSDIAL-TandemMassSpectralAtlas-VS69-Pos.msp	498	336	436	372	554	288			0.848467	18.6667	0.203789
3.06	118.086	117.079	[M+H]+	TRUE	5-Aminopentanoic acid	C5H11NO2	Bruker MetaboBASE Personal Library 3.0	2056	2248	3294	2336	2438	2588			0.850582	78.6667	0.200895
16.21	171.138	170.13	[M+H]+	TRUE	gamma-Decanolactone	C10H18O2	Bruker MetaboBASE Personal Library 3.0	350	618	642	272	708	536			0.852097	31.3333	0.198824
4.08	315.157	314.15	[M+H]+	TRUE	Salvianolic acid F	C17H14O6	MSMS-Pos-bmdms-np_20200811.msp	102	264	128	210	224	98			0.853059	-12.6667	-0.19751
14.48	132.102	131.094	[M+H]+	TRUE	Isoleucine	C6H13NO2	MoNA-export-LC-MS-MS_Positive_Mode.msp	3408	3466	3236	3750	3214	3254			0.855736	-36	-0.193855
3.29	108.044	107.037	[M+H]+	TRUE	3,5-Dimethylpyridine	C7H9N	Bruker MetaboBASE Personal Library 3.0	820	642	740	1026	626	446			0.855842	34.6667	0.193711
9.01	169.132	168.125	[M+H]+	TRUE	Pyridoxamine	C8H12N2O2	Bruker MetaboBASE Personal Library 3.0	0	378	372	392	262	0			0.859897	32	0.188179
12.11	193.162	192.155	[M+H]+	TRUE	Thymyl acetate	C12H16O2	Bruker MetaboBASE Personal Library 3.0	608	258	252	262	376	410			0.86199	23.3333	0.185328
6.95	182.082	181.075	[M+H]+	TRUE	L-Tyrosine	C9H11NO3	Bruker HMDB Metabolite Library_2.0	154	504	240	162	182	474			0.863767	26.6667	0.182908
8.98	221.051	220.044	[M+H]+	TRUE	5-Hydroxytryptophan	C11H12N2O3	MoNA-export-LC-MS-MS_Positive_Mode.msp	240	298	314	184	324	378			0.863904	-11.3333	-0.182722
8.05	211.144	210.137	[M+H]+	TRUE	N-(5-methyl-1,2-oxazol-3-yl)-2,3-dihydro-1,4-dioxine-5-carboxamide	C9H10N2O4	Bruker MetaboBASE Personal Library 3.0	160	266	144	204	256	138			0.864466	-9.33333	-0.181956
17.62	227.167	226.159	[M+H]+	TRUE	N-desmethylpheniramine	C15H18N2	MoNA-export-LC-MS-MS_Positive_Mode.msp	1038	1064	778	930	1076	810			0.866862	21.3333	0.178696
14.74	214.089	213.082	[M+H]+	TRUE	Simetryn	C8H15N5S	MoNA-export-LC-MS-MS_Positive_Mode.msp	202	276	410	280	370	196			0.867829	14	0.177381
2.95	84.0813	83.074	[M+H]+	TRUE	2-Methyl-1-Pyrroline	C5H9N	Bruker MetaboBASE Personal Library 3.0	2722	2342	2256	2462	2604	2150			0.868307	34.6667	0.176732
3.7	181.098	180.09	[M+H]+	TRUE	Rilmenidine	C10H16N2O	Bruker MetaboBASE Personal Library 3.0	0	514	216	0	336	298			0.869681	32	0.174864
6.65	155.045	154.038	[M+H]+	TRUE	2,6-Dihydroxy-4-Methoxytoluene	C8H10O3	Bruker MetaboBASE Personal Library 3.0	640	462	332	792	372	358			0.869919	-29.3333	-0.17454
12.81	277.205	276.198	[M+H]+	TRUE	1-methyl-3-(2-oxo-2-piperidin-1-ylethyl)-5,6,7,7a-tetrahydro-4H-indol-2-one	C16H24N2O2	Bruker MetaboBASE Personal Library 3.0	360	176	242	416	142	270			0.870225	-16.6667	-0.174124
5.03	232.064	231.057	[M+H]+	TRUE	2-[(2-hydroxy-3-methylbutanoyl)amino]-4-methylpentanoic acid	C11H21NO4	MoNA-export-LC-MS-MS_Positive_Mode.msp	340	0	462	254	216	260			0.871222	24	0.17277
17.38	218.119	217.112	[M+H]+	TRUE	ETHOXYQUIN	C14H19NO	MoNA-export-LC-MS-MS_Positive_Mode.msp	226	0	282	204	78	280			0.871485	-18	-0.172412
10.22	173.132	172.125	[M+H]+	TRUE	NORELEAGNINE	C11H12N2	Bruker MetaboBASE Personal Library 3.0	168	432	310	234	250	380			0.871862	15.3333	0.1719
15.73	263.078	262.07	[M+H]+	TRUE	NCGC00380275-01_C12H22O6_beta-D-Glucopyranoside, (3Z)-3-hexen-1-yl	C12H22O6	MoNA-export-LC-MS-MS_Positive_Mode.msp	192	188	46	94	0	398			0.873199	-22	-0.170085
4.15	116.071	115.064	[M+H]+	TRUE	1-AMINOCYCLOBUTANE CARBOXYLIC ACID	C5H9NO2	Bruker MetaboBASE Personal Library 3.0	1710	1606	1818	1496	2066	1468			0.873445	34.6667	0.169751
12.35	383.208	382.201	[M+H]+	TRUE	(3S)-3-(2-methylpyrimidin-5-yl)-9-(5,6,7,8-tetrahydro-1,8-naphthyridin-2-yl)nonanoic acid	C22H30N4O2	MoNA-export-LC-MS-MS_Positive_Mode.msp	96	238	0	178	0	112			0.873555	14.6667	0.169602
13.73	366.141	365.133	[M+H]+	TRUE	Isopentenyl-Adenine-7-glucoside	C16H23N5O5	MoNA-export-LC-MS-MS_Positive_Mode.msp	0	50	116	78	112	0			0.873628	-8	-0.169502
5.96	151.086	150.079	[M+H]+	TRUE	(+)-(S)-Carvone	C10H14O	Bruker HMDB Metabolite Library_2.0	248	266	620	296	570	342			0.875551	-24.6667	-0.166894
11.6	306.144	305.136	[M+H]+	TRUE	ethyl 5-methoxy-1-(2-methoxy-2-oxoethyl)-2-methylindole-3-carboxylate	C16H19NO5	Bruker MetaboBASE Personal Library 3.0	82	252	158	148	130	188			0.875879	8.66667	0.166448
18.98	268.098	267.091	[M+H]+	TRUE	methyl 2-[2-(2,5-dimethylanilino)-2-oxoethyl]sulfanylacetate	C13H17NO3S	Bruker MetaboBASE Personal Library 3.0	142	62	82	190	0	66			0.877054	10	0.164855
4.05	275.124	274.117	[M+H]+	TRUE	3-methyl-N-[1-(4-methylphenyl)-2-oxopyrrolidin-3-yl]butanamide	C16H22N2O2	Bruker MetaboBASE Personal Library 3.0	586	532	408	502	308	660			0.878528	18.6667	0.162857
21.34	293.247	292.239	[M+H]+	TRUE	9(Z),11(E),13(E)-Octadecatrienoic Acid methyl ester	C19H32O2	Bruker MetaboBASE Personal Library 3.0	180	76	0	0	92	202			0.879331	-12.6667	-0.161768
6.92	201.118	200.11	[M+H]+	TRUE	1,4-bis(3-Aminopropyl)piperazine	C10H24N4	Bruker MetaboBASE Personal Library 3.0	1536	1240	1596	1688	1394	1362			0.881599	-24	-0.158695
10.33	134.096	133.089	[M+H]+	TRUE	2-Oxindole	C8H7NO	MoNA-export-LC-MS-MS_Positive_Mode.msp	120	338	78	202	118	176			0.882021	13.3333	0.158124
11.72	224.092	223.085	[M+H]+	TRUE	2-Aminoanthraquinone	C14H9NO2	MoNA-export-LC-MS-MS_Positive_Mode.msp	202	0	868	522	394	282			0.882629	-42.6667	-0.1573
5.48	184.104	183.097	[M+H]+	TRUE	Epinephrine	C9H13NO3	MoNA-export-LC-MS-MS_Positive_Mode.msp	258	338	232	308	266	270			0.884928	-5.33333	-0.154189
11.97	312.125	311.117	[M+H]+	TRUE	Feruloyl dehydrotyramine (isomer of 1655)	C18H17NO4	MoNA-export-LC-MS-MS_Positive_Mode.msp	258	184	180	210	192	208			0.885143	4	0.153897
17.02	353.268	352.26	[M+H]+	TRUE	[(1R,2S,3S,4R,4aS)-2,3-dihydroxy-3,4a,8,8-tetramethyl-4-[(E)-3-oxobut-1-enyl]-2,4,5,6,7,8a-hexahydro-1H-naphthalen-1-yl] acetate	C20H32O5	MoNA-export-LC-MS-MS_Positive_Mode.msp	128	0	108	70	140	0			0.885897	8.66667	0.152878
16.21	197.118	196.11	[M+H]+	TRUE	(7E)-2-acetyl-2,3,4,5-tetrahydrooxonine-6,9-dione	C10H12O4	Bruker MetaboBASE Personal Library 3.0	394	256	344	576	310	166			0.886094	-19.3333	-0.15261
5.87	192.069	191.061	[M+H]+	TRUE	Nitrilotriacetic acid	C6H9NO6	Bruker MetaboBASE Personal Library 3.0	482	722	580	800	716	338			0.889911	-23.3333	-0.14745
3.05	131.083	130.076	[M+H]+	TRUE	MEVALOLACTONE	C6H10O3	MoNA-export-LC-MS-MS_Positive_Mode.msp	1764	1368	2516	1734	2138	1614			0.891637	54	0.145117
5.31	234.045	233.037	[M+H]+	TRUE	ethyl 2,3-dioxo-1,4-dihydroquinoline-4-carboxylate	C12H11NO4	MoNA-export-LC-MS-MS_Positive_Mode.msp	242	492	292	322	260	488			0.892934	-14.6667	-0.143366
13.91	211.17	210.163	[M+H]+	TRUE	AC1L6USH	C12H22N2O	Bruker MetaboBASE Personal Library 3.0	440	444	238	384	354	414			0.893583	-10	-0.142489
14.67	249.148	248.141	[M+H]+	TRUE	NCGC00385953-01_C15H20O3_(9E)-3,6,10-Trimethyl-7,8,11,11a-tetrahydrocyclodeca[b]furan-2,5(4H,6H)-dione	C15H20O3	MoNA-export-LC-MS-MS_Positive_Mode.msp	422	1074	806	1004	412	1000			0.895988	-38	-0.139242
15.66	299.065	298.058	[M+H]+	TRUE	pterocarpin methylether	C17H14O5	MSMS-Pos-bmdms-np_20200811.msp	3486	2718	2584	3030	2636	3252			0.902971	-43.3333	-0.129826
15.64	308.149	307.142	[M+H]+	TRUE	ethyl 4-anilino-7-methyl-1,8-naphthyridine-3-carboxylate	C18H17N3O2	Bruker MetaboBASE Personal Library 3.0	94	36	160	84	84	108			0.90496	4.66667	0.127147
8.05	258.105	257.097	[M+H]+	TRUE	2'-O-Methylcytidine	C10H15N3O5	MoNA-export-LC-MS-MS_Positive_Mode.msp	1066	430	260	796	586	472			0.907145	-32.6667	-0.124205
11.96	198.112	197.105	[M+H]+	TRUE	Simeton	C8H15N5O	MoNA-export-LC-MS-MS_Positive_Mode.msp	876	300	270	700	496	332			0.908799	-27.3333	-0.121978
4.95	260.123	259.115	[M+H]+	TRUE	Gln Ile	C11H21N3O4	Bruker MetaboBASE Personal Library 3.0	540	684	658	910	566	456			0.913279	-16.6667	-0.115952
5.86	282.119	281.112	[M+H]+	TRUE	1-Methyladenosine	C11H15N5O4	Bruker HMDB Metabolite Library_2.0	226	526	324	502	334	278			0.914678	-12.6667	-0.114071
13.02	212.129	211.122	[M+H]+	TRUE	Metaproterenol	C11H17NO3	Bruker MetaboBASE Personal Library 3.0	242	356	250	200	156	458			0.916148	11.3333	0.112095
9.6	152.071	151.064	[M+H]+	TRUE	p-Acetamidophenol (Acetaminophen, Tylenol)	C8H9NO2	Bruker MetaboBASE Personal Library 3.0	396	288	290	512	290	134			0.917832	12.6667	0.109832
2.66	332.095	309.106	[M+Na]+, [M+K]+	TRUE	INDOXYL-BETA-GLUCURONIDE	C14H15NO7	MoNA-export-LC-MS-MS_Positive_Mode.msp	110	168	150	148	202	90			0.918236	-4	-0.10929
2.7	252.108	251.101	[M+H]+	TRUE	Muramic acid	C9H17NO7	MoNA-export-LC-MS-MS_Positive_Mode.msp	9446	9132	9318	8234	10474	9398			0.919817	-70	-0.107166
12.21	373.222	372.215	[M+H]+	TRUE	NCGC00385377-01_C19H32O7_4-(2,6,6-Trimethyl-4-oxo-2-cyclohexen-1-yl)-2-butanyl beta-D-glucopyranoside	C19H32O7	MoNA-export-LC-MS-MS_Positive_Mode.msp	66	90	86	150	38	42			0.920037	4	0.106871
12.87	303.207	302.2	[M+H]+	TRUE	Sandaracopimaric acid	C20H30O2	Bruker MetaboBASE Personal Library 3.0	162	510	188	400	190	308			0.925559	-12.6667	-0.0994587
20.12	179.143	178.136	[M+H]+	TRUE	5-Phenylvaleric acid	C11H14O2	MoNA-export-LC-MS-MS_Positive_Mode.msp	56	288	316	378	78	168			0.925894	12	0.0990103
20.92	118.086	117.079	[M+H]+	TRUE	Valine	C5H11NO2	MoNA-export-LC-MS-MS_Positive_Mode.msp	4406	4916	5520	4182	5772	5050			0.92797	-54	-0.0962249
18.43	291.196	308.2	[M+H-H2O]+, [M+H]+, [M+Na]+	TRUE	NCGC00385282-01_C18H28O4_(3E,5R,6E,8S,9E,13S,14R)-5-Hydroxy-8-methoxy-5,9,13,14-tetramethyloxacyclotetradeca-3,6,9-trien-2-one	C18H28O4	MoNA-export-LC-MS-MS_Positive_Mode.msp	244	248	126	116	286	198			0.929076	6	0.0947421
9.95	307.168	306.161	[M+H]+	TRUE	Lys Cys Gly	C11H22N4O4S	Bruker MetaboBASE Personal Library 3.0	276	350	524	380	378	372			0.932131	6.66667	0.0906473
8.58	373.176	372.168	[M+H]+	TRUE	Leu Leu Lys	C18H36N4O4	Bruker MetaboBASE Personal Library 3.0	284	126	92	276	132	72			0.935117	7.33333	0.0866464
11.43	353.219	352.212	[M+H]+	TRUE	3,3-dimethyl-N-[4-[5-methyl-4-(pyrazol-1-ylmethyl)-1,3-oxazol-2-yl]phenyl]butanamide	C20H24N4O2	Bruker MetaboBASE Personal Library 3.0	0	94	154	108	88	64			0.935701	-4	-0.0858634
20.86	342.3	341.293	[M+H]+	TRUE	SPB 21:1;2O	C21H43NO2	MSDIAL-TandemMassSpectralAtlas-VS69-Pos.msp	200	284	266	342	318	110			0.935962	-6.66667	-0.0855138
9.57	158.081	157.074	[M+H]+	TRUE	4-oxo 2-Nonenal-d3	C9D3H11O2	Bruker MetaboBASE Personal Library 3.0	4238	3736	3316	3870	4170	3338			0.939115	-29.3333	-0.0812912
15.38	303.215	302.208	[M+H]+	TRUE	Eicosapentaenoic acid	C20H30O2	Bruker MetaboBASE Personal Library 3.0	136	0	72	190	0	0			0.9397	6	0.0805081
12.03	291.135	290.128	[M+H]+	TRUE	N-(2-methoxyethyl)-3-oxo-2-propyl-1,4-dihydroisoquinoline-1-carboxamide	C16H22N2O3	Bruker MetaboBASE Personal Library 3.0	246	0	352	240	140	192			0.939997	8.66667	0.0801112
13.24	215.175	214.168	[M+H]+	TRUE	(6R,7R)-7-azaniumyl-3-methyl-8-oxo-5-thia-1-azabicyclo[4.2.0]oct-2-ene-2-carboxylate	C8H10N2O3S	MSMS-Pos-bmdms-np_20200811.msp	170	0	422	0	0	542			0.942816	16.6667	0.0763374
3.93	189.123	188.116	[M+H]+	TRUE	Alanylvaline	C8H16N2O3	Bruker MetaboBASE Personal Library 3.0	3862	3676	4174	4410	3686	3678			0.94526	-20.6667	-0.0730675
10.52	321.146	320.139	[M+H]+	TRUE	5-[[3-(2-phenoxyethyl)pyrrolidin-1-yl]methyl]-1H-indole	C21H24N2O	Bruker MetaboBASE Personal Library 3.0	420	134	100	126	162	340			0.946398	8.66667	0.0715453
2.66	159.076	158.069	[M+H]+	TRUE	(S)-1-carbamoylpyrrolidine-2-carboxylic acid	C6H10N2O3	MSMS-Pos-bmdms-np_20200811.msp	1162	1272	1410	940	1348	1600			0.946461	-14.6667	-0.0714613
21.74	443.335	420.346	[M+Na]+, [M+H]+	TRUE	(1S,4S,5R,9S,10R,13R,14R)-14-hydroxy-5,9-dimethyl-14-{[(3-methylbutanoyl)oxy]methyl}tetracyclo[11.2.1.0รยน,รยนรข๏ฟฝยฐ.0รข๏ฟฝยด,รข๏ฟฝยน]hexadecane-5-carboxylic acid	C25H40O5	MoNA-export-LC-MS-MS_Positive_Mode.msp	110	84	296	102	316	92			0.949524	-6.66667	-0.0673649
21.18	463.304	462.297	[M+H]+	TRUE	N-[(3,5-difluorophenyl)methyl]-9-(4-ethylphenyl)sulfonyl-1,4,9-triazaspiro[5.5]undec-4-en-5-amine	C23H28F2N4O2S	Bruker MetaboBASE Personal Library 3.0	138	106	68	98	202	0			0.951444	4	0.0647977
17.07	256.191	255.184	[M+H]+	TRUE	N-(1H-benzimidazol-2-yl)-1,3-dimethylpyrazole-4-carboxamide	C13H13N5O	Bruker MetaboBASE Personal Library 3.0	146	114	38	100	140	50			0.951586	2.66667	0.0646086
3.12	229.085	228.078	[M+H]+	TRUE	2-[(6-amino-4-oxo-1H-pyrimidin-2-yl)sulfanyl]-N,N-dimethylacetamide	C8H12N4O2S	Bruker MetaboBASE Personal Library 3.0	1376	1244	1310	972	1318	1680			0.951946	-13.3333	-0.0641269
14.69	336.218	335.21	[M+H]+	TRUE	ethyl 4-[(4-ethylphenyl)methylamino]quinazoline-2-carboxylate	C20H21N3O2	Bruker MetaboBASE Personal Library 3.0	80	54	78	0	142	78			0.952307	-2.66667	-0.0636446
2.97	250.124	249.117	[M+H]+	TRUE	Gln Cys	C8H15N3O4S	Bruker MetaboBASE Personal Library 3.0	1026	836	1000	750	1182	956			0.953007	-8.66667	-0.0627091
8.56	341.218	340.21	[M+H]+	TRUE	Lys Gly His	C14H24N6O4	Bruker MetaboBASE Personal Library 3.0	86	94	88	284	0	0			0.957788	-5.33333	-0.0563199
5.9	246.106	245.099	[M+H]+	TRUE	2-(7-ethyl-3-oxo-5-propan-2-yl-[1,2,4]triazolo[4,3-c]pyrimidin-2-yl)acetonitrile	C12H15N5O	Bruker MetaboBASE Personal Library 3.0	0	636	422	458	428	136			0.957815	12	0.0562835
11.53	195.113	194.105	[M+H]+	TRUE	4-hydroxymellein	C10H10O4	MoNA-export-LC-MS-MS_Positive_Mode.msp	506	554	616	1042	0	584			0.9588	16.6667	0.0549678
2.94	336.14	335.133	[M+H]+	TRUE	1-(1H-indazol-3-yl)-N-(5-methylpyridin-2-yl)-5-oxopyrrolidine-3-carboxamide	C18H17N5O2	Bruker MetaboBASE Personal Library 3.0	54	138	288	182	60	252			0.960472	-4.66667	-0.0527345
21.87	319.284	318.277	[M+H]+, [M+Na]+	TRUE	Ala Gln Thr	C12H22N4O6	Bruker MetaboBASE Personal Library 3.0	536	664	670	572	574	714			0.961069	3.33333	0.051937
16.11	122.097	121.09	[M+H]+	TRUE	Phenylethylamine	C8H11N	MoNA-export-LC-MS-MS_Positive_Mode.msp	806	418	488	526	470	696			0.96362	6.66667	0.04853
3.51	99.0915	98.0842	[M+H]+	TRUE	3-Methyl-5-pyrazolone	C4H6N2O	Bruker MetaboBASE Personal Library 3.0	400	486	200	290	212	566			0.967114	6	0.0438654
3.44	200.139	199.132	[M+H]+	TRUE	5-Nitroacenaphthene	C12H9NO2	Bruker MetaboBASE Personal Library 3.0	1062	734	1180	1052	1016	926			0.967541	-6	-0.0432953
4.11	129.018	146.022	[M+H-H2O]+, [M+H]+	TRUE	3-Ureidoisobutyric acid [M+H-H2O]+; AIF; CE10; MS2Dec	C5H10N2O3	MoNA-export-LC-MS-MS_Positive_Mode.msp	308	310	248	220	498	134			0.96868	4.66667	0.0417749
8.34	225.123	224.116	[M+H]+	TRUE	Methyl Jasmonate	C13H20O3	MSMS-Pos-bmdms-np_20200811.msp	702	528	378	416	448	762			0.968921	-6	-0.041454
3.47	187.025	186.017	[M+H]+	TRUE	D-(-)-3-PHOSPHOGLYCERIC ACID	C3H7O7P	MoNA-export-LC-MS-MS_Positive_Mode.msp	148	148	226	0	284	248			0.97312	-3.33333	-0.035849
7.03	148.051	147.044	[M+H]+	TRUE	5,6-Dimethylbenzotriazole	C8H9N3	MoNA-export-LC-MS-MS_Positive_Mode.msp	208	570	300	310	344	436			0.973912	-4	-0.0347933
13.58	343.119	342.112	[M+H]+	TRUE	NCGC00380712-01_C19H18O6_1,3-Cyclobutanedicarboxylic acid, 2,4-bis(4-hydroxyphenyl)-, monomethyl ester	C19H18O6	MoNA-export-LC-MS-MS_Positive_Mode.msp	64	82	78	100	0	128			0.974516	-1.33333	-0.0339863
21.21	324.29	323.283	[M+H]+	TRUE	Linoleoyl Ethanolamide	C20H37NO2	Bruker MetaboBASE Personal Library 3.0	82	0	122	60	42	98			0.974702	1.33333	0.0337388
13.53	325.227	324.219	[M+H]+	TRUE	N-benzyl-3-[3-(4-fluorophenyl)-1,2-oxazol-4-yl]propanamide	C19H17FN2O2	Bruker MetaboBASE Personal Library 3.0	0	132	372	116	290	110			0.975783	-4	-0.0322959
21.1	590.429	589.421	[M+H]+	TRUE	NAGly 17:1/17:2	C36H63NO5	MSDIAL-TandemMassSpectralAtlas-VS69-Pos.msp	154	0	126	0	150	124			0.977352	2	0.030203
11.08	323.166	322.159	[M+H]+	TRUE	Feruloyl lysine	C16H22N2O5	MoNA-export-LC-MS-MS_Positive_Mode.msp	142	150	312	0	318	276			0.97809	3.33333	0.0292183
19.9	355.283	354.276	[M+H]+, [M+H-H2O]+	TRUE	2-Linoleoyl Glycerol	C21H38O4	Bruker MetaboBASE Personal Library 3.0	254	190	72	160	256	106			0.978275	-2	-0.0289723
6.09	344.092	343.084	[M+H]+	TRUE	1-(2,3-dimethylpyrido[2,3-b]pyrazin-7-yl)-N-(2-methoxyethyl)piperidine-3-carboxamide	C18H25N5O2	Bruker MetaboBASE Personal Library 3.0	172	40	130	80	96	162			0.978416	1.33333	0.0287837
8.93	174.149	173.142	[M+H]+	TRUE	AMINO(4-HYDROXYCYCLOHEXYL)ACETIC ACID	C8H15NO3	MoNA-export-LC-MS-MS_Positive_Mode.msp	636	718	330	842	402	426			0.981116	4.66667	0.0251826
20.89	265.216	264.208	[M+H]+, [M+Na]+	TRUE	Methyl 7,10,13-hexadecatrienoate	C17H28O2	Bruker MetaboBASE Personal Library 3.0	84	0	326	198	204	0			0.983124	2.66667	0.0225039
7.03	322.141	321.134	[M+H]+	TRUE	Dehydrohistidyl-tryptophanyl-diketopiperazine	C17H15N5O2	MoNA-export-LC-MS-MS_Positive_Mode.msp	102	60	158	132	116	70			0.985264	0.666667	0.0196494
6.71	173.129	172.122	[M+H]+	TRUE	Sulfanilamide	C6H8N2O2S	MoNA-export-LC-MS-MS_Positive_Mode.msp	130	218	292	158	320	158			0.98601	1.33333	0.018655
9.27	232.119	231.112	[M+H]+	TRUE	4-Formylaminoantipyrine	C12H13N3O2	MoNA-export-LC-MS-MS_Positive_Mode.msp	738	468	974	1022	668	480			0.988421	3.33333	0.015439
9.57	151.122	150.115	[M+H]+	TRUE	4`-Aminoacetanilide	C8H10N2O	MoNA-export-LC-MS-MS_Positive_Mode.msp	562	922	1042	518	1120	878			0.988972	3.33333	0.0147045
8.28	228.099	227.092	[M+H]+	TRUE	1-(4-Anilinophenyl)urea	C13H13N3O	Bruker MetaboBASE Personal Library 3.0	256	1016	598	756	526	598			0.989132	-3.33333	-0.0144917
21.6	280.263	279.256	[M+H]+	TRUE	Linoleamide	C18H33NO	Bruker MetaboBASE Personal Library 3.0	616	344	152	358	436	312			0.989239	2	0.0143485
14.07	248.133	247.126	[M+H]+	TRUE	LYCOPODINE	C16H25NO	Bruker MetaboBASE Personal Library 3.0	522	392	180	328	428	334			0.990458	1.33333	0.0127231
1.52	132.102	131.094	[M+H]+	TRUE	5-Aminolevulinic acid	C5H9NO3	MoNA-export-LC-MS-MS_Positive_Mode.msp	2824	2518	2700	2682	2582	2782			0.990564	-1.33333	-0.0125821
15.25	205.122	204.115	[M+H]+	TRUE	HUMULENE (alpha)	C15H24	MoNA-export-LC-MS-MS_Positive_Mode.msp	322	316	332	236	424	308			0.990903	0.666667	0.0121295
11.83	330.156	329.149	[M+H]+	TRUE	4-(6-fluoro-2-methyl-3,4-dihydro-2H-quinoline-1-carbonyl)-2,2-dimethylbicyclo[2.2.1]heptan-3-one	C20H24FNO2	Bruker MetaboBASE Personal Library 3.0	148	204	112	82	314	70			0.994033	-0.666667	-0.00795557
2.23	169.047	168.04	[M+H]+	TRUE	Vanillic acid	C8H8O4	MSMS-Pos-bmdms-np_20200811.msp	25252	24398	25750	23840	27436	24102			0.995503	7.33333	0.00599646
8.61	199.109	198.102	[M+H]+	TRUE	4-Nitrosodiphenylamine	C12H10N2O	MoNA-export-LC-MS-MS_Positive_Mode.msp	582	774	684	690	618	732			1	0	0
12.99	204.102	203.094	[M+H]+	TRUE	Alpha-Pyrrolidinopropiophenone	C13H17NO	Bruker MetaboBASE Personal Library 3.0	454	442	206	386	260	456			1	0	0
17.76	393.286	392.278	[M+H]+	TRUE	Hyodeoxycholic acid	C24H40O4	MoNA-export-LC-MS-MS_Positive_Mode.msp	3744	3886	3316	3634	4080	3232			1	0	0
11.67	209.118	208.111	[M+H]+, [M+H-H2O]+	TRUE	NCGC00380942-01_C13H20O2_1H-Indene-3-carboxylic acid, 3a,4,5,6,7,7a-hexahydro-3a,7,7-trimethyl-	C13H20O2	MoNA-export-LC-MS-MS_Positive_Mode.msp	1748	2356	1878	2214	1742	2026			1	0	0
