# Supplementary material for: Antiviral and Anticancer Activities of Stingless Bee Propolis from Tetragonula drescheri and Tetragonula pagdeni: Toward Development of Prototype Healthcare Pharmaceuticals
Source: Int J Mol Sci. 2026 Apr 27;27(9):3855. doi: 10.3390/ijms27093855 (PMC13163722; doi:10.3390/ijms27093855)
Supplement: Supplementary file 1 [file ijms-27-03855-s001.zip › File 2. Negative-ion mode.xlsx]

## Sheet: PEE
RT [min]	m/z meas.	M meas.	Ions	MS/MS	Name	Molecular Formula	Annotation Source	PEE_D_negative_RA5_01_16053	PEE_D_negative_RA5_02_16054	PEE_D_negative_RA5_03_16055	PWE_P_100_negative_RA6_01_16056	PWE_P_100_negative_RA6_02_16057	PWE_P_100_negative_RA6_03_16058	C: Student's T-test Significant PEE_D_PWE_P_100	C: Student's T-test significant	N: Student's T-test p-value PEE_D_PWE_P_100	N: Student's T-test Difference PEE_D_PWE_P_100	N: Student's T-test Test statistic PEE_D_PWE_P_100
15.22	209.217	210.224	[M-H]-	TRUE	(-)-Jasmonic acid	C12H18O3	Bruker MetaboBASE Personal Library 3.0	1278	1474	1296	1316	1418	1530			0.458856	-72	-0.81884
8.22	313.235	314.242	[M-H]-	TRUE	(+)-Cannabidiol	C21H30O2	MSMS-Neg-Vaniya-Fiehn_Natural_Products_Library_20200109.msp	230	540	188	244	214	62			0.305909	146	1.17292
7.31	279.176	280.183	[M-H]-	TRUE	(1R,2E,7R,10E,12S,13S,15R)-12,15-dihydroxy-7-methyl-8-oxabicyclo[11.3.0]hexadeca-2,10-dien-9-one	C16H24O4	MoNA-export-LC-MS-MS_Negative_Mode.msp	1985	2096	1682	2080	1770	1788			0.806666	41.6667	0.261436
13.61	249.147	250.154	[M-H]-	TRUE	(1R,5S,6S,8R)-8-Hydroxy-11-(hydroxymethyl)-1,5,11-trimethyltricyclo[6.2.1.02,6]undec-2-en-9-one	C15H22O3	Bruker MetaboBASE Personal Library 3.0	92	0	46	140	122	98			0.0644438	-74	-2.53322
8.56	314.242	315.249	[M-H]-	TRUE	(2E,4E)-N-[2-(4-hydroxyphenyl)ethyl]dodeca-2,4-dienamide	C20H29NO2	MSMS-Neg-Vaniya-Fiehn_Natural_Products_Library_20200109.msp	178	247	204	400	516	234			0.108346	-173.667	-2.06087
8.56	332.261	333.269	[M-H]-	TRUE	(2E,4E,12Z)-N-(2-methylpropyl)octadeca-2,4,12-trienamide	C22H39NO	MoNA-export-LC-MS-MS_Negative_Mode.msp	344	476	350	266	406	172			0.248183	108.667	1.35057
9.03	425.328	426.335	[M-H]-	TRUE	(2E,6E,10E)-13-[(2R)-6-hydroxy-2,8-dimethyl-3,4-dihydrochromen-2-yl]-2,6,10-trimethyltrideca-2,6,10-trienoic acid	C27H38O4	MoNA-export-LC-MS-MS_Negative_Mode.msp	980	1234	416	376	312	364			0.0959281	526	2.1689
4.42	506.408	507.415	[M-H]-	TRUE	(2E,6E,12E)-18-(2,6-dioxopiperidin-4-yl)-9,11-dihydroxy-8-methoxy-10,12,14-trimethyl-15-oxooctadeca-2,6,12-trienoic acid	C27H41NO8	MoNA-export-LC-MS-MS_Negative_Mode.msp	1574	1416	1508	58	134	72	+	PEE_D_PWE_P_100	1.04826e-05	1411.33	27.4449
14.38	327.376	328.383	[M-H]-	TRUE	(2S)-2-[(1S)-1-carboxyundecyl]-5-oxotetrahydrofuran-2-carboxylic acid	C17H28O6	MoNA-export-LC-MS-MS_Negative_Mode.msp	4138	4317	4522	746	692	256	+	PEE_D_PWE_P_100	3.89926e-05	3761	19.7215
8.14	183.117	184.124	[M-H]-	TRUE	(3S,6S)-3-Methyl-6-(2-methylpropyl)piperazine-2,5-dione	C9H16N2O2	Bruker MetaboBASE Personal Library 3.0	350	601	520	122	184	188	+	PEE_D_PWE_P_100	0.0133667	325.667	4.23031
17.1	265.181	266.189	[M-H]-	TRUE	(4aR,5S)-9,9a-dihydroxy-3,4a,5-trimethyl-5,6,7,8,8a,9-hexahydro-4H-benzo[f][1]benzofuran-2-one	C15H22O4	MSMS-Neg-Vaniya-Fiehn_Natural_Products_Library_20200109.msp	52	0	108	46	78	0			0.771043	12	0.311411
14.83	299.331	300.339	[M-H]-	TRUE	(5E)-2-heptyl-3,4,7-trihydroxy-2,3,4,7,8,9-hexahydrooxecin-10-one	C16H28O5	MSMS-Neg-Vaniya-Fiehn_Natural_Products_Library_20200109.msp	104	0	502	340	198	248			0.724301	-60	-0.378485
6.1	263.172	264.18	[M-H]-	TRUE	(5E)-4,9-dihydroxy-6-methyl-3,10-dimethylidene-4,7,8,9,11,11a-hexahydro-3aH-cyclodeca[b]furan-2-one	C15H20O4	MSMS-Neg-Vaniya-Fiehn_Natural_Products_Library_20200109.msp	188	250	182	114	112	592			0.703098	-66	-0.409581
7.71	197.102	198.109	[M-H]-	TRUE	(5E,8Z)-4,7-dihydroxy-2-methyl-2,3,4,7-tetrahydrooxecin-10-one	C10H14O4	MSMS-Neg-Vaniya-Fiehn_Natural_Products_Library_20200109.msp	246	466	404	290	384	52			0.334357	130	1.09672
11.06	317.288	318.295	[M-H]-	TRUE	(E)-5-(1,2,4a,5-tetramethyl-7-oxo-3,4,8,8a-tetrahydro-2H-naphthalen-1-yl)-3-methylpent-2-enoic acid	C20H30O3	MSMS-Neg-Vaniya-Fiehn_Natural_Products_Library_20200109.msp	262	532	360	364	228	272			0.336092	96.6667	1.09227
8.99	223.157	224.164	[M-H]-	TRUE	(E,2S,3R)-5-[3-hydroxy-2-(hydroxymethyl)phenyl]pent-4-ene-2,3-diol	C12H16O4	MSMS-Neg-Vaniya-Fiehn_Natural_Products_Library_20200109.msp	252	405	130	196	238	566			0.642087	-71	-0.50193
21.88	132.989	133.996	[M-H]-	TRUE	(S)-Malate	C4H6O5	MoNA-export-LC-MS-MS_Negative_Mode.msp	19050	20273	14954	22103	19898	21204			0.160712	-2976	-1.71914
11.35	241.235	242.242	[M-H]-	TRUE	(Z)-2-octylpent-2-enedioic acid	C13H22O4	MoNA-export-LC-MS-MS_Negative_Mode.msp	16096	17213	16438	4078	4692	4235	+	PEE_D_PWE_P_100	5.42623e-06	12247.3	32.3761
3.79	335.236	336.244	[M-H]-	TRUE	(Z)-5-[(1S,2R,4aR,8aR)-5-(hydroxymethyl)-1,2,4a-trimethyl-2,3,4,7,8,8a-hexahydronaphthalen-1-yl]-3-(hydroxymethyl)pent-2-enoic acid	C20H32O4	MSMS-Neg-Vaniya-Fiehn_Natural_Products_Library_20200109.msp	470	1276	282	868	994	396			0.839612	-76.6667	-0.215923
11.54	337.258	338.266	[M-H]-	TRUE	5,6-Dihydroxyeicosatrienoic acid	C20H34O4	Bruker MetaboBASE Personal Library 3.0	2944	3199	1902	1614	1543	1983			0.0821904	968.333	2.30825
11	356.303	357.31	[M-H]-	TRUE	4,4′-[(4-Butylphenyl)imino]dibenzaldehyde	C24H23NO2	Bruker MetaboBASE Personal Library 3.0	276	487	370	198	286	86			0.0894851	187.667	2.23127
5.7	227.178	228.186	[M-H]-	TRUE	(R)-Mevalonic acid-5-phosphate	C6H13O7P	Bruker MetaboBASE Personal Library 3.0	220	456	474	194	184	336			0.202419	145.333	1.52302
7.9	308.193	309.2	[M-H]-	TRUE	tetrahydronaphthalen-1-ol	C21H27NO	Bruker MetaboBASE Personal Library 3.0	740	847	414	110	190	158	+	PEE_D_PWE_P_100	0.0177153	514.333	3.88835
8.53	331.276	332.284	[M-H]-	TRUE	[10]-Shogaol	C21H32O3	Bruker MetaboBASE Personal Library 3.0	512	698	318	418	544	162			0.439521	134.667	0.857473
11.43	363.261	364.268	[M-H]-	TRUE	[12-hydroxy-6-(hydroxymethyl)-10-methyl-2-(4-methylpent-3-enyl)dodeca-2,6,10-trienyl] acetate	C22H36O4	MSMS-Neg-Vaniya-Fiehn_Natural_Products_Library_20200109.msp	632	876	706	186	430	516	+	PEE_D_PWE_P_100	0.0421271	360.667	2.94623
3.27	297.228	298.235	[M-H]-	TRUE	[5-hydroxy-3-(hydroxymethyl)-2-oxo-6-propan-2-ylcyclohex-3-en-1-yl] 3-methylpentanoate	C16H26O5	MoNA-export-LC-MS-MS_Negative_Mode.msp	1758	1502	1022	2090	1716	1968			0.109268	-497.333	-2.0534
10.03	181.139	182.147	[M-H]-	TRUE	1-(4-Methoxyphenyl)-1,2-propanediol	C10H14O3	Bruker MetaboBASE Personal Library 3.0	2602	2816	2606	1490	2046	1546	+	PEE_D_PWE_P_100	0.00673532	980.667	5.15196
13.34	243.243	244.25	[M-H]-	TRUE	1,11-Undecanedicarboxylic acid	C13H24O4	Bruker HMDB Metabolite Library_2.0	1522	1715	1614	556	664	682	+	PEE_D_PWE_P_100	0.000134845	983	14.4087
2.9	105.071	106.078	[M-H]-	TRUE	1,2,4-Butanetriol	C4H10O3	Bruker MetaboBASE Personal Library 3.0	11824	13092	11392	22828	21708	23942	+	PEE_D_PWE_P_100	0.000199561	-10723.3	-13.041
10.76	240.158	241.165	[M-H]-	TRUE	1,2,4-Trideoxy-3-C-methyl-4-{[(2E,4E)-2-methyl-2,4-hexadienoyl]amino}pentitol	C13H23NO3	Bruker MetaboBASE Personal Library 3.0	452	773	978	276	88	384			0.0509197	485	2.75866
4.83	97.075	98.0823	[M-H]-	TRUE	1,2-Dichloroethane	C2H4Cl2	Bruker MetaboBASE Personal Library 3.0	84	228	252	56	116	136			0.213275	85.3333	1.47881
2.37	195.022	196.03	[M-H]-	TRUE	1,2-Propanediol, 3-(1,3-benzodioxol-5-yl)-	C10H12O4	MoNA-export-LC-MS-MS_Negative_Mode.msp	3944	4138	3466	246	1040	104	+	PEE_D_PWE_P_100	0.000661012	3386	9.58899
3.54	265.223	266.231	[M-H]-	TRUE	1,4-dihydroxy-6,6,9a-trimethyl-4,5,5a,7,8,9-hexahydro-1H-benzo[e][2]benzofuran-3-one	C15H22O4	MSMS-Neg-Vaniya-Fiehn_Natural_Products_Library_20200109.msp	166	292	160	296	176	190			0.810711	-14.6667	-0.255814
3.26	163.1	164.107	[M-H]-	TRUE	1,5-Anhydroglucitol	C6H12O5	MoNA-export-LC-MS-MS_Negative_Mode.msp	8222	8500	7700	9362	8626	9472	+	PEE_D_PWE_P_100	0.0460053	-1012.67	-2.85837
10.79	283.212	284.219	[M-H]-	TRUE	1-[(4-Sulfamoylphenyl)amino]cyclopentanecarboxylic acid	C12H16N2O4S	Bruker MetaboBASE Personal Library 3.0	1214	1441	1254	916	1096	510			0.0686683	462.333	2.47377
13.91	267.294	268.301	[M-H]-	TRUE	10-Heptadecenoic acid (17:1(n-7))	C17H32O2	MoNA-export-LC-MS-MS_Negative_Mode.msp	1264	1592	1657	2150	1106	2550			0.389829	-431	-0.963567
2.83	307.257	308.265	[M-H]-	TRUE	11(Z),14(Z)-Eicosadienoic Acid	C20H36O2	Bruker MetaboBASE Personal Library 3.0	82	130	0	136	62	152			0.383122	-46	-0.978748
2.67	317.265	318.273	[M-H]-	TRUE	12-HEPE	C20H30O3	MoNA-export-LC-MS-MS_Negative_Mode.msp	754	508	380	2978	3097	3612	+	PEE_D_PWE_P_100	0.000275948	-2681.67	-12.0053
14.64	215.236	216.243	[M-H]-	TRUE	12-Hydroxydodecanoic acid	C12H24O3	Bruker HMDB Metabolite Library_2.0	1676	1324	1524	1654	2328	1706			0.180269	-388	-1.62131
11.01	327.304	328.311	[M-H]-	TRUE	12S-HETE-d8	C20D8H24O3	Bruker MetaboBASE Personal Library 3.0	666	763	734	746	1034	586			0.640586	-67.6667	-0.504263
9.28	357.257	358.264	[M-H]-	TRUE	13,14-dihydro-15-keto Prostaglandin F2ฮฑ-d4	C20D4H30O5	Bruker MetaboBASE Personal Library 3.0	272	393	0	630	310	790			0.124087	-355	-1.94203
9.76	293.266	294.274	[M-H]-	TRUE	13-OxoODE	C18H30O3	Bruker MetaboBASE Personal Library 3.0	708	871	628	1288	2002	1770	+	PEE_D_PWE_P_100	0.01283	-951	-4.28173
10.2	291.238	292.245	[M-H]-	TRUE	14-(hydroxymethyl)-5,9-dimethyltetracyclo[11.2.1.0รยน,รยนรข๏ฟฝยฐ.0รข๏ฟฝยด,รข๏ฟฝยน]hexadecan-5-ol	C19H32O2	MoNA-export-LC-MS-MS_Negative_Mode.msp	8580	10160	8650	1236	2126	1732	+	PEE_D_PWE_P_100	0.000208267	7432	12.8998
8.35	323.259	324.266	[M-H]-	TRUE	14,15-EE-5(Z)-E	C20H36O3	Bruker MetaboBASE Personal Library 3.0	2642	2931	1848	698	0	530	+	PEE_D_PWE_P_100	0.0058984	2064.33	5.34677
2.61	331.217	332.224	[M-H]-	TRUE	14-Deoxy-11,12-didehydro andrographolide	C20H28O4	Bruker MetaboBASE Personal Library 3.0	412	656	1380	0	304	154			0.0942456	663.333	2.18472
3.94	353.188	354.196	[M-H]-	TRUE	15-F2t-IsoP	C20H34O5	Bruker MetaboBASE Personal Library 3.0	2320	2563	1934	764	272	116	+	PEE_D_PWE_P_100	0.00213012	1888.33	7.05378
4.22	317.205	318.213	[M-H]-	TRUE	15-HEPE	C20H30O3	MoNA-export-LC-MS-MS_Negative_Mode.msp	614	558	484	318	98	296	+	PEE_D_PWE_P_100	0.0166646	314.667	3.96094
21.5	321.366	322.373	[M-H]-	TRUE	15-OxoEDE	C20H34O3	Bruker MetaboBASE Personal Library 3.0	4664	4935	4518	0	452	0	+	PEE_D_PWE_P_100	1.9495e-05	4555	23.4827
3.89	317.255	318.262	[M-H]-	TRUE	15-OxoETE	C20H30O3	MoNA-export-LC-MS-MS_Negative_Mode.msp	40	36	132	68	102	66			0.794117	-9.33333	-0.278942
4.17	363.281	364.288	[M-H]-	TRUE	16,16-dimethyl-PGA1	C22H36O4	Bruker MetaboBASE Personal Library 3.0	374	366	150	282	92	150			0.257338	122	1.3199
3.82	379.299	380.306	[M-H]-	TRUE	16,16-dimethyl-PGD2	C22H36O5	Bruker MetaboBASE Personal Library 3.0	172	144	92	72	98	210			0.856458	9.33333	0.19287
6.52	283.238	284.245	[M-H]-	TRUE	16-Methylheptadecanoic acid	C18H36O2	Bruker MetaboBASE Personal Library 3.0	4614	4868	5290	206	88	112	+	PEE_D_PWE_P_100	1.81913e-05	4788.67	23.8951
11.67	373.308	374.315	[M-H]-	TRUE	16-phenyl tetranor Prostaglandin E1	C22H30O5	Bruker MetaboBASE Personal Library 3.0	208	244	206	168	224	80			0.228884	62	1.41906
8.97	383.297	384.305	[M-H]-	TRUE	17,20-dimethyl Prostaglandin F1ฮฑ	C22H40O5	Bruker MetaboBASE Personal Library 3.0	1662	1787	1538	486	266	494	+	PEE_D_PWE_P_100	0.00027386	1247	12.0287
2.32	279.053	280.06	[M-H]-	TRUE	17-Octadecynoic Acid	C18H32O2	Bruker MetaboBASE Personal Library 3.0	276	364	248	290	500	390			0.236716	-97.3333	-1.3906
9.72	349.229	350.236	[M-H]-	TRUE	19(R)-hydroxy-PGA2	C20H30O5	Bruker MetaboBASE Personal Library 3.0	252	572	392	182	340	192			0.188798	167.333	1.58206
11.37	170.076	171.083	[M-H]-	TRUE	1-Acetamidocyclopentanecarboxylic acid	C8H13NO3	Bruker MetaboBASE Personal Library 3.0	188	309	272	216	376	442			0.310005	-88.3333	-1.16155
3.18	115.061	116.068	[M-H]-	TRUE	1-Hexanoic acid	C6H12O2	MoNA-export-LC-MS-MS_Negative_Mode.msp	70	210	64	152	64	134			0.972601	-2	-0.0365419
22.07	144.994	146.001	[M-H]-	TRUE	1H-Pyrrolo[2,3-b]pyridine-3-carbaldehyde	C8H6N2O	Bruker MetaboBASE Personal Library 3.0	28068	29742	32688	30277	34814	32184			0.296923	-2259	-1.19836
3.68	313.168	314.175	[M-H]-	TRUE	1-Phenanthrenecarboxylic acid, 1,2,3,4,4a,9,10,10a-octahydro-1,4a-dimethyl-7-(1-methylethyl)-9-oxo-, (1R,4aS,10aR)-	C20H26O3	Bruker MetaboBASE Personal Library 3.0	54	92	0	0	52	90			0.973213	1.33333	0.0357257
5.41	135.096	136.104	[M-H]-	TRUE	1-Phenylurea	C7H8N2O	Bruker MetaboBASE Personal Library 3.0	3534	3570	3402	15170	14344	12588	+	PEE_D_PWE_P_100	0.00015966	-10532	-13.8031
4.15	185.049	186.056	[M-H]-	TRUE	2-(1-hydroxyethyl)-4-(2-hydroxypropyl)-2H-furan-5-one	C9H14O4	MoNA-export-LC-MS-MS_Negative_Mode.msp	64	138	68	0	0	0	+	PEE_D_PWE_P_100	0.0200222	90	3.74567
11.29	165.099	166.106	[M-H]-	TRUE	2-(4-Hydroxyphenyl)propionate	C9H10O3	MoNA-export-LC-MS-MS_Negative_Mode.msp	3670	3834	3516	3748	4186	4018			0.119279	-310.667	-1.97649
10.29	149.096	150.103	[M-H]-	TRUE	2-(Butan-2-yl)phenol	C10H14O	Bruker MetaboBASE Personal Library 3.0	1014	1155	906	394	474	502	+	PEE_D_PWE_P_100	0.00198009	568.333	7.1923
7.8	145.122	146.129	[M-H]-	TRUE	2,2-Dimethyl Succinic acid	C6H10O4	Bruker MetaboBASE Personal Library 3.0	256	464	280	228	498	124			0.718827	50	0.38647
8.9	211.174	212.182	[M-H]-	TRUE	2,3-Dideoxyuridine	C9H12N2O4	MoNA-export-LC-MS-MS_Negative_Mode.msp	8316	9869	7778	4300	4020	3574	+	PEE_D_PWE_P_100	0.00209091	4689.67	7.08879
6.53	325.202	326.209	[M-H]-	TRUE	2,3-dinor-8-iso-PGF2a	C18H30O5	Bruker MetaboBASE Personal Library 3.0	0	0	0	178	534	0			0.205106	-237.333	-1.51186
3.87	216.158	217.165	[M-H]-	TRUE	2,3-Quinolinedicarboxylic acid	C11H7NO4	MoNA-export-LC-MS-MS_Negative_Mode.msp	94	108	48	132	114	310			0.192342	-102	-1.56629
10.17	315.263	316.27	[M-H]-	TRUE	2,4-bis(3-methylbut-2-enyl)-5-pentylbenzene-1,3-diol	C21H32O2	MSMS-Neg-Vaniya-Fiehn_Natural_Products_Library_20200109.msp	666	871	446	732	702	586			0.929271	-12.3333	-0.094481
2.51	118.988	119.995	[M-H]-	TRUE	2,4-Dihydroxybutanoic acid	C4H8O4	MoNA-export-LC-MS-MS_Negative_Mode.msp	10552	11540	9832	11584	11764	12728			0.0855864	-1384	-2.27149
11.79	153.093	154.101	[M-H]-	TRUE	2,5-Dihydroxybenzoate	C7H6O4	MoNA-export-LC-MS-MS_Negative_Mode.msp	1338	1534	1332	2230	1968	1504			0.0881072	-499.333	-2.24525
4.25	155.073	156.08	[M-H]-	TRUE	2,5-Furandicarboxylic acid	C6H4O5	Bruker HMDB Metabolite Library_2.0	4418	5298	5250	3262	2622	2278	+	PEE_D_PWE_P_100	0.00503099	2268	5.58802
2.4	239.008	240.015	[M-H]-	TRUE	2,6-dihydroxyanthraquinone	C14H8O4	MSMS-Neg-Vaniya-Fiehn_Natural_Products_Library_20200109.msp	160	490	248	170	250	292			0.586443	62	0.590765
12.63	262.2	263.208	[M-H]-	TRUE	2,6-Di-tert-butyl-4-[(dimethylamino)methyl]phenol	C17H29NO	Bruker MetaboBASE Personal Library 3.0	86	0	202	166	234	236			0.138855	-116	-1.8446
9.07	230.178	231.186	[M-H]-	TRUE	2-[(2-hydroxy-3-methylbutanoyl)amino]-4-methylpentanoic acid	C11H21NO4	MoNA-export-LC-MS-MS_Negative_Mode.msp	356	624	206	284	188	198			0.24396	172	1.3651
10.96	219.227	220.234	[M-H]-	TRUE	2-ACETAMIDO-2-DEOXY-BETA-D-GLUCOSYLAMINE	C8H16N2O5	MoNA-export-LC-MS-MS_Negative_Mode.msp	184248	185494	176722	41652	43896	41180	+	PEE_D_PWE_P_100	1.0524e-06	139912	48.8303
20.63	311.287	312.294	[M-H]-	TRUE	2-Acetyl-3-methylphenyl ?-D-glucopyranoside	C15H20O7	Bruker MetaboBASE Personal Library 3.0	2234	2401	2656	0	0	0	+	PEE_D_PWE_P_100	3.83293e-05	2430.33	19.807
6.06	247.213	248.221	[M-H]-	TRUE	2alpha-Hydroxyalantolactone	C15H20O3	Bruker MetaboBASE Personal Library 3.0	280	498	282	76	0	0	+	PEE_D_PWE_P_100	0.0128522	328	4.27956
8.94	202.17	203.178	[M-H]-	TRUE	2-Amino-4-oxo-3(4H)-quinazolinecarboximidamide	C9H9N5O	Bruker MetaboBASE Personal Library 3.0	750	936	598	728	962	780			0.634739	-62	-0.513381
9.35	218.117	219.124	[M-H]-	TRUE	2-amino-9-cyclopentyl-3,9-dihydro-6H-purin-6-one	C10H13N5O	Bruker MetaboBASE Personal Library 3.0	584	736	264	1032	960	558			0.187402	-322	-1.58836
2.66	217.152	218.16	[M-H]-	TRUE	2-BENZYL-4-CHLOROPHENOL 95% (CHLOROPHENE)	C13H11ClO	Bruker MetaboBASE Personal Library 3.0	180430	177228	189543	123232	120592	130284	+	PEE_D_PWE_P_100	0.000250378	57697.7	12.3075
8.41	312.248	313.255	[M-H]-	TRUE	2'-Deoxyadenosine cyclic 3',5'-(hydrogen phosphate)	C10H12N5O5P	MSMS-Neg-Vaniya-Fiehn_Natural_Products_Library_20200109.msp	0	0	560	3322	3868	3322	+	PEE_D_PWE_P_100	0.000219753	-3317.33	-12.7243
4.18	243.131	244.138	[M-H]-	TRUE	2-Deoxyglucose 6-phosphate	C6H13O8P	MoNA-export-LC-MS-MS_Negative_Mode.msp	126	0	96	284	56	0			0.699498	-39.3333	-0.414907
4.1	213.191	214.198	[M-H]-	TRUE	2-Deoxyribose 5'-phosphate	C5H11O7P	MoNA-export-LC-MS-MS_Negative_Mode.msp	0	50	74	198	198	112	+	PEE_D_PWE_P_100	0.0237061	-128	-3.55434
10.4	209.126	210.133	[M-H]-	TRUE	2-Ethyl-1-hexanol sulfate	C8H18O4S	Bruker MetaboBASE Personal Library 3.0	608	758	464	1530	1122	1304	+	PEE_D_PWE_P_100	0.00818876	-708.667	-4.87522
11.87	131.135	132.143	[M-H]-	TRUE	2-Ethyl-2-Hydroxybutyric acid	C6H12O3	MoNA-export-LC-MS-MS_Negative_Mode.msp	29866	30793	30882	4672	7096	5172	+	PEE_D_PWE_P_100	6.61373e-06	24867	30.8081
13.84	209.197	210.205	[M-H]-	TRUE	2-Ethylhexyl dihydrogen phosphate	C8H19O4P	Bruker MetaboBASE Personal Library 3.0	698	1003	186	204	306	236			0.188577	380.333	1.58305
10.02	117.113	118.12	[M-H]-	TRUE	2-Hydroxy-2-methylbutyric acid	C5H10O3	Bruker HMDB Metabolite Library_2.0	562	791	740	2790	3024	3062	+	PEE_D_PWE_P_100	3.28223e-05	-2261	-20.5967
10.42	117.113	118.12	[M-H]-	TRUE	2-Hydroxy-3-methylbutyric acid	C5H10O3	Bruker HMDB Metabolite Library_2.0	18882	20532	16676	4010	4596	3966	+	PEE_D_PWE_P_100	0.000216201	14506	12.7774
10.1	195.125	196.132	[M-H]-	TRUE	2-hydroxy-4-(4-hydroxyphenyl)butanoic acid	C10H12O4	MoNA-export-LC-MS-MS_Negative_Mode.msp	1286	1391	1006	1160	1150	1140			0.536637	77.6667	0.675079
10.48	149.101	150.109	[M-H]-	TRUE	2-HYDROXY-4-(METHYLTHIO)BUTYRIC ACID	C5H10O3S	MoNA-export-LC-MS-MS_Negative_Mode.msp	120	0	82	296	552	458	+	PEE_D_PWE_P_100	0.0112603	-368	-4.44843
6.58	237.165	238.173	[M-H]-	TRUE	2-Hydroxy-5 (6)Epoxy-Tetrahydrocaryophyllene	C15H26O2	MSMS-Neg-Vaniya-Fiehn_Natural_Products_Library_20200109.msp	6708	6836	6266	106	114	226	+	PEE_D_PWE_P_100	3.37261e-06	6454.67	36.4756
2.39	217.014	218.021	[M-H]-	TRUE	2-Hydroxy-5-sulfobenzoic acid; LC-tDDA; CE40	C7H6O6S	MoNA-export-LC-MS-MS_Negative_Mode.msp	86	346	220	200	0	108			0.292777	114.667	1.21034
12	131.135	132.143	[M-H]-	TRUE	2-Hydroxycaproic acid	C6H12O3	Bruker HMDB Metabolite Library_2.0	344614	345541	341360	14594	16304	16506	+	PEE_D_PWE_P_100	2.0208e-09	328037	233.423
3	161.084	162.092	[M-H]-	TRUE	2-HYDROXYHEXANEDIOIC ACID	C6H10O5	MoNA-export-LC-MS-MS_Negative_Mode.msp	5286	6306	4896	2150	2266	2226	+	PEE_D_PWE_P_100	0.00147023	3282	7.78221
11.21	194.142	195.149	[M-H]-	TRUE	2-Hydroxyhippuric acid	C9H9NO4	MoNA-export-LC-MS-MS_Negative_Mode.msp	202	232	186	328	534	314			0.0626049	-185.333	-2.5605
2.27	159.055	160.063	[M-H]-	TRUE	2-Hydroxyoctanoic acid	C8H16O3	MoNA-export-LC-MS-MS_Negative_Mode.msp	36716	37422	34464	38092	35116	36258			0.828243	-288	-0.23156
10.84	175.145	176.152	[M-H]-	TRUE	2-Isopropylmalate	C7H12O5	MoNA-export-LC-MS-MS_Negative_Mode.msp	118534	119454	111774	127462	128074	124516	+	PEE_D_PWE_P_100	0.0191439	-10096.7	-3.79755
10.1	175.145	176.152	[M-H]-	TRUE	2-Isopropylmalic acid	C7H12O5	Bruker HMDB Metabolite Library_2.0	1698	1897	1612	1780	1996	1650			0.608513	-73	-0.554925
2.83	177.128	178.135	[M-H]-	TRUE	2-Keto-3-deoxy-D-gluconic acid	C6H10O6	Bruker MetaboBASE Personal Library 3.0	5184	6002	5112	8150	5252	4642			0.630478	-582	-0.52006
4.13	187.158	188.165	[M-H]-	TRUE	2-Methyl Gramine	C12H16N2	Bruker MetaboBASE Personal Library 3.0	646	344	874	404	174	538			0.252653	249.333	1.33546
2.68	165.12	166.127	[M-H]-	TRUE	2-methyl-3-Pyrimidin-2-yl-Propionic Acid	C8H10N2O2	Bruker MetaboBASE Personal Library 3.0	261380	267844	249520	130726	130452	129866	+	PEE_D_PWE_P_100	1.77042e-05	129233	24.0587
10.31	158.07	159.077	[M-H]-	TRUE	2-Methylbutyrylglycine	C7H13NO3	MoNA-export-LC-MS-MS_Negative_Mode.msp	0	0	76	48	162	68			0.195102	-67.3333	-1.55421
3.61	145.086	146.094	[M-H]-	TRUE	2-Methylglutaric acid	C6H10O4	Bruker HMDB Metabolite Library_2.0	176	122	228	84	144	246			0.773638	17.3333	0.307741
12.21	192.16	193.167	[M-H]-	TRUE	2-Methylhippuric acid	C10H11NO3	MoNA-export-LC-MS-MS_Negative_Mode.msp	834	1048	968	272	508	522	+	PEE_D_PWE_P_100	0.00727322	516	5.04173
2.55	214.138	215.145	[M-H]-	TRUE	3-(2-Naphthyl)-D-alanine	C13H13NO2	MoNA-export-LC-MS-MS_Negative_Mode.msp	4008	3454	3804	2475	2496	2679	+	PEE_D_PWE_P_100	0.00229228	1205.33	6.91699
9.97	151.073	152.08	[M-H]-	TRUE	3-(4-Hydroxyphenyl)-1-propanol	C9H12O2	MoNA-export-LC-MS-MS_Negative_Mode.msp	134	0	128	102	50	76			0.818316	11.3333	0.245272
11.45	275.155	276.163	[M-H]-	TRUE	3-(5-methoxy-2,2-dimethylchromen-8-yl)-3-oxopropanoic acid	C15H16O5	MSMS-Neg-Vaniya-Fiehn_Natural_Products_Library_20200109.msp	488	756	362	86	94	126	+	PEE_D_PWE_P_100	0.0206619	433.333	3.70956
11.91	196.159	197.166	[M-H]-	TRUE	3,4-Dihydroxy-L-phenylalanine	C9H11NO4	MoNA-export-LC-MS-MS_Negative_Mode.msp	524	868	242	168	292	294			0.189422	293.333	1.57926
4.36	207.147	208.154	[M-H]-	TRUE	3,4-Dimethoxycinnamic acid	C11H12O4	MoNA-export-LC-MS-MS_Negative_Mode.msp	2786	3164	2438	5892	5502	6790	+	PEE_D_PWE_P_100	0.00168764	-3265.33	-7.5038
12.36	195.158	196.165	[M-H]-	TRUE	3,4-DIMETHOXYPHENYLACETIC ACID	C10H12O4	MoNA-export-LC-MS-MS_Negative_Mode.msp	2250	2518	2356	5468	6626	5934	+	PEE_D_PWE_P_100	0.000460716	-3634.67	-10.5258
11.33	266.146	267.153	[M-H]-	TRUE	3,5-Dicarbethoxy-1,4-dihydrocollidine	C14H21NO4	Bruker MetaboBASE Personal Library 3.0	64	0	68	140	80	140			0.0630221	-76	-2.55423
8.98	279.245	280.252	[M-H]-	TRUE	3-[(3aS,8R,8aR)-8-hydroxy-6,8-dimethyl-3-methylidene-2-oxo-3a,4,5,8a-tetrahydrocyclohepta[b]furan-7-yl]propanoic acid	C15H20O5	MoNA-export-LC-MS-MS_Negative_Mode.msp	808	1060	744	1568	1232	804			0.242294	-330.667	-1.3709
4.3	186.133	187.14	[M-H]-	TRUE	3-amino-2-naphthoic acid	C11H9NO2	Bruker MetaboBASE Personal Library 3.0	686	626	676	246	176	210	+	PEE_D_PWE_P_100	7.95178e-05	452	16.473
4.4	322.202	323.209	[M-H]-	TRUE	3'-CMP	C9H14N3O8P	MoNA-export-LC-MS-MS_Negative_Mode.msp	152	244	174	210	298	116			0.777043	-18	-0.302931
9.86	227.215	228.222	[M-H]-	TRUE	3-Deoxyuridine	C9H12N2O5	MoNA-export-LC-MS-MS_Negative_Mode.msp	1866	1999	2244	718	1238	902	+	PEE_D_PWE_P_100	0.00451498	1083.67	5.75714
12.82	121.086	122.093	[M-H]-	TRUE	3-Ethylphenol	C8H10O	MoNA-export-LC-MS-MS_Negative_Mode.msp	554	710	630	346	326	394	+	PEE_D_PWE_P_100	0.00501625	276	5.59255
11.04	139.11	140.118	[M-H]-	TRUE	3-Fluorobenzoate	C7H5FO2	MoNA-export-LC-MS-MS_Negative_Mode.msp	196	229	190	482	272	502	+	PEE_D_PWE_P_100	0.0456532	-213.667	-2.86598
10.2	259.257	260.265	[M-H]-	TRUE	3-hydroxy-2-octylpentanedioic acid	C13H24O5	MoNA-export-LC-MS-MS_Negative_Mode.msp	1134	1370	1136	1504	1722	1650	+	PEE_D_PWE_P_100	0.0152271	-412	-4.06967
8.37	161.123	162.131	[M-H]-	TRUE	3-Hydroxy-3-methylglutarate	C6H10O5	MoNA-export-LC-MS-MS_Negative_Mode.msp	76116	77142	71578	148416	148072	141948	+	PEE_D_PWE_P_100	1.24468e-05	-71200	-26.2863
9.53	161.123	162.13	[M-H]-	TRUE	3-Hydroxy-3-methylglutaric acid	C6H10O5	MoNA-export-LC-MS-MS_Negative_Mode.msp	7050	7157	7180	7446	9014	5182			0.942791	-85	-0.0763709
12.83	237.149	238.156	[M-H]-	TRUE	3-hydroxy-5,5,8a-trimethyl-3,4,4a,6,7,8-hexahydronaphthalene-2-carboxylic acid	C14H22O3	MoNA-export-LC-MS-MS_Negative_Mode.msp	194	313	242	0	144	70	+	PEE_D_PWE_P_100	0.0299787	178.333	3.29839
3.51	103.053	104.06	[M-H]-	TRUE	3-Hydroxybutyric acid	C4H8O3	MoNA-export-LC-MS-MS_Negative_Mode.msp	122	64	124	46	60	46			0.0597612	52.6667	2.60455
16.29	187.223	188.23	[M-H]-	TRUE	3-Hydroxycapric acid	C10H20O3	Bruker MetaboBASE Personal Library 3.0	2864	3185	2466	320	922	844	+	PEE_D_PWE_P_100	0.00158773	2143	7.62587
9.81	163.088	164.095	[M-H]-	TRUE	3-Hydroxycinnamic acid	C9H8O3	MoNA-export-LC-MS-MS_Negative_Mode.msp	64	0	144	144	96	78			0.470723	-36.6667	-0.795765
6.46	117.077	118.085	[M-H]-	TRUE	3-Hydroxyisovaleric acid	C5H10O3	Bruker HMDB Metabolite Library_2.0	210	284	208	128	72	108	+	PEE_D_PWE_P_100	0.0117552	131.333	4.39299
7.27	175.109	176.116	[M-H]-	TRUE	3-Isopropylmalic acid	C7H12O5	Bruker MetaboBASE Personal Library 3.0	24688	26381	25596	6424	7560	6044	+	PEE_D_PWE_P_100	9.34528e-06	18879	28.2478
2.43	129.021	130.028	[M-H]-	TRUE	3-Methyl-2-oxovaleric acid	C6H10O3	MoNA-export-LC-MS-MS_Negative_Mode.msp	20288	22576	20824	47300	43858	47772	+	PEE_D_PWE_P_100	5.93278e-05	-25080.7	-17.7393
21.56	168.111	169.118	[M-H]-	TRUE	3-Methyl-L-histidine	C7H11N3O2	Bruker MetaboBASE Personal Library 3.0	52	0	68	0	76	0			0.676137	14.6667	0.449823
13.47	232.215	233.223	[M-H]-	TRUE	3-Oxo-N-(2-oxo-2,3-dihydro-1H-benzimidazol-5-yl)butanamide	C11H11N3O3	MoNA-export-LC-MS-MS_Negative_Mode.msp	132	0	86	62	188	66			0.594913	-32.6667	-0.57691
12.55	165.135	166.142	[M-H]-	TRUE	3-Phenyllactate	C9H10O3	MoNA-export-LC-MS-MS_Negative_Mode.msp	278280	279475	283142	47714	48172	46080	+	PEE_D_PWE_P_100	1.31639e-08	232977	146.103
4.04	145.084	146.091	[M-H]-	TRUE	3-Ureidoisobutyric acid; LC-tDDA; CE10	C5H10N2O3	MoNA-export-LC-MS-MS_Negative_Mode.msp	596	164	498	4270	3814	4466	+	PEE_D_PWE_P_100	8.62481e-05	-3764	-16.1377
12.29	208.116	209.123	[M-H]-	TRUE	4-(Methylnitrosamino)-1-(3-pyridyl)-1-butanol	C10H15N3O2	Bruker MetaboBASE Personal Library 3.0	44	0	124	0	54	66			0.720003	16	0.384752
4.86	155.069	156.076	[M-H]-	TRUE	4,5-dihydroxy-3-propylcyclopent-2-en-1-one	C8H12O3	MoNA-export-LC-MS-MS_Negative_Mode.msp	1084	1228	1468	318	116	262	+	PEE_D_PWE_P_100	0.00127208	1028	8.08439
5.92	207.135	208.142	[M-H]-	TRUE	4.5-Dimethyl-3-hydroxy-2,5-dihydrofuran-2-one sulfate	C6H8O6S	MoNA-export-LC-MS-MS_Negative_Mode.msp	270	465	332	290	260	490			0.927016	9	0.0975047
12.35	331.2	332.207	[M-H]-	TRUE	4-[(E)-2-[(1R,4aS,5R,6R,8aR)-6-hydroxy-5-(hydroxymethyl)-5,8a-dimethyl-2-methylidene-3,4,4a,6,7,8-hexahydro-1H-naphthalen-1-yl]ethenyl]-2H-furan-5-one	C20H28O4	MoNA-export-LC-MS-MS_Negative_Mode.msp	194	397	360	0	0	0	+	PEE_D_PWE_P_100	0.0070884	317	5.07845
3.18	144.1	145.107	[M-H]-	TRUE	4-Acetamidobutanoic acid; LC-tDDA; CE40	C6H11NO3	MoNA-export-LC-MS-MS_Negative_Mode.msp	296	324	116	226	152	180			0.436163	59.3333	0.864322
8.61	144.136	145.143	[M-H]-	TRUE	4-Acetamidobutyric acid	C6H11NO3	MoNA-export-LC-MS-MS_Negative_Mode.msp	1870	1967	1826	6000	5698	5680	+	PEE_D_PWE_P_100	4.01523e-06	-3905	-34.9154
22.19	325.335	326.342	[M-H]-	TRUE	4-amino-2-hydroxy-5-[[1-hydroxy-1-(5-oxo-6-bicyclo[4.1.0]hept-3-enyl)propan-2-yl]amino]-5-oxopentanoic acid	C15H22N2O6	MoNA-export-LC-MS-MS_Negative_Mode.msp	7016	7169	6910	7943	7556	8334	+	PEE_D_PWE_P_100	0.0182473	-912.667	-3.85355
4.74	155.111	156.118	[M-H]-	TRUE	4-Chlorobenzoate	C7H5ClO2	MoNA-export-LC-MS-MS_Negative_Mode.msp	178	76	164	272	102	240			0.345539	-65.3333	-1.06838
9.63	230.122	231.129	[M-H]-	TRUE	4-Dimethylaminoantipyrine	C13H17N3O	MoNA-export-LC-MS-MS_Negative_Mode.msp	240	461	1022	3798	3808	3918	+	PEE_D_PWE_P_100	0.000157589	-3267	-13.849
8.59	171.11	172.117	[M-H]-	TRUE	4-ETHYLOCTANOIC ACID	C10H20O2	MoNA-export-LC-MS-MS_Negative_Mode.msp	1096	1319	1098	764	982	786	+	PEE_D_PWE_P_100	0.0321116	327	3.22553
2.79	153.063	154.07	[M-H]-	TRUE	4-Fluorophenylacetic acid	C8H7FO2	Bruker MetaboBASE Personal Library 3.0	1038	2106	1540	2686	2760	2734	+	PEE_D_PWE_P_100	0.0196341	-1165.33	-3.76826
3.65	144.101	145.108	[M-H]-	TRUE	4-Guanidinobutanoic acid; LC-tDDA; CE10	C5H11N3O2	MoNA-export-LC-MS-MS_Negative_Mode.msp	92	308	54	84	182	146			0.875888	14	0.166436
9.9	373.238	374.246	[M-H]-	TRUE	4-hydroxy-3-[(2E)-4-hydroxy-3,7-dimethylocta-2,6-dienyl]-5-[(E)-4-hydroxy-3-methylbut-2-enyl]benzoic acid	C22H30O5	MoNA-export-LC-MS-MS_Negative_Mode.msp	232	440	184	360	230	302			0.897076	-12	-0.137774
11.34	151.112	152.119	[M-H]-	TRUE	4-Hydroxy-3-methylbenzoic acid	C8H8O3	Bruker HMDB Metabolite Library_2.0	15090	16681	13790	16132	16630	16404			0.22955	-1201.67	-1.4166
9.78	125.086	126.094	[M-H]-	TRUE	4-Hydroxy-6-methyl-2-pyrone	C6H6O3	MoNA-export-LC-MS-MS_Negative_Mode.msp	76	0	232	262	204	314			0.104951	-157.333	-2.08899
12.18	151.113	152.12	[M-H]-	TRUE	4-hydroxyphenylacetic acid	C8H8O3	MoNA-export-LC-MS-MS_Negative_Mode.msp	6004	6148	5946	17720	19368	17938	+	PEE_D_PWE_P_100	1.89298e-05	-12309.3	-23.6571
13.44	144.116	145.123	[M-H]-	TRUE	4-Hydroxyquinoline	C9H7NO	MoNA-export-LC-MS-MS_Negative_Mode.msp	394	550	538	138	290	246	+	PEE_D_PWE_P_100	0.0162328	269.333	3.99238
2.75	283.209	284.216	[M-H]-	TRUE	4-methoxy-9-(3-methylbut-2-enyl)furo[3,2-g]chromen-7-one	C17H16O4	MSMS-Neg-Vaniya-Fiehn_Natural_Products_Library_20200109.msp	126	284	108	176	232	280			0.422441	-56.6667	-0.892761
9.91	129.066	130.073	[M-H]-	TRUE	4-METHYL-2-OXO-PENTANOIC ACID	C6H10O3	MoNA-export-LC-MS-MS_Negative_Mode.msp	158	0	594	76	114	132			0.466722	143.333	0.803493
8.71	182.131	183.139	[M-H]-	TRUE	4-Pyridoxic acid	C8H9NO4	MoNA-export-LC-MS-MS_Negative_Mode.msp	1782	1909	1746	1900	1842	1794			0.600804	-33	-0.567347
3.16	172.11	173.117	[M-H]-	TRUE	4-Quinolinecarboxylic acid	C10H7NO2	MoNA-export-LC-MS-MS_Negative_Mode.msp	0	88	0	178	128	0			0.296511	-72.6667	-1.19954
2.49	155.001	156.008	[M-H]-	TRUE	5,5-Dimethylbarbituric acid	C6H8N2O3	MoNA-export-LC-MS-MS_Negative_Mode.msp	3802	4098	3670	2532	2078	2500	+	PEE_D_PWE_P_100	0.00154124	1486.67	7.68595
11.18	287.244	288.252	[M-H]-	TRUE	5Alpha-Androstan-3,17-Dione	C19H28O2	MoNA-export-LC-MS-MS_Negative_Mode.msp	680	887	828	700	618	650			0.0973737	142.333	2.15555
10.29	287.258	288.265	[M-H]-	TRUE	5alpha-androstane-3,17-dione	C19H28O2	Bruker MetaboBASE Personal Library 3.0	358	649	300	0	742	588			0.977054	-7.66667	-0.0306005
21.24	387.347	388.354	[M-H]-	TRUE	5Alpha-Cholestanol	C27H48O	MoNA-export-LC-MS-MS_Negative_Mode.msp	412	728	0	0	304	0			0.299284	278.667	1.1916
12.56	317.27	318.277	[M-H]-	TRUE	5-HEPE	C20H30O3	MoNA-export-LC-MS-MS_Negative_Mode.msp	0	0	164	170	234	174			0.0775931	-138	-2.36082
13.73	319.275	320.283	[M-H]-	TRUE	5-HETE	C20H32O3	MoNA-export-LC-MS-MS_Negative_Mode.msp	0	0	90	216	208	160	+	PEE_D_PWE_P_100	0.00902313	-164.667	-4.74211
9.08	187.113	188.121	[M-H]-	TRUE	5-Hydroxydecanoate	C10H20O3	Bruker MetaboBASE Personal Library 3.0	1030	1370	992	8210	9012	8138	+	PEE_D_PWE_P_100	1.78034e-05	-7322.67	-24.0249
10.39	161.158	162.165	[M-H]-	TRUE	5-Hydroxylysine	C6H14N2O3	Bruker HMDB Metabolite Library_2.0	3958	4280	3666	23858	26172	24466	+	PEE_D_PWE_P_100	8.20843e-06	-20864	-29.1827
3.28	155.079	156.086	[M-H]-	TRUE	5-Hydroxymethyl-4-methyluracil	C6H8N2O3	Bruker HMDB Metabolite Library_2.0	3810	4364	5234	1486	1628	2118	+	PEE_D_PWE_P_100	0.00395477	2725.33	5.96989
6.71	219.179	220.186	[M-H]-	TRUE	5-HYDROXY-TRYPTOPHAN	C11H12N2O3	MoNA-export-LC-MS-MS_Negative_Mode.msp	178	35	0	0	608	0			0.564417	-131.667	-0.627425
8.3	204.151	205.158	[M-H]-	TRUE	5-Methoxy-3-indoleacetic acid	C11H11NO3	MoNA-export-LC-MS-MS_Negative_Mode.msp	136	0	132	160	78	134			0.532533	-34.6667	-0.682264
11.53	256.244	257.251	[M-H]-	TRUE	5-Methylcytidine	C10H15N3O5	Bruker HMDB Metabolite Library_2.0	210	222	154	88	208	160			0.346835	43.3333	1.06514
9.02	257.205	258.212	[M-H]-	TRUE	5-Methyluridine	C10H14N2O6	MoNA-export-LC-MS-MS_Negative_Mode.msp	656	757	0	0	0	0			0.118145	471	1.98485
3.67	177.125	178.132	[M-H]-	TRUE	5-Phenylvaleric acid	C11H14O2	MoNA-export-LC-MS-MS_Negative_Mode.msp	44040	46876	40226	8370	7490	8454	+	PEE_D_PWE_P_100	5.30124e-05	35609.3	18.2508
3.59	333.257	334.264	[M-H]-	TRUE	6-(((4aR,8aS)-octahydroquinolin-1(2H)-yl)sulfonyl)-1,2,3,4-tetrahydroquinoline	C18H26N2O2S	Bruker MetaboBASE Personal Library 3.0	172	70	88	256	148	420			0.125067	-164.667	-1.93519
5.33	138.087	139.095	[M-H]-	TRUE	6-Hydroxynicotinate	C6H5NO3	MoNA-export-LC-MS-MS_Negative_Mode.msp	196	216	288	3650	3094	2440	+	PEE_D_PWE_P_100	0.00128573	-2828	-8.06174
9.74	191.101	192.108	[M-H]-	TRUE	6-Methoxy-7-hydroxycoumarin	C10H8O4	MSMS-Neg-PlaSMA.msp	338	462	286	194	180	188	+	PEE_D_PWE_P_100	0.02895	174.667	3.33575
10.45	254.192	255.199	[M-H]-	TRUE	7,8-Dihydroneopterin; LC-tDDA; CE30	C9H13N5O4	MoNA-export-LC-MS-MS_Negative_Mode.msp	332	631	472	480	536	634			0.502642	-71.6667	-0.735848
3.36	389.321	390.328	[M-H]-	TRUE	7-DEHYDROXYCHOL-8(14)-ENIC ACID	C24H38O4	Bruker MetaboBASE Personal Library 3.0	594	378	178	1210	756	634			0.085259	-483.333	-2.27496
10.71	315.274	316.281	[M-H]-	TRUE	7-ethenyl-1,4a,7-trimethyl-6-oxo-2,3,4,8,8a,9,10,10a-octahydrophenanthrene-1-carboxylic acid	C20H28O3	MSMS-Neg-Vaniya-Fiehn_Natural_Products_Library_20200109.msp	758	928	290	462	422	0			0.205929	364	1.50847
2.77	343.294	344.301	[M-H]-	TRUE	7-HDoHE	C22H32O3	MoNA-export-LC-MS-MS_Negative_Mode.msp	6724	4936	5500	10287	11010	12843	+	PEE_D_PWE_P_100	0.00362461	-5660	-6.11342
2.77	218.174	219.181	[M-H]-	TRUE	7-Methylsulfinylheptyl isothiocyanate	C9H17NOS2	MoNA-export-LC-MS-MS_Negative_Mode.msp	176	264	390	274	230	66			0.383695	86.6667	0.977444
8.69	242.186	243.193	[M-H]-	TRUE	8-acetamido-2-methyl-7-oxononanoic acid	C12H21NO4	MSMS-Neg-Vaniya-Fiehn_Natural_Products_Library_20200109.msp	1298	1626	1440	1352	1146	1076			0.104875	263.333	2.08963
3.84	158.121	159.129	[M-H]-	TRUE	8-AMINOOCTANOIC ACID	C8H17NO2	MoNA-export-LC-MS-MS_Negative_Mode.msp	184	62	120	124	184	136			0.548424	-26	-0.654654
12.49	247.279	248.286	[M-H]-	TRUE	8-CYCLOPENTYLTHEOPHYLLINE	C12H16N4O2	Bruker MetaboBASE Personal Library 3.0	134	0	322	172	150	242			0.730462	-36	-0.369534
15.6	375.368	376.375	[M-H]-	TRUE	8-hydroxy-2,7,7,11,15-pentamethyl-5,12,16-trioxapentacyclo[9.8.0.0รยฒ,รข๏ฟฝยธ.0รข๏ฟฝยด,รข๏ฟฝยถ.0รยนรยณ,รยนรข๏ฟฝยธ]nonadec-13(18)-ene-3,17-dione	C21H28O6	MoNA-export-LC-MS-MS_Negative_Mode.msp	178	258	206	120	76	80	+	PEE_D_PWE_P_100	0.0111196	122	4.46474
14.78	159.181	160.188	[M-H]-	TRUE	8-Hydroxyoctanoate	C8H16O3	MoNA-export-LC-MS-MS_Negative_Mode.msp	5700	5823	5488	678	698	674	+	PEE_D_PWE_P_100	8.96759e-07	4987	50.8263
11.49	299.211	300.218	[M-H]-	TRUE	8phiC8SPC	C14H20O5S	MoNA-export-LC-MS-MS_Negative_Mode.msp	340	485	466	0	332	0			0.0557144	319.667	2.67158
19.88	295.365	296.372	[M-H]-	TRUE	9,10-EODE	C18H32O3	MoNA-export-LC-MS-MS_Negative_Mode.msp	606	777	362	88	56	0	+	PEE_D_PWE_P_100	0.0123098	533.667	4.33411
4.5	221.13	222.137	[M-H]-	TRUE	9-Anthracenecarboxylic acid	C15H10O2	MoNA-export-LC-MS-MS_Negative_Mode.msp	2354	2924	2276	942	1024	792	+	PEE_D_PWE_P_100	0.00175427	1598.67	7.42725
5.14	319.267	320.275	[M-H]-	TRUE	9-HETE	C20H32O3	MoNA-export-LC-MS-MS_Negative_Mode.msp	118	128	34	416	154	680			0.104889	-323.333	-2.08951
9.38	311.241	312.248	[M-H]-	TRUE	9-HPODE	C18H32O4	MoNA-export-LC-MS-MS_Negative_Mode.msp	454	589	582	714	732	754	+	PEE_D_PWE_P_100	0.0134375	-191.667	-4.22372
3.99	134.112	135.119	[M-H]-	TRUE	ACETANILIDE	C8H9NO	Bruker MetaboBASE Personal Library 3.0	12164	13806	12322	10364	9316	9062	+	PEE_D_PWE_P_100	0.00839031	3183.33	4.8416
7.17	264.236	265.243	[M-H]-	TRUE	Acetochlor OXA	C14H19NO4	MoNA-export-LC-MS-MS_Negative_Mode.msp	74	0	0	126	210	58			0.101788	-106.667	-2.1161
10.57	158.159	159.166	[M-H]-	TRUE	Acetyl-DL-Valine	C7H13NO3	Bruker MetaboBASE Personal Library 3.0	12346	13510	12404	5124	6128	4724	+	PEE_D_PWE_P_100	0.000191657	7428	13.176
8.43	266.218	267.225	[M-H]-	TRUE	Adenosine	C10H13N5O4	MoNA-export-LC-MS-MS_Negative_Mode.msp	2082	2318	2206	1392	1328	1386	+	PEE_D_PWE_P_100	0.000303856	833.333	11.713
8.4	346.225	347.232	[M-H]-	TRUE	Adenosine 5'-monophosphate	C10H14N5O7P	MoNA-export-LC-MS-MS_Negative_Mode.msp	64	0	68	628	640	666	+	PEE_D_PWE_P_100	1.70204e-05	-600.667	-24.2982
4.35	242.194	243.201	[M-H]-	TRUE	Agomelatine	C15H17NO2	Bruker MetaboBASE Personal Library 3.0	78	212	42	166	100	210			0.474013	-48	-0.789447
10.59	443.395	444.402	[M-H]-	TRUE	Ala Asn Ile Lys	C19H36N6O6	Bruker MetaboBASE Personal Library 3.0	280	578	0	140	266	262			0.731263	63.3333	0.368372
3.07	444.354	445.361	[M-H]-	TRUE	Ala Ile Asn Glu	C18H31N5O8	Bruker MetaboBASE Personal Library 3.0	244	184	214	170	196	150			0.126924	42	1.92238
3.11	429.333	430.341	[M-H]-	TRUE	Ala Val Leu Glu	C19H34N4O7	Bruker MetaboBASE Personal Library 3.0	588	840	720	620	596	486			0.150176	148.667	1.77719
3.51	216.194	217.201	[M-H]-	TRUE	Ala-Gln	C8H15N3O4	MoNA-Dipeptide_neg.msp	94	70	0	76	90	100			0.306728	-34	-1.17064
15.38	219.214	220.221	[M-H]-	TRUE	Ala-Met	C8H16N2O3S	MoNA-Dipeptide_neg.msp	98	0	228	0	116	190			0.942018	6.66667	0.0774055
9.6	201.218	202.225	[M-H]-	TRUE	ALANYL-dl-LEUCINE	C9H18N2O3	Bruker MetaboBASE Personal Library 3.0	7164	7299	7564	1852	1972	1816	+	PEE_D_PWE_P_100	1.72495e-06	5462.33	43.1474
10.96	303.271	304.278	[M-H]-	TRUE	Aleuretic Acid	C16H32O5	MoNA-export-LC-MS-MS_Negative_Mode.msp	378	640	584	448	352	462			0.261857	113.333	1.30515
9.54	175.112	176.119	[M-H]-	TRUE	Allantoate	C4H8N4O4	MoNA-export-LC-MS-MS_Negative_Mode.msp	194	542	484	86	0	0	+	PEE_D_PWE_P_100	0.0274457	378	3.39332
3.15	157.103	158.11	[M-H]-	TRUE	ALLANTOIN	C4H6N4O3	MoNA-export-LC-MS-MS_Negative_Mode.msp	58	346	120	318	120	52			0.928362	11.3333	0.0956991
3.96	187.164	188.171	[M-H]-	TRUE	ALPHA-N-ACETYL-GLUTAMINE	C7H12N2O4	MoNA-export-LC-MS-MS_Negative_Mode.msp	60	92	156	114	118	134			0.539811	-19.3333	-0.669548
5.64	160.139	161.147	[M-H]-	TRUE	Aminoadipic acid	C6H11NO4	Bruker HMDB Metabolite Library_2.0	7056	7227	7186	414	220	178	+	PEE_D_PWE_P_100	1.68078e-07	6885.67	77.275
12.55	303.291	304.298	[M-H]-	TRUE	Arachidonic acid	C20H32O2	MoNA-export-LC-MS-MS_Negative_Mode.msp	288	509	0	156	0	260			0.485895	127	0.76691
3.54	346.294	347.301	[M-H]-	TRUE	Arachidonoyl Ethanolamide	C22H37NO2	Bruker MetaboBASE Personal Library 3.0	88	124	0	62	172	106			0.431013	-42.6667	-0.874908
8.87	244.167	245.174	[M-H]-	TRUE	Arg-Ala	C9H19N5O3	MoNA-Dipeptide_neg.msp	142	0	614	616	620	498			0.161086	-326	-1.71715
16.21	329.389	330.397	[M-H]-	TRUE	Arg-Arg	C12H26N8O3	MoNA-Dipeptide_neg.msp	142	0	108	132	172	84			0.40788	-46	-0.923785
7.53	302.199	303.207	[M-H]-	TRUE	Arg-Glu	C11H21N5O5	MoNA-Dipeptide_neg.msp	182	137	90	80	62	196			0.658686	23.6667	0.476338
3.14	173.176	174.183	[M-H]-	TRUE	Arginine	C6H14N4O2	MoNA-export-LC-MS-MS_Negative_Mode.msp	362	238	280	234	178	150			0.0736052	106	2.40937
9.46	272.207	273.214	[M-H]-	TRUE	Arg-Val	C11H23N5O3	MoNA-Dipeptide_neg.msp	2002	2319	2072	686	822	334	+	PEE_D_PWE_P_100	0.00095996	1517	8.70264
2.95	175.114	176.122	[M-H]-	TRUE	ASCORBIC ACID	C6H8O6	MoNA-export-LC-MS-MS_Negative_Mode.msp	3498	4056	3374	3632	3430	4116			0.789698	-83.3333	-0.285131
3.76	232.161	233.168	[M-H]-	TRUE	Asn-Thr	C8H15N3O5	MoNA-Dipeptide_neg.msp	92	264	138	288	136	260			0.413446	-63.3333	-0.911819
11.02	230.164	231.172	[M-H]-	TRUE	Asn-Val	C9H17N3O4	MoNA-Dipeptide_neg.msp	46	0	0	172	0	178			0.168378	-101.333	-1.67938
2.5	132.095	133.102	[M-H]-	TRUE	Asp	C4H7NO4	MoNA-export-LC-MS-MS_Negative_Mode.msp	52102	55478	48344	17894	16312	17748	+	PEE_D_PWE_P_100	8.21597e-05	34656.7	16.3373
2.54	131.11	132.117	[M-H]-	TRUE	Asparagine	C4H8N2O3	MoNA-export-LC-MS-MS_Negative_Mode.msp	10318	11998	10498	2302	1976	2478	+	PEE_D_PWE_P_100	9.5607e-05	8686	15.7221
2.64	293.241	294.248	[M-H]-	TRUE	Aspartame	C14H18N2O5	Bruker HMDB Metabolite Library_2.0	1342	1318	930	1218	626	734			0.209393	337.333	1.49435
8.88	260.205	261.213	[M-H]-	TRUE	Aspartyl-lysine	C10H19N3O5	Bruker HMDB Metabolite Library_2.0	760	1006	768	560	392	336	+	PEE_D_PWE_P_100	0.0167832	415.333	3.95247
11.43	227.233	228.24	[M-H]-	TRUE	aspernigrin A	C13H12N2O2	MSMS-Neg-Vaniya-Fiehn_Natural_Products_Library_20200109.msp	562	914	434	1728	2050	1142	+	PEE_D_PWE_P_100	0.0293311	-1003.33	-3.32173
12.41	283.269	284.276	[M-H]-	TRUE	AVOCADYNE	C17H32O3	MoNA-export-LC-MS-MS_Negative_Mode.msp	124	0	390	338	698	768			0.0709753	-430	-2.44304
2.43	187.021	188.029	[M-H]-	TRUE	Azelaate	C9H16O4	MoNA-export-LC-MS-MS_Negative_Mode.msp	588	652	234	180	58	360			0.13607	292	1.86209
12.94	187.188	188.196	[M-H]-	TRUE	AZELAIC ACID	C9H16O4	MSMS-Neg-Vaniya-Fiehn_Natural_Products_Library_20200109.msp	70244	71313	73690	14534	15894	12906	+	PEE_D_PWE_P_100	1.76273e-06	57304.3	42.914
9.09	183.116	184.123	[M-H]-	TRUE	Barbital	C8H12N2O3	Bruker MetaboBASE Personal Library 3.0	86	0	64	168	188	58			0.140336	-88	-1.83546
10.58	211.127	212.135	[M-H]-	TRUE	benzoin	C14H12O2	MSMS-Neg-Vaniya-Fiehn_Natural_Products_Library_20200109.msp	202706	204300	203904	14580	16450	14854	+	PEE_D_PWE_P_100	1.54665e-09	188342	249.562
9.63	149.098	150.105	[M-H]-	TRUE	BENZOYLFORMIC ACID	C8H6O3	MoNA-export-LC-MS-MS_Negative_Mode.msp	216	0	118	166	58	80			0.894215	10	0.141636
8.66	298.223	299.23	[M-H]-	TRUE	Benzyloxyphenylisoserine Methylester	C17H17NO4	Bruker MetaboBASE Personal Library 3.0	1472	1762	1254	2378	2546	2315	+	PEE_D_PWE_P_100	0.00485413	-917	-5.6435
2.49	113.041	114.048	[M-H]-	TRUE	beta-Cyano-alanine	C4H6N2O2	MoNA-export-LC-MS-MS_Negative_Mode.msp	19044	21464	18472	12408	12752	12426	+	PEE_D_PWE_P_100	0.00151584	7131.33	7.71975
20.29	243.319	244.326	[M-H]-	TRUE	beta-Hydroxymyristic acid	C14H28O3	MoNA-export-LC-MS-MS_Negative_Mode.msp	586	719	128	712	170	0			0.547012	183.667	0.657084
2.6	321.284	322.291	[M-H]-	TRUE	beta-Zearalanol	C18H26O5	Bruker MetaboBASE Personal Library 3.0	170	68	196	358	66	124			0.716382	-38	-0.390045
14.12	441.464	442.471	[M-H]-	TRUE	betulin	C30H50O2	MoNA-export-LC-MS-MS_Negative_Mode.msp	226	500	240	60	166	146			0.105101	198	2.08772
7.5	219.106	220.113	[M-H]-	TRUE	BHT	C15H24O	Bruker MetaboBASE Personal Library 3.0	164	0	0	330	82	164			0.206399	-137.333	-1.50654
8.21	325.263	326.271	[M-H]-	TRUE	Bilobalide	C15H18O8	Bruker MetaboBASE Personal Library 3.0	5564	5680	5528	2556	2544	2554	+	PEE_D_PWE_P_100	3.14609e-07	3039.33	66.0586
9.72	297.231	298.238	[M-H]-	TRUE	BIOCHANIN A, 7-METHYL ETHER	C17H14O5	Bruker MetaboBASE Personal Library 3.0	0	0	0	204	578	282	+	PEE_D_PWE_P_100	0.0357522	-354.667	-3.11345
7.35	243.178	244.185	[M-H]-	TRUE	Biotin	C10H16N2O3S	MSMS-Neg-Vaniya-Fiehn_Natural_Products_Library_20200109.msp	90504	91750	88848	38390	39122	37244	+	PEE_D_PWE_P_100	8.19728e-07	52115.3	51.982
7.41	328.203	329.21	[M-H]-	TRUE	cAMP; LC-tDDA; CE30	C10H12N5O6P	MoNA-export-LC-MS-MS_Negative_Mode.msp	302	528	536	602	900	516			0.193871	-217.333	-1.55958
12.2	213.083	214.09	[M-H]-	TRUE	Cantharidic Acid	C10H14O5	Bruker MetaboBASE Personal Library 3.0	12724	14028	12598	11864	13490	11812			0.366664	728	1.017
11.4	200.137	201.145	[M-H]-	TRUE	CAPRYLOYL GLYCINE	C10H19NO3	MoNA-export-LC-MS-MS_Negative_Mode.msp	58	0	44	70	106	58			0.12409	-44	-1.94202
3.21	304.181	305.189	[M-H]-	TRUE	CAPSAICIN	C18H27NO3	MSMS-Neg-Vaniya-Fiehn_Natural_Products_Library_20200109.msp	130	104	90	3488	3110	3812	+	PEE_D_PWE_P_100	7.81358e-05	-3362	-16.5463
10.6	216.194	217.201	[M-H]-	TRUE	Captopril	C9H15NO3S	MSMS-Neg-PlaSMA.msp	288	430	366	776	420	280			0.441883	-130.667	-0.852682
9.34	235.157	236.164	[M-H]-	TRUE	Carboxyibuprofen	C13H16O4	MoNA-export-LC-MS-MS_Negative_Mode.msp	564	763	234	74	232	326			0.144194	309.667	1.81211
9.46	225.196	226.204	[M-H]-	TRUE	Carnosine	C9H14N4O3	MoNA-export-LC-MS-MS_Negative_Mode.msp	13074	14103	12012	4684	4342	5116	+	PEE_D_PWE_P_100	0.000204038	8349	12.9674
8.67	317.251	318.258	[M-H]-	TRUE	CAY10410	C20H30O3	Bruker MetaboBASE Personal Library 3.0	310	546	392	378	410	468			0.972988	-2.66667	-0.0360258
13.07	291.273	292.28	[M-H]-	TRUE	CGP-7930	C19H32O2	Bruker MetaboBASE Personal Library 3.0	210	217	158	136	110	84	+	PEE_D_PWE_P_100	0.0236907	85	3.55506
9.27	147.116	148.124	[M-H]-	TRUE	Cinnamic acid	C9H8O2	MoNA-export-LC-MS-MS_Negative_Mode.msp	4234	4495	4490	2196	1962	2708	+	PEE_D_PWE_P_100	0.00086106	2117.67	8.95278
4.84	141.086	142.094	[M-H]-	TRUE	cis,cis-Muconic acid	C6H6O4	Bruker HMDB Metabolite Library_2.0	88	194	256	516	186	718			0.144907	-294	-1.80786
2.56	130.034	131.041	[M-H]-	TRUE	cis-4-Hydroxy-D-proline	C5H9NO3	Bruker MetaboBASE Personal Library 3.0	1080	986	124	1346	1328	1604			0.093115	-696	-2.19554
6.77	253.21	254.218	[M-H]-	TRUE	cis-7-Hexadecenoic Acid	C16H30O2	Bruker MetaboBASE Personal Library 3.0	38116	39306	37444	600	526	720	+	PEE_D_PWE_P_100	2.6693e-07	37673.3	68.8313
6.23	173.093	174.101	[M-H]-	TRUE	cis-Aconitate	C6H6O6	MoNA-export-LC-MS-MS_Negative_Mode.msp	1602	1805	1190	678	206	448	+	PEE_D_PWE_P_100	0.0086164	1088.33	4.80504
4.14	129.083	130.091	[M-H]-	TRUE	Citraconate	C5H6O4	MoNA-export-LC-MS-MS_Negative_Mode.msp	2086	1292	2224	1066	1214	1208			0.0748847	704.667	2.39347
8.93	147.136	148.143	[M-H]-	TRUE	Citramalic acid	C5H8O5	MoNA-export-LC-MS-MS_Negative_Mode.msp	19302	20960	19542	52538	52236	49650	+	PEE_D_PWE_P_100	7.38308e-06	-31540	-29.9691
4.27	191.112	192.119	[M-H]-	TRUE	Citrate	C6H8O7	MoNA-export-LC-MS-MS_Negative_Mode.msp	2668	3054	2620	1426	964	1158	+	PEE_D_PWE_P_100	0.00113534	1598	8.32914
3.2	191.111	192.119	[M-H]-	TRUE	Citric acid	C6H8O7	MoNA-export-LC-MS-MS_Negative_Mode.msp	339972	344048	347338	109186	104696	108384	+	PEE_D_PWE_P_100	7.99125e-08	236364	93.068
0.31	249.082	250.09	[M-H]-	TRUE	Citrinin	C13H14O5	MoNA-export-LC-MS-MS_Negative_Mode.msp	176641	192032	187604	197256	202986	216265			0.0504525	-20076.7	-2.76765
4.67	198.089	199.096	[M-H]-	TRUE	Clavulanate	C8H9NO5	Bruker MetaboBASE Personal Library 3.0	0	0	46	60	70	124			0.0507548	-69.3333	-2.76182
9.13	233.127	234.134	[M-H]-	TRUE	Confertifoline	C15H22O2	Bruker MetaboBASE Personal Library 3.0	0	0	116	62	134	194			0.168005	-91.3333	-1.68127
8.42	250.18	251.187	[M-H]-	TRUE	cordycepin	C10H13N5O3	MSMS-Neg-Vaniya-Fiehn_Natural_Products_Library_20200109.msp	1140	1261	1034	13940	13558	14356	+	PEE_D_PWE_P_100	7.33255e-07	-12806.3	-53.4529
10.09	345.288	346.295	[M-H]-	TRUE	corticosterone	C21H30O4	MoNA-export-LC-MS-MS_Negative_Mode.msp	378	573	838	430	586	258			0.353066	171.667	1.04976
14.84	255.288	256.295	[M-H]-	TRUE	CR 2249	C13H24N2O3	Bruker MetaboBASE Personal Library 3.0	246	565	182	336	490	86			0.879395	27	0.161681
11.44	367.284	368.291	[M-H]-	TRUE	Curcumin	C21H20O6	MoNA-export-LC-MS-MS_Negative_Mode.msp	1008	1113	536	388	716	284			0.126963	423	1.92211
11.87	209.142	210.149	[M-H]-	TRUE	Curvulinic acid	C10H10O5	Bruker MetaboBASE Personal Library 3.0	242	588	170	110	374	96			0.424425	140	0.888603
7.82	178.102	179.109	[M-H]-	TRUE	Cyclamic acid; LC-tDDA; CE40	C6H13NO3S	MoNA-export-LC-MS-MS_Negative_Mode.msp	44	0	90	146	142	84			0.072919	-79.3333	-2.41802
8.98	197.088	198.095	[M-H]-	TRUE	Cycluron	C11H22N2O	Bruker MetaboBASE Personal Library 3.0	1076	1186	274	116	148	50			0.0623728	740.667	2.56401
11.74	221.156	222.164	[M-H]-	TRUE	Cystathionine	C7H14N2O4S	MoNA-export-LC-MS-MS_Negative_Mode.msp	236	437	156	262	450	114			0.994151	1	0.00779937
3.43	242.1	243.107	[M-H]-	TRUE	Cytarabine	C9H13N3O5	MoNA-export-LC-MS-MS_Negative_Mode.msp	0	0	0	104	44	0			0.177017	-49.3333	-1.63678
3.13	322.203	323.21	[M-H]-	TRUE	Cytidine monophosphate	C9H14N3O8P	MoNA-export-LC-MS-MS_Negative_Mode.msp	122	102	58	198	72	68			0.70968	-18.6667	-0.399878
4.01	242.192	243.199	[M-H]-	TRUE	Cytosine arabinoside	C9H13N3O5	MoNA-export-LC-MS-MS_Negative_Mode.msp	6018	6410	5530	5276	4558	4964	+	PEE_D_PWE_P_100	0.0327362	1053.33	3.20526
9.52	218.209	219.216	[M-H]-	TRUE	D-(+)-Pantothenic acid	C9H17NO5	MoNA-export-LC-MS-MS_Negative_Mode.msp	4236	4530	4022	28678	30996	28030	+	PEE_D_PWE_P_100	1.05923e-05	-24972	-27.3733
5.46	159.104	160.112	[M-H]-	TRUE	D-Ala-D-Ala	C6H12N2O3	Bruker MetaboBASE Personal Library 3.0	1550	1584	1232	3742	3008	3494	+	PEE_D_PWE_P_100	0.00128435	-1959.33	-8.06402
10.61	201.172	202.18	[M-H]-	TRUE	Decanedioic acid	C10H18O4	MoNA-export-LC-MS-MS_Negative_Mode.msp	426	636	494	6220	7276	3328	+	PEE_D_PWE_P_100	0.012577	-5089.33	-4.30688
12.8	171.148	172.156	[M-H]-	TRUE	Decanoic acid	C10H20O2	MoNA-export-LC-MS-MS_Negative_Mode.msp	470	604	240	1480	1802	1623	+	PEE_D_PWE_P_100	0.00106505	-1197	-8.46965
2.26	289.077	290.085	[M-H]-	TRUE	dehydrocurvularin	C16H18O5	MSMS-Neg-Vaniya-Fiehn_Natural_Products_Library_20200109.msp	0	0	0	32648	29026	30975	+	PEE_D_PWE_P_100	7.85356e-06	-30883	-29.5081
3.49	267.204	268.212	[M-H]-	TRUE	Deoxycoformycin	C11H16N4O4	Bruker MetaboBASE Personal Library 3.0	1260	1066	1116	1302	1386	2032			0.147746	-426	-1.79119
9.61	359.275	360.282	[M-H]-	TRUE	Deoxyloganic acid (Not validated)	C16H24O9	MoNA-export-LC-MS-MS_Negative_Mode.msp	1228	1425	1368	758	928	706	+	PEE_D_PWE_P_100	0.00365003	543	6.10181
8.6	213.157	214.165	[M-H]-	TRUE	Dethiobiotin	C10H18N2O3	MoNA-export-LC-MS-MS_Negative_Mode.msp	224	528	274	294	264	240			0.470269	76	0.796638
11.25	273.223	274.23	[M-H]-	TRUE	Dexchlorpheniramine	C16H19ClN2	MoNA-export-LC-MS-MS_Negative_Mode.msp	1658	1834	1878	1242	1440	1264	+	PEE_D_PWE_P_100	0.00667128	474.667	5.1658
2.45	259.149	260.156	[M-H]-	TRUE	D-Fructose 6-phosphate	C6H13O9P	Bruker MetaboBASE Personal Library 3.0	3864	4570	3836	1286	1338	1454	+	PEE_D_PWE_P_100	0.000370067	2730.67	11.1357
13.05	267.248	268.255	[M-H]-	TRUE	diethyl 2,6-dimethyl-4-oxo-4h-pyran-3,5-dicarboxylate	C13H16O6	Bruker MetaboBASE Personal Library 3.0	8826	10073	8422	4016	4388	4474	+	PEE_D_PWE_P_100	0.000736667	4814.33	9.32333
11.18	201.176	202.183	[M-H]-	TRUE	Diethyloxalpropionate	C9H14O5	MoNA-export-LC-MS-MS_Negative_Mode.msp	200	532	460	304	824	182			0.867487	-39.3333	-0.177846
21.39	333.3	334.308	[M-H]-	TRUE	Difucol Hexamethyl Ether	C18H22O6	MSMS-Neg-Vaniya-Fiehn_Natural_Products_Library_20200109.msp	96	0	498	0	0	0			0.264064	198	1.29803
13.36	211.231	212.238	[M-H]-	TRUE	Dihydrojasmonic Acid	C12H20O3	MSMS-Neg-Vaniya-Fiehn_Natural_Products_Library_20200109.msp	142	0	260	50	144	92			0.65384	38.6667	0.48377
4.44	169.095	170.102	[M-H]-	TRUE	Dihydroxyacetone phosphate	C3H7O6P	MoNA-export-LC-MS-MS_Negative_Mode.msp	108	320	182	398	96	136			0.955887	-6.66667	-0.0588602
13.52	281.239	282.246	[M-H]-	TRUE	Dihydroyashabushiketol	C19H22O2	Bruker MetaboBASE Personal Library 3.0	178	486	444	168	124	86			0.0704079	243.333	2.45049
13.54	145.158	146.166	[M-H]-	TRUE	Dimethylbenzimidazole	C9H10N2	MoNA-export-LC-MS-MS_Negative_Mode.msp	3726	3918	3640	1296	1326	1212	+	PEE_D_PWE_P_100	9.80311e-06	2483.33	27.9106
2.98	207.147	208.154	[M-H]-	TRUE	DIMETHYLCAFFEIC ACID	C11H12O4	Bruker MetaboBASE Personal Library 3.0	7682	9864	8046	15662	14814	16250	+	PEE_D_PWE_P_100	0.000888073	-7044.67	-8.88105
10.34	268.215	269.222	[M-H]-	TRUE	dinor-12-oxo Phytodienoic Acid-d5	C16D5H19O3	Bruker MetaboBASE Personal Library 3.0	152	0	148	182	154	202			0.201196	-79.3333	-1.52815
6.19	159.107	160.114	[M-H]-	TRUE	DL-b-Hydroxycaprylic acid	C8H16O3	Bruker MetaboBASE Personal Library 3.0	336	524	432	1202	1576	1642	+	PEE_D_PWE_P_100	0.00210539	-1042.67	-7.07576
4.02	329.259	330.267	[M-H]-	TRUE	Docosapentaenoic acid (22:5(n-3))	C22H34O2	MoNA-export-LC-MS-MS_Negative_Mode.msp	502	236	254	356	120	200			0.393696	105.333	0.954914
12.06	244.241	245.248	[M-H]-	TRUE	DODEC-2-ENE-8,10-DIYNOIC ACID ISOBUTYLAMIDE	C16H23NO	Bruker MetaboBASE Personal Library 3.0	430	717	618	100	210	290	+	PEE_D_PWE_P_100	0.018136	388.333	3.86073
10.01	184.148	185.155	[M-H]-	TRUE	Ecgonine	C9H15NO3	MoNA-export-LC-MS-MS_Negative_Mode.msp	1456	1580	1120	920	918	910	+	PEE_D_PWE_P_100	0.0269108	469.333	3.4147
19.21	309.355	310.362	[M-H]-	TRUE	Eicosenoic acid	C20H38O2	MoNA-export-LC-MS-MS_Negative_Mode.msp	146	0	118	122	102	0			0.831035	13.3333	0.227714
6.55	269.184	270.191	[M-H]-	TRUE	ESTRA-4,9-DIENE-3,17-DIONE	C18H22O2	Bruker MetaboBASE Personal Library 3.0	98	0	0	46	76	52			0.496755	-25.3333	-0.746679
7.24	313.294	314.301	[M-H]-	TRUE	ESTRADIOL ACETATE	C20H26O3	Bruker MetaboBASE Personal Library 3.0	0	0	72	162	100	86			0.0515124	-92	-2.74739
15.72	208.198	209.206	[M-H]-	TRUE	Ethirimol	C11H19N3O	Bruker MetaboBASE Personal Library 3.0	2420	2555	2602	728	896	712	+	PEE_D_PWE_P_100	2.63314e-05	1747	21.772
10.39	273.088	274.095	[M-H]-	TRUE	Ethyl 1,2,3,6-tetrahydro-3,6-dioxo-2-phenyl-4-pyridazineacetate	C14H14N2O4	Bruker MetaboBASE Personal Library 3.0	262	503	276	206	252	138			0.155285	148.333	1.74852
22.55	191.104	192.112	[M-H]-	TRUE	Ethyl benzoylacetate	C11H12O3	Bruker MetaboBASE Personal Library 3.0	1140	1343	2256	1565	1730	1998			0.6401	-184.667	-0.505018
3.43	209.116	210.123	[M-H]-	TRUE	ETHYL EVERNINATE	C11H14O4	Bruker MetaboBASE Personal Library 3.0	112	136	90	556	376	458	+	PEE_D_PWE_P_100	0.00284061	-350.667	-6.53026
2.34	165.014	166.021	[M-H]-	TRUE	Ethylparaben	C9H10O3	MoNA-export-LC-MS-MS_Negative_Mode.msp	5698	6086	5244	2714	2586	2826	+	PEE_D_PWE_P_100	0.000302274	2967.33	11.7286
8.32	205.132	206.139	[M-H]-	TRUE	Etidronate	C2H8O7P2	MoNA-export-LC-MS-MS_Negative_Mode.msp	185538	187263	181844	56792	58912	55732	+	PEE_D_PWE_P_100	2.64578e-07	127736	68.9839
9.08	286.233	287.241	[M-H]-	TRUE	Etodolac	C17H21NO3	MoNA-export-LC-MS-MS_Negative_Mode.msp	422	698	266	190	338	708			0.814179	50	0.251002
2.33	211.043	212.051	[M-H]-	TRUE	Eudesmic acid	C10H12O5	Bruker MetaboBASE Personal Library 3.0	1668	2310	1468	168	426	226	+	PEE_D_PWE_P_100	0.00438691	1542	5.80281
2.52	215.136	216.143	[M-H]-	TRUE	Euparin	C13H12O3	MSMS-Neg-Vaniya-Fiehn_Natural_Products_Library_20200109.msp	12220	13864	14942	49638	44180	43243	+	PEE_D_PWE_P_100	0.000117473	-32011.7	-14.9221
8.93	295.245	296.252	[M-H]-	TRUE	Exemestane	C20H24O2	Bruker MetaboBASE Personal Library 3.0	1392	1585	1858	694	892	1020	+	PEE_D_PWE_P_100	0.0108259	743	4.4996
3.04	223.149	224.156	[M-H]-	TRUE	FA 13:3+1O	C13H20O3	MoNA-export-LC-MS-MS_Negative_Mode.msp	27674	30422	28060	46336	42734	44688	+	PEE_D_PWE_P_100	0.000299473	-15867.3	-11.7566
9.4	329.25	330.258	[M-H]-	TRUE	FA 18:1+3O	C18H34O5	MoNA-export-LC-MS-MS_Negative_Mode.msp	454	702	212	0	0	0	+	PEE_D_PWE_P_100	0.0321687	456	3.22365
9.23	169.091	170.098	[M-H]-	TRUE	FA 9:2+1O	C9H14O3	MoNA-export-LC-MS-MS_Negative_Mode.msp	336	552	340	64	96	182	+	PEE_D_PWE_P_100	0.0206234	295.333	3.7117
8.84	463.376	464.383	[M-H]-	TRUE	FAHFA 12:0/17:2	C29H52O4	MoNA-export-LipidBlast_2022.msp	200	182	136	136	338	296			0.262243	-84	-1.3039
10.59	383.417	384.424	[M-H]-	TRUE	FAHFA 13:0/10:0	C23H44O4	MoNA-export-LipidBlast_2022.msp	218	345	0	944	0	0			0.720256	-127	-0.384383
10.4	453.421	454.428	[M-H]-	TRUE	FAHFA 13:0/15:0	C28H54O4	MoNA-export-LipidBlast_2022.msp	158	0	0	302	118	0			0.441981	-87.3333	-0.852485
9.44	517.468	518.475	[M-H]-	TRUE	FAHFA 13:0/20:3	C33H58O4	MoNA-export-LipidBlast_2022.msp	0	0	0	110	62	0			0.146123	-57.3333	-1.80068
11.05	313.292	314.299	[M-H]-	TRUE	FAHFA 13:0/5:0	C18H34O4	MoNA-export-LipidBlast_2022.msp	186	227	192	354	454	0			0.650306	-67.6667	-0.489211
4.71	327.243	328.25	[M-H]-	TRUE	FAHFA 13:0/6:0	C19H36O4	MoNA-export-LipidBlast_2022.msp	21484	22030	20938	4374	3416	4008	+	PEE_D_PWE_P_100	1.97935e-06	17551.3	41.6861
10.75	453.421	454.428	[M-H]-	TRUE	FAHFA 14:0/14:0	C28H54O4	MoNA-export-LipidBlast_2022.msp	200	201	142	232	0	138			0.457159	57.6667	0.82218
9.76	547.491	548.499	[M-H]-	TRUE	FAHFA 14:0/21:2	C35H64O4	MoNA-export-LipidBlast_2022.msp	82	0	96	78	86	0			0.914043	4.66667	0.114924
15.75	327.381	328.388	[M-H]-	TRUE	FAHFA 14:0/5:0	C19H36O4	MoNA-export-LipidBlast_2022.msp	568	846	540	0	170	314	+	PEE_D_PWE_P_100	0.0212904	490	3.67537
6.08	341.181	342.188	[M-H]-	TRUE	FAHFA 14:0/6:0	C20H38O4	MoNA-export-LipidBlast_2022.msp	240	566	280	0	226	34			0.0913765	275.333	2.21245
11.2	545.456	546.463	[M-H]-	TRUE	FAHFA 15:0/20:3	C35H62O4	MoNA-export-LipidBlast_2022.msp	150	0	282	68	190	200			0.929363	-8.66667	-0.0943566
10.04	605.545	606.552	[M-H]-	TRUE	FAHFA 15:0/24:1	C39H74O4	MoNA-export-LipidBlast_2022.msp	58	0	202	56	88	0			0.585735	38.6667	0.591929
8.65	601.502	602.51	[M-H]-	TRUE	FAHFA 15:1/24:2	C39H70O4	MoNA-export-LipidBlast_2022.msp	0	0	0	114	64	288			0.0840267	-155.333	-2.28817
13.99	323.261	324.268	[M-H]-	TRUE	FAHFA 16:2/3:0	C19H32O4	MoNA-export-LipidBlast_2022.msp	42	0	82	110	208	108			0.0683276	-100.667	-2.47841
9.01	339.2	340.207	[M-H]-	TRUE	FAHFA 17:1/3:0	C20H36O4	MoNA-export-LipidBlast_2022.msp	260	612	150	120	0	0			0.106731	300.667	2.07412
9.48	349.242	350.25	[M-H]-	TRUE	FAHFA 18:3/3:0	C21H34O4	MoNA-export-LipidBlast_2022.msp	358	459	138	292	300	264			0.746811	33	0.345949
11.86	311.264	312.271	[M-H]-	TRUE	FAHFA 2:0/16:1	C18H32O4	MoNA-export-LipidBlast_2022.msp	702	831	864	76	672	186			0.061897	487.667	2.57125
13.17	341.331	342.338	[M-H]-	TRUE	FAHFA 2:0/18:0	C20H38O4	MoNA-export-LipidBlast_2022.msp	302	538	368	214	404	278			0.311063	104	1.15864
10.91	311.284	312.291	[M-H]-	TRUE	FAHFA 5:0/13:1	C18H32O4	MoNA-export-LipidBlast_2022.msp	316	496	324	338	300	228			0.250265	90	1.3435
8.15	327.285	328.292	[M-H]-	TRUE	FAHFA 5:0/14:0	C19H36O4	MoNA-export-LipidBlast_2022.msp	198	266	224	232	72	84			0.143906	100	1.81382
9.9	365.314	366.321	[M-H]-	TRUE	FAHFA 5:0/17:2	C22H38O4	MoNA-export-LipidBlast_2022.msp	690	815	978	696	710	862			0.508715	71.6667	0.724777
2.8	379.282	380.289	[M-H]-	TRUE	FAHFA 5:0/18:2	C23H40O4	MoNA-export-LipidBlast_2022.msp	2143	2266	1306	3440	2738	3652	+	PEE_D_PWE_P_100	0.0284615	-1371.67	-3.35405
10.5	425.374	426.381	[M-H]-	TRUE	FAHFA 5:0/21:0	C26H50O4	MoNA-export-LipidBlast_2022.msp	484	602	294	226	322	280			0.121684	184	1.95907
11.45	439.396	440.403	[M-H]-	TRUE	FAHFA 5:0/22:0	C27H52O4	MoNA-export-LipidBlast_2022.msp	198	282	236	144	158	92	+	PEE_D_PWE_P_100	0.0271193	107.333	3.40631
7.15	383.309	384.316	[M-H]-	TRUE	FAHFA 6:0/17:0	C23H44O4	MoNA-export-LipidBlast_2022.msp	464	654	190	300	326	132			0.282505	183.333	1.24073
6.88	369.189	370.197	[M-H]-	TRUE	FAHFA 7:0/15:0	C22H42O4	MoNA-export-LipidBlast_2022.msp	66	0	0	0	56	76			0.525181	-22	-0.695238
4.11	451.376	452.384	[M-H]-	TRUE	FAHFA 7:0/21:1	C28H52O4	MoNA-export-LipidBlast_2022.msp	0	0	0	0	126	80			0.13556	-68.6667	-1.86534
8.96	439.388	440.396	[M-H]-	TRUE	FAHFA 9:0/18:0	C27H52O4	MoNA-export-LipidBlast_2022.msp	0	0	0	126	298	0			0.177088	-141.333	-1.63644
9.72	259.254	260.261	[M-H]-	TRUE	falcarindiol	C17H24O2	MoNA-export-LC-MS-MS_Negative_Mode.msp	2324	2641	2176	1242	1404	1364	+	PEE_D_PWE_P_100	0.002003	1043.67	7.17032
2.37	181.004	182.012	[M-H]-	TRUE	FLOPROPIONE	C9H10O4	Bruker MetaboBASE Personal Library 3.0	1844	1702	1796	2528	2820	2548	+	PEE_D_PWE_P_100	0.00116902	-851.333	-8.26559
9.95	224.132	225.14	[M-H]-	TRUE	Flufenacet OXA	C11H12FNO3	MoNA-export-LC-MS-MS_Negative_Mode.msp	80	0	246	0	0	204			0.703298	40.6667	0.409285
11.48	280.171	281.178	[M-H]-	TRUE	FLUFENAMIC ACID	C14H10F3NO2	MoNA-export-LC-MS-MS_Negative_Mode.msp	88	0	88	132	70	148			0.199389	-58	-1.5358
8.22	324.194	325.202	[M-H]-	TRUE	Flumetsulam	C12H9F2N5O2S	MoNA-export-LC-MS-MS_Negative_Mode.msp	170	158	124	2232	2112	1986	+	PEE_D_PWE_P_100	1.10513e-05	-1959.33	-27.0832
11.29	159.141	160.148	[M-H]-	TRUE	Formiminoaspartate	C5H8N2O4	MoNA-export-LC-MS-MS_Negative_Mode.msp	1598	1795	1794	3240	4922	3184	+	PEE_D_PWE_P_100	0.0232343	-2053	-3.57679
10.01	409.237	410.244	[M-H]-	TRUE	Forskolin	C22H34O7	MoNA-export-LC-MS-MS_Negative_Mode.msp	254	557	142	36	188	86			0.179181	214.333	1.62645
2.33	339.154	340.162	[M-H]-	TRUE	Fructose 1,6-bisphosphate	C6H14O12P2	MoNA-export-LC-MS-MS_Negative_Mode.msp	496	318	52	98	0	84			0.160623	228	1.71961
4.39	170.13	171.137	[M-H]-	TRUE	Gabapentin	C9H17NO2	MoNA-export-LC-MS-MS_Negative_Mode.msp	96	110	122	122	90	122			0.88559	-2	-0.153293
4.36	185.148	186.155	[M-H]-	TRUE	Gabapentin Related Compound E	C9H14O4	MoNA-export-LC-MS-MS_Negative_Mode.msp	360	270	798	554	112	184			0.416742	192.667	0.904797
6.87	269.207	270.214	[M-H]-	TRUE	Genistein	C15H10O5	MoNA-export-LC-MS-MS_Negative_Mode.msp	204	319	246	302	68	82			0.271396	105.667	1.2748
3.11	486.385	487.393	[M-H]-	TRUE	Gln Ile Val Glu	C21H37N5O8	Bruker MetaboBASE Personal Library 3.0	108	112	208	150	218	280			0.214686	-73.3333	-1.47323
2.69	195.145	196.152	[M-H]-	TRUE	Gluconic acid	C6H12O7	Bruker HMDB Metabolite Library_2.0	1139450	1160622	1104802	1087722	1079484	1069320	+	PEE_D_PWE_P_100	0.0305523	56116	3.2782
2.74	179.143	180.15	[M-H]-	TRUE	Glucose	C6H12O6	MoNA-export-LC-MS-MS_Negative_Mode.msp	71894	73904	70758	75232	75208	78412	+	PEE_D_PWE_P_100	0.0434965	-4098.67	-2.91417
2.74	193.126	194.133	[M-H]-	TRUE	Glucuronate	C6H10O7	MoNA-export-LC-MS-MS_Negative_Mode.msp	41922	45540	40784	30390	26646	29282	+	PEE_D_PWE_P_100	0.00152563	13976	7.70664
6.42	243.218	244.225	[M-H]-	TRUE	Glu-Pro	C10H16N2O5	MoNA-Dipeptide_neg.msp	198	249	206	168	170	276			0.755793	13	0.33309
2.6	145.132	146.139	[M-H]-	TRUE	Glutamine (L)	C5H10N2O3	MSMS-Neg-Vaniya-Fiehn_Natural_Products_Library_20200109.msp	6886	7936	6606	2698	2382	2436	+	PEE_D_PWE_P_100	0.000369989	4637.33	11.1363
9.06	216.156	217.163	[M-H]-	TRUE	Glutethimide	C13H15NO2	Bruker MetaboBASE Personal Library 3.0	306	478	320	312	386	408			0.991978	-0.666667	-0.0106966
5.08	185.145	186.153	[M-H]-	TRUE	Glycine, 5-oxo-L-prolyl-	C7H10N2O4	MoNA-export-LC-MS-MS_Negative_Mode.msp	2112	2186	1486	106	86	204	+	PEE_D_PWE_P_100	0.00133523	1796	7.98209
2.95	202.171	203.179	[M-H]-	TRUE	Gly-Gln	C7H13N3O4	MoNA-Dipeptide_neg.msp	338	354	224	272	490	512			0.241384	-119.333	-1.37408
8.73	187.2	188.207	[M-H]-	TRUE	Gly-Leu	C8H16N2O3	MoNA-export-LC-MS-MS_Negative_Mode.msp	4124	4385	4250	668	966	982	+	PEE_D_PWE_P_100	1.17974e-05	3381	26.6424
6.32	262.185	263.192	[M-H]-	TRUE	Glyphosine	C4H11NO8P2	Bruker MetaboBASE Personal Library 3.0	578	785	270	208	108	238			0.0806898	359.667	2.32504
4.05	150.114	151.121	[M-H]-	TRUE	Guanine	C5H5N5O	MoNA-export-LC-MS-MS_Negative_Mode.msp	1180	1294	1266	53516	53116	46936	+	PEE_D_PWE_P_100	1.96153e-05	-49942.7	-23.4464
8.54	282.222	283.229	[M-H]-	TRUE	Guanosine	C10H13N5O5	MoNA-export-LC-MS-MS_Negative_Mode.msp	0	0	118	7054	8164	6556	+	PEE_D_PWE_P_100	0.000111035	-7218.67	-15.137
7.36	362.227	363.234	[M-H]-	TRUE	Guanosine 5'-monophosphate	C10H14N5O8P	MoNA-export-LC-MS-MS_Negative_Mode.msp	144	0	98	494	98	206			0.214039	-185.333	-1.47578
8.15	199.17	200.178	[M-H]-	TRUE	Harmalol	C12H12N2O	MSMS-Neg-PlaSMA.msp	796	983	840	350	498	320	+	PEE_D_PWE_P_100	0.00357596	483.667	6.13592
16.6	325.357	326.365	[M-H]-	TRUE	Heneicosanoic acid (21:0)	C21H42O2	MSMS-Neg-Vaniya-Fiehn_Natural_Products_Library_20200109.msp	1865	1765	2002	0	0	0	+	PEE_D_PWE_P_100	1.06605e-05	1877.33	27.3292
1.38	175.041	176.048	[M-H]-	TRUE	herniarin	C10H8O3	MSMS-Neg-Vaniya-Fiehn_Natural_Products_Library_20200109.msp	5544	5854	5136	6160	5200	5540			0.744692	-122	-0.348992
8.78	154.09	155.097	[M-H]-	TRUE	Histidine	C6H9N3O2	MoNA-export-LC-MS-MS_Negative_Mode.msp	8054	9373	8282	4086	5140	3896	+	PEE_D_PWE_P_100	0.00171557	4195.67	7.47126
4.33	181.103	182.11	[M-H]-	TRUE	Homovanillic acid	C9H10O4	MoNA-export-LC-MS-MS_Negative_Mode.msp	338	170	352	126	380	336			0.954014	6	0.0613624
9.57	261.128	262.135	[M-H]-	TRUE	HOMOVANILLIC ACID SULFATE	C9H10O7S	MoNA-export-LC-MS-MS_Negative_Mode.msp	6040	6255	5626	338	260	104	+	PEE_D_PWE_P_100	8.25872e-06	5739.67	29.138
10.86	385.265	386.272	[M-H]-	TRUE	HoPhe-Val-OH	C20H22N2O6	Bruker MetaboBASE Personal Library 3.0	0	0	0	184	0	146			0.121364	-110	-1.96137
9.04	241.098	242.105	[M-H]-	TRUE	Huperzine A	C15H18N2O	MSMS-Neg-Vaniya-Fiehn_Natural_Products_Library_20200109.msp	6666	6925	5882	2538	2484	2438	+	PEE_D_PWE_P_100	0.000220233	4004.33	12.7173
2.68	181.157	182.164	[M-H]-	TRUE	Hydroxyphenyllactic acid	C9H10O4	MoNA-export-LC-MS-MS_Negative_Mode.msp	215056	218658	203044	201638	201768	193174			0.0719492	13392.7	2.43041
3.12	189.092	190.099	[M-H]-	TRUE	Hydroxysuberic acid	C8H14O5	MoNA-export-LC-MS-MS_Negative_Mode.msp	19306	20608	18490	8346	7174	8320	+	PEE_D_PWE_P_100	9.3053e-05	11521.3	15.8303
2.28	175.039	176.046	[M-H]-	TRUE	Hymecromone	C10H8O3	MSMS-Neg-Vaniya-Fiehn_Natural_Products_Library_20200109.msp	16184	16788	16186	16008	15716	16818			0.622999	205.333	0.531846
10.92	205.119	206.126	[M-H]-	TRUE	Ibuprofen	C13H18O2	MoNA-export-LC-MS-MS_Negative_Mode.msp	188	217	164	52	212	272			0.878312	11	0.163149
13.16	229.254	230.262	[M-H]-	TRUE	Ile-Val	C11H22N2O3	MoNA-Dipeptide_neg.msp	1058	1336	642	596	964	798			0.377695	226	0.991203
13.61	174.142	175.15	[M-H]-	TRUE	Indolacetic acid	C10H9NO2	MoNA-export-LC-MS-MS_Negative_Mode.msp	382	528	494	128	198	122	+	PEE_D_PWE_P_100	0.00320224	318.667	6.3224
4.97	173.091	174.098	[M-H]-	TRUE	Indole-3-acetamide	C10H10N2O	MoNA-export-LC-MS-MS_Negative_Mode.msp	2578	3490	3166	1804	1204	1202	+	PEE_D_PWE_P_100	0.00739635	1674.67	5.01789
9.68	174.109	175.116	[M-H]-	TRUE	Indole-3-acetate	C10H9NO2	MoNA-export-LC-MS-MS_Negative_Mode.msp	984	1311	938	194	72	228	+	PEE_D_PWE_P_100	0.00196083	913	7.21102
13.02	160.118	161.125	[M-H]-	TRUE	Indole-3-carboxylic acid	C9H7NO2	MoNA-export-LC-MS-MS_Negative_Mode.msp	52	0	64	94	80	34			0.315144	-30.6667	-1.14749
4.05	188.145	189.152	[M-H]-	TRUE	Indole-3-propionic acid	C11H11NO2	MoNA-export-LC-MS-MS_Negative_Mode.msp	7148	9026	7118	5458	5308	4882	+	PEE_D_PWE_P_100	0.0176199	2548	3.89473
4.33	174.123	175.131	[M-H]-	TRUE	Indoleacetic acid	C10H9NO2	Bruker HMDB Metabolite Library_2.0	186	522	696	0	334	328			0.254273	247.333	1.33005
12.69	204.165	205.172	[M-H]-	TRUE	Indolelactic acid	C11H11NO3	Bruker HMDB Metabolite Library_2.0	10392	12038	10262	2554	2806	2540	+	PEE_D_PWE_P_100	0.000139078	8264	14.296
5.6	204.182	205.19	[M-H]-	TRUE	Indolelactic acid; LC-tDDA; CE40	C11H11NO3	MoNA-export-LC-MS-MS_Negative_Mode.msp	712	871	756	366	58	620			0.0632816	431.667	2.55035
2.76	280.24	281.247	[M-H]-	TRUE	INDOPROFEN	C17H15NO3	Bruker MetaboBASE Personal Library 3.0	150	230	144	356	352	438	+	PEE_D_PWE_P_100	0.00625507	-207.333	-5.25987
8.58	267.207	268.214	[M-H]-	TRUE	Inosine	C10H12N4O5	MoNA-export-LC-MS-MS_Negative_Mode.msp	0	0	0	4204	4097	3814	+	PEE_D_PWE_P_100	4.11044e-06	-4038.33	-34.7109
11.01	367.277	368.284	[M-H]-	TRUE	Isomurolic acid	C21H36O5	MoNA-export-LC-MS-MS_Negative_Mode.msp	534	782	560	412	484	502			0.128531	159.333	1.91145
8.99	173.129	174.136	[M-H]-	TRUE	Juarezic Acid	C11H10O2	MSMS-Neg-Vaniya-Fiehn_Natural_Products_Library_20200109.msp	2394	2712	2384	2804	2188	1910			0.529797	196	0.687077
9.83	212.119	213.126	[M-H]-	TRUE	Kainic acid	C10H15NO4	MoNA-export-LC-MS-MS_Negative_Mode.msp	86	0	200	162	204	250			0.157011	-110	-1.73906
10.5	293.26	294.267	[M-H]-	TRUE	Koumidine	C19H22N2O	MSMS-Neg-PlaSMA.msp	1210	1443	1226	1132	952	724			0.0632283	357	2.55115
10.41	188.125	189.132	[M-H]-	TRUE	Kynurenic acid	C10H7NO3	MoNA-export-LC-MS-MS_Negative_Mode.msp	2336	2595	2106	3550	3798	3536	+	PEE_D_PWE_P_100	0.00147431	-1282.33	-7.77651
24.96	89.0702	90.0775	[M-H]-	TRUE	Lactic acid; LC-tDDA; CE40	C3H6O3	MoNA-export-LC-MS-MS_Negative_Mode.msp	1502	1853	1790	1435	1224	1332	+	PEE_D_PWE_P_100	0.0361732	384.667	3.10137
4.74	357.182	358.189	[M-H]-	TRUE	Lactobionic Acid	C12H22O12	MoNA-export-LC-MS-MS_Negative_Mode.msp	92	326	0	0	0	466			0.934585	-16	-0.0873588
7.31	347.279	348.287	[M-H]-	TRUE	Larixol Acetate	C22H36O3	Bruker MetaboBASE Personal Library 3.0	352	524	318	266	304	216			0.11871	136	1.98068
4.75	199.079	200.086	[M-H]-	TRUE	Laurate	C12H24O2	MoNA-export-LC-MS-MS_Negative_Mode.msp	80	100	140	0	0	0	+	PEE_D_PWE_P_100	0.00377202	106.667	6.04743
9.99	256.203	257.211	[M-H]-	TRUE	Lauric isopropanolamide	C15H31NO2	MoNA-export-LC-MS-MS_Negative_Mode.msp	4010	4220	3840	476	398	930	+	PEE_D_PWE_P_100	6.70628e-05	3422	17.1983
7.84	609.369	610.377	[M-H]-	TRUE	Leu Asp Val Lys His	C27H46N8O8	Bruker MetaboBASE Personal Library 3.0	68	0	76	312	172	188	+	PEE_D_PWE_P_100	0.0250525	-176	-3.49309
4.43	513.373	514.38	[M-H]-	TRUE	Leu Val Arg Lys	C23H46N8O5	Bruker MetaboBASE Personal Library 3.0	266	292	222	362	242	388			0.225712	-70.6667	-1.43087
8.51	259.254	260.261	[M-H]-	TRUE	Leu-Glu	C11H20N2O5	MoNA-Dipeptide_neg.msp	6864	7022	5614	2284	2804	2744	+	PEE_D_PWE_P_100	0.00120854	3889.33	8.19384
3.29	146.117	147.124	[M-H]-	TRUE	L-Glutamic acid	C5H9NO4	MoNA-export-LC-MS-MS_Negative_Mode.msp	166	72	102	106	94	82			0.535756	19.3333	0.676618
4.41	182.085	183.092	[M-H]-	TRUE	L-Homocysteic acid	C4H9NO5S	Bruker HMDB Metabolite Library_2.0	182	308	230	376	262	462			0.138468	-126.667	-1.84701
10.36	323.247	324.255	[M-H]-	TRUE	Lichesterinic acid	C19H32O4	MoNA-export-LC-MS-MS_Negative_Mode.msp	554	896	606	690	380	408			0.255577	192.667	1.32572
10.93	297.277	298.284	[M-H]-	TRUE	Lichesterylic acid	C18H34O3	MoNA-export-LC-MS-MS_Negative_Mode.msp	234	564	410	170	308	220			0.175881	170	1.64226
13.34	233.203	234.211	[M-H]-	TRUE	Lidocaine; LC-tDDA; CE40	C14H22N2O	MoNA-export-LC-MS-MS_Negative_Mode.msp	70	0	68	3896	4074	3256	+	PEE_D_PWE_P_100	0.000120779	-3696	-14.8174
9.64	279.224	280.232	[M-H]-	TRUE	Linoleic acid; LC-tDDA; CE30	C18H32O2	MoNA-export-LC-MS-MS_Negative_Mode.msp	1198	1401	936	1004	897	1121			0.316021	171	1.14511
12.77	277.25	278.257	[M-H]-	TRUE	Linolenic acid (omega-3-or-omega-6)	C18H30O2	MoNA-export-LC-MS-MS_Negative_Mode.msp	122	0	124	184	324	90			0.213505	-117.333	-1.4779
11.93	130.151	131.158	[M-H]-	TRUE	L-Isoleucine	C6H13NO2	Bruker HMDB Metabolite Library_2.0	4054	4249	4446	1098	1248	1556	+	PEE_D_PWE_P_100	7.43617e-05	2949	16.7548
4.25	89.0681	90.0754	[M-H]-	TRUE	L-Lactic acid	C3H6O3	Bruker HMDB Metabolite Library_2.0	308046	309052	294456	37854	33740	35846	+	PEE_D_PWE_P_100	6.43993e-07	268038	55.2179
9.3	186.167	187.174	[M-H]-	TRUE	L-NIL	C8H17N3O2	Bruker MetaboBASE Personal Library 3.0	4616	4753	5020	458	824	756	+	PEE_D_PWE_P_100	1.47369e-05	4117	25.1941
8.37	218.173	219.181	[M-H]-	TRUE	L-NNA	C6H13N5O4	Bruker MetaboBASE Personal Library 3.0	1784	2107	2008	174	550	554	+	PEE_D_PWE_P_100	0.000622082	1540.33	9.74086
2.96	424.213	425.221	[M-H]-	TRUE	LPE O-15:0	C20H44NO6P	MoNA-export-LipidBlast_2022.msp	0	0	0	100	118	132	+	PEE_D_PWE_P_100	0.000228604	-116.667	-12.5968
8.56	548.37	549.377	[M-H]-	TRUE	LPE O-24:1	C29H60NO6P	MoNA-export-LipidBlast_2022.msp	0	0	154	58	104	234			0.334453	-80.6667	-1.09647
22.09	113.983	114.991	[M-H]-	TRUE	L-Proline	C5H9NO2	Bruker MetaboBASE Personal Library 3.0	6890	7028	7574	7352	7656	8023			0.146271	-513	-1.79981
10.12	203.181	204.188	[M-H]-	TRUE	L-Tryptophan	C11H12N2O2	Bruker HMDB Metabolite Library_2.0	9504	10641	8588	10562	12086	10928			0.0979361	-1614.33	-2.15041
7.15	180.154	181.161	[M-H]-	TRUE	L-Tyrosine	C9H11NO3	MoNA-export-LC-MS-MS_Negative_Mode.msp	172	283	214	184	198	70			0.235597	72.3333	1.39461
22.88	115.978	116.985	[M-H]-	TRUE	L-Valine	C5H11NO2	MoNA-export-LC-MS-MS_Negative_Mode.msp	182764	184059	192916	178432	198914	190283			0.716262	-2630	-0.390221
2.78	359.294	360.302	[M-H]-	TRUE	LY255283	C19H28N4O3	Bruker MetaboBASE Personal Library 3.0	3090	3852	3908	2360	1996	2418	+	PEE_D_PWE_P_100	0.0099927	1358.67	4.60506
9.26	274.191	275.199	[M-H]-	TRUE	Lys-Glu	C11H21N3O5	MoNA-Dipeptide_neg.msp	688	1011	222	200	318	146			0.148601	419	1.78623
12.73	258.225	259.232	[M-H]-	TRUE	Lys-Ile	C12H25N3O3	MoNA-Dipeptide_neg.msp	152	0	334	84	238	154			0.97649	3.33333	0.031353
2.27	273.091	274.098	[M-H]-	TRUE	Lys-Lys	C12H26N4O3	MoNA-Dipeptide_neg.msp	0	0	0	103420	100380	103288	+	PEE_D_PWE_P_100	5.29023e-08	-102363	-103.181
9.98	276.19	277.197	[M-H]-	TRUE	Lys-Met	C11H23N3O3S	MoNA-Dipeptide_neg.msp	168	227	160	196	144	96			0.329741	39.6667	1.10867
3.84	242.196	243.204	[M-H]-	TRUE	Lys-Pro	C11H21N3O3	MoNA-Dipeptide_neg.msp	158	154	102	98	72	194			0.70687	16.6667	0.404015
11.66	244.202	245.21	[M-H]-	TRUE	Lys-Val	C11H23N3O3	MoNA-Dipeptide_neg.msp	104	0	138	202	156	58			0.384009	-58	-0.976727
3.33	436.321	437.328	[M-H]-	TRUE	LYSYL-TYROSYL-LYSINE	C21H35N5O5	Bruker MetaboBASE Personal Library 3.0	88	150	74	100	112	270			0.395169	-56.6667	-0.951638
4.64	117.075	118.082	[M-H]-	TRUE	L-ฮฑ-Hydroxyisovaleric acid	C5H10O3	Bruker MetaboBASE Personal Library 3.0	150	322	328	192	198	144			0.218558	88.6667	1.45811
3.52	133.079	134.086	[M-H]-	TRUE	Malic acid	C4H6O5	MoNA-export-LC-MS-MS_Negative_Mode.msp	81212	79102	75814	177152	172346	175374	+	PEE_D_PWE_P_100	1.37081e-06	-96248	-45.7033
5.88	103.091	104.098	[M-H]-	TRUE	Malonate	C3H4O4	MoNA-export-LC-MS-MS_Negative_Mode.msp	2082	2197	1486	286	148	156	+	PEE_D_PWE_P_100	0.00155185	1725	7.67206
12.26	163.119	164.126	[M-H]-	TRUE	m-Coumaric acid	C9H8O3	Bruker HMDB Metabolite Library_2.0	806	1068	824	676	1012	982			0.94881	9.33333	0.0683195
7.58	341.179	342.187	[M-H]-	TRUE	Melibiose	C12H22O11	Bruker HMDB Metabolite Library_2.0	164	0	72	372	182	230			0.0695653	-182.667	-2.46168
11.95	304.327	305.335	[M-H]-	TRUE	Met-Arg	C11H23N5O3S	MoNA-Dipeptide_neg.msp	274	525	552	78	98	64	+	PEE_D_PWE_P_100	0.0141646	370.333	4.15831
2.95	267.202	268.21	[M-H]-	TRUE	methyl palmitoleate	C17H32O2	MoNA-export-LC-MS-MS_Negative_Mode.msp	3792	5898	6220	11848	10748	11512	+	PEE_D_PWE_P_100	0.00184743	-6066	-7.32603
3.08	111.012	112.019	[M-H]-	TRUE	Methyl sulfate	CH4O4S	MoNA-export-LC-MS-MS_Negative_Mode.msp	52	132	36	562	502	486	+	PEE_D_PWE_P_100	0.00029738	-443.333	-11.7778
10.14	145.121	146.129	[M-H]-	TRUE	Methylglutaric acid	C6H10O4	Bruker HMDB Metabolite Library_2.0	15562	16844	15084	42944	45080	43060	+	PEE_D_PWE_P_100	5.6664e-06	-27864.7	-32.0263
6.84	117.077	118.084	[M-H]-	TRUE	Methylmalonate	C4H6O4	MoNA-export-LC-MS-MS_Negative_Mode.msp	77756	79322	72594	56854	55810	55266	+	PEE_D_PWE_P_100	0.000591329	20580.7	9.86943
9.08	131.099	132.106	[M-H]-	TRUE	Methylsuccinic acid	C5H8O4	MoNA-export-LC-MS-MS_Negative_Mode.msp	20940	22130	20716	11100	11886	11324	+	PEE_D_PWE_P_100	3.86776e-05	9825.33	19.7619
7.88	147.138	148.145	[M-H]-	TRUE	Mevalonic acid	C6H12O4	Bruker HMDB Metabolite Library_2.0	924	1174	526	862	508	712			0.447572	180.667	0.841226
9.21	193.111	194.118	[M-H]-	TRUE	Monoethyl phthalate	C10H10O4	MoNA-export-LC-MS-MS_Negative_Mode.msp	116	0	214	2296	2352	2068	+	PEE_D_PWE_P_100	3.71444e-05	-2128.67	-19.9644
4.2	221.122	222.13	[M-H]-	TRUE	Mono-iso-butyl phthalate	C12H14O4	MoNA-export-LC-MS-MS_Negative_Mode.msp	1536	2010	1634	452	80	192	+	PEE_D_PWE_P_100	0.00121907	1485.33	8.17522
2.99	179.14	180.147	[M-H]-	TRUE	Monomethyl phthalate	C9H8O4	MoNA-export-LC-MS-MS_Negative_Mode.msp	50350	53314	50546	54006	53024	55268			0.0801627	-2696	-2.33102
2.71	209.126	210.133	[M-H]-	TRUE	Mucate	C6H10O8	MoNA-export-LC-MS-MS_Negative_Mode.msp	119188	122444	111302	41918	36510	40238	+	PEE_D_PWE_P_100	2.89547e-05	78089.3	21.2575
14.78	227.237	228.244	[M-H]-	TRUE	Myristic acid	C14H28O2	Bruker Sumner MetaboBASE Plant Library - confirmed standards	2272	2497	2256	1258	1534	1116	+	PEE_D_PWE_P_100	0.00202379	1039	7.15064
2.62	225.167	226.174	[M-H]-	TRUE	Myristoleate	C14H26O2	MoNA-export-LC-MS-MS_Negative_Mode.msp	10390	10824	9324	9832	8428	9022			0.146489	1085.33	1.79853
12.72	225.175	226.182	[M-H]-	TRUE	Myristoleic acid	C14H26O2	Bruker MetaboBASE Personal Library 3.0	886	1197	694	724	324	604			0.117494	375	1.98968
2.92	102.071	103.079	[M-H]-	TRUE	N-(2-Hydroxyethyl)acetamide	C4H9NO2	Bruker MetaboBASE Personal Library 3.0	46	272	114	214	280	176			0.341251	-79.3333	-1.07915
6.49	206.147	207.155	[M-H]-	TRUE	N-(4-Methoxyphenyl)-3-oxobutanamide	C11H13NO3	MoNA-export-LC-MS-MS_Negative_Mode.msp	148	0	122	84	82	74			0.837586	10	0.218704
12.11	212.197	213.204	[M-H]-	TRUE	N-(9-oxodecyl)acetamide	C12H23NO2	Bruker MetaboBASE Personal Library 3.0	70	0	202	258	124	174			0.253073	-94.6667	-1.33405
9.29	382.288	383.295	[M-H]-	TRUE	N6-Succinyladenosine; LC-tDDA; CE40	C14H17N5O8	MoNA-export-LC-MS-MS_Negative_Mode.msp	1270	1415	828	1004	1242	1328			0.924433	-20.3333	-0.10097
4.31	216.16	217.167	[M-H]-	TRUE	Na-Acetylcitrulline; LC-tDDA; CE10	C8H15N3O4	MoNA-export-LC-MS-MS_Negative_Mode.msp	742	1242	288	1568	1700	1660	+	PEE_D_PWE_P_100	0.0334816	-885.333	-3.18167
9.37	371.29	372.297	[M-H]-	TRUE	Nabilone	C24H36O3	Bruker MetaboBASE Personal Library 3.0	0	0	356	322	286	368			0.162867	-206.667	-1.70776
7.27	130.115	131.122	[M-H]-	TRUE	N-Acetylalanine	C5H9NO3	MoNA-export-LC-MS-MS_Negative_Mode.msp	7662	7949	7792	2968	3098	3154	+	PEE_D_PWE_P_100	1.1783e-06	4727.67	47.4682
7.64	174.16	175.168	[M-H]-	TRUE	N-Acetylaspartic acid	C6H9NO5	MoNA-export-LC-MS-MS_Negative_Mode.msp	894	1000	402	76	156	140	+	PEE_D_PWE_P_100	0.0260307	641.333	3.451
8.57	188.183	189.19	[M-H]-	TRUE	N-Acetylglutamate	C7H11NO5	MoNA-export-LC-MS-MS_Negative_Mode.msp	2604	2901	2546	1248	1512	1452	+	PEE_D_PWE_P_100	0.000709338	1279.67	9.41523
10.43	222.186	223.194	[M-H]-	TRUE	N-Acetyl-L-tyrosine	C11H13NO4	Bruker HMDB Metabolite Library_2.0	1274	1526	1698	1272	1652	1222			0.556887	117.333	0.640178
10.69	190.147	191.155	[M-H]-	TRUE	N-ACETYL-METHIONINE	C7H13NO3S	MoNA-export-LC-MS-MS_Negative_Mode.msp	202	363	298	1090	1178	1018	+	PEE_D_PWE_P_100	0.000252741	-807.667	-12.278
9.64	292.194	293.201	[M-H]-	TRUE	N-Acetylmuramic Acid	C11H19NO8	MoNA-export-LC-MS-MS_Negative_Mode.msp	250	476	248	208	356	224			0.524493	62	0.696458
12.04	206.179	207.186	[M-H]-	TRUE	N-acetylphenylalanine	C11H13NO3	MoNA-export-LC-MS-MS_Negative_Mode.msp	1000	1107	1024	456	218	344	+	PEE_D_PWE_P_100	0.000754037	704.333	9.2671
5.95	156.155	157.163	[M-H]-	TRUE	N-ACETYLPROLINE	C7H11NO3	Bruker MetaboBASE Personal Library 3.0	102	0	260	50	156	226			0.810911	-23.3333	-0.255536
7.28	245.233	246.24	[M-H]-	TRUE	N-acetyltryptophan	C13H14N2O3	MSMS-Neg-Vaniya-Fiehn_Natural_Products_Library_20200109.msp	7348	7622	6672	1944	1474	1904	+	PEE_D_PWE_P_100	7.01167e-05	5440	17.0058
9.09	388.361	389.369	[M-H]-	TRUE	NAGABA	C24H39NO3	Bruker MetaboBASE Personal Library 3.0	264	564	222	0	0	218			0.0996661	277.333	2.13482
10.19	588.484	589.492	[M-H]-	TRUE	NAGly 12:0/22:3	C36H63NO5	MoNA-export-LipidBlast_2022.msp	52	0	56	100	104	50			0.123894	-48.6667	-1.94339
8.57	550.43	551.437	[M-H]-	TRUE	NAGly 17:1/14:0	C33H61NO5	MoNA-export-LipidBlast_2022.msp	274	439	136	90	222	358			0.636537	59.6667	0.510573
11.56	516.435	517.442	[M-H]-	TRUE	NAGly 18:4/11:0	C31H51NO5	MoNA-export-LipidBlast_2022.msp	58	0	0	68	118	44			0.120472	-57.3333	-1.9678
9.99	691.573	692.581	[M-H]-	TRUE	NAGlySer 14:0/21:2	C40H72N2O7	MoNA-export-LipidBlast_2022.msp	0	0	0	102	220	62			0.0541573	-128	-2.69888
11.12	593.44	594.447	[M-H]-	TRUE	NAGlySer 16:2/12:0	C33H58N2O7	MoNA-export-LipidBlast_2022.msp	1264	1373	636	346	428	0	+	PEE_D_PWE_P_100	0.0345266	833	3.14962
8.41	681.509	682.516	[M-H]-	TRUE	NAGlySer 18:0/16:0	C39H74N2O7	MoNA-export-LipidBlast_2022.msp	76	0	168	166	84	168			0.358079	-58	-1.03755
9.36	637.567	638.574	[M-H]-	TRUE	NAGlySer 19:1/12:0	C36H66N2O7	MoNA-export-LipidBlast_2022.msp	90	0	68	0	62	0			0.400807	32	0.939193
6.05	306.234	307.241	[M-H]-	TRUE	N-Allyladenosine	C13H17N5O4	MoNA-export-LC-MS-MS_Negative_Mode.msp	272	451	302	106	106	328			0.155113	161.667	1.74947
7.11	187.114	188.122	[M-H]-	TRUE	NALPHA-ACETYL-L-LYSINE	C8H16N2O3	MoNA-export-LC-MS-MS_Negative_Mode.msp	34824	36288	33104	43438	45496	43754	+	PEE_D_PWE_P_100	0.00106576	-9490.67	-8.46816
4.15	174.127	175.134	[M-H]-	TRUE	N-AMIDINO-ASPARTIC ACID	C5H9N3O4	MoNA-export-LC-MS-MS_Negative_Mode.msp	268	422	230	246	198	308			0.448896	56	0.838576
7.72	229.194	230.201	[M-H]-	TRUE	Naproxen	C14H14O3	Bruker MetaboBASE Personal Library 3.0	5946	6218	5366	328	382	260	+	PEE_D_PWE_P_100	2.64064e-05	5520	21.7564
3.81	189.145	190.152	[M-H]-	TRUE	N-Carbamylglutamate	C6H10N2O5	Bruker MetaboBASE Personal Library 3.0	262	186	220	400	374	436	+	PEE_D_PWE_P_100	0.00312764	-180.667	-6.36283
5.41	174.123	175.13	[M-H]-	TRUE	N-Carboxyethyl-ฮณ-aminobutyric acid	C7H13NO4	Bruker MetaboBASE Personal Library 3.0	168	376	306	248	226	326			0.819017	16.6667	0.244301
9.84	411.307	412.315	[M-H]-	TRUE	NCGC00380316-01!(2Z)-2-[(E)-11-hydroxy-6-(hydroxymethyl)-2,4,8,10-tetramethyldodec-2-enylidene]-4-methylpentanedioic acid	C23H40O6	MoNA-export-LC-MS-MS_Negative_Mode.msp	540	836	638	328	422	238	+	PEE_D_PWE_P_100	0.0284776	342	3.35344
8.52	407.365	408.372	[M-H]-	TRUE	NCGC00384531-01!3-(2,4-dihydroxyphenyl)-7-hydroxy-6,8-bis(3-methylbut-2-enyl)-2,3-dihydrochromen-4-one	C25H28O5	MoNA-export-LC-MS-MS_Negative_Mode.msp	1145	1546	1264	0	138	368	+	PEE_D_PWE_P_100	0.00199578	1149.67	7.17721
9.7	204.134	205.141	[M-H]-	TRUE	N-Cinnamoylglycine	C11H11NO3	MoNA-export-LC-MS-MS_Negative_Mode.msp	1657	1434	1390	0	364	382	+	PEE_D_PWE_P_100	0.0011328	1245	8.33404
4.84	217.143	218.15	[M-H]-	TRUE	NCS-382	C13H14O3	Bruker MetaboBASE Personal Library 3.0	406	270	306	826	650	412			0.0756449	-302	-2.38418
7.79	254.192	255.199	[M-H]-	TRUE	N-decanoyl-L-Homoserine lactone	C14H25NO3	Bruker MetaboBASE Personal Library 3.0	540	766	56	40	122	36			0.14019	388	1.83636
10.39	210.143	211.15	[M-H]-	TRUE	N-Ethyl-4-menthane-3-carboxamide	C13H25NO	Bruker MetaboBASE Personal Library 3.0	148	0	106	214	238	138			0.103788	-112	-2.09885
12.72	164.114	165.121	[M-H]-	TRUE	N-formylanthranilic acid	C8H7NO3	Bruker MetaboBASE Personal Library 3.0	324	572	224	140	422	340			0.614104	72.6667	0.545977
9.88	121.099	122.107	[M-H]-	TRUE	Nicotinamide	C6H6N2O	MoNA-export-LC-MS-MS_Negative_Mode.msp	270	440	352	268	394	520			0.67218	-40	-0.455803
2.44	333.216	334.224	[M-H]-	TRUE	NICOTINAMIDE MONONUCLEOTIDE	C11H15N2O8P	MoNA-export-LC-MS-MS_Negative_Mode.msp	6040	7392	6200	8560	7594	7416			0.0772895	-1312.67	-2.36442
5.4	160.138	161.145	[M-H]-	TRUE	N-Methylglutamate	C6H11NO4	MoNA-export-LC-MS-MS_Negative_Mode.msp	346	694	304	398	152	546			0.649888	82.6667	0.489855
3.68	146.117	147.124	[M-H]-	TRUE	O-ACETYL-SERINE	C5H9NO4	MoNA-export-LC-MS-MS_Negative_Mode.msp	2232	2730	2048	1044	1068	1282	+	PEE_D_PWE_P_100	0.00516792	1205.33	5.54669
10.03	290.233	291.24	[M-H]-	TRUE	obscurolide A1	C15H17NO5	MoNA-export-LC-MS-MS_Negative_Mode.msp	170	487	418	370	710	552			0.248337	-185.667	-1.35005
2.28	245.082	246.089	[M-H]-	TRUE	Octopine	C9H18N4O4	Bruker MetaboBASE Personal Library 3.0	4408	5160	3412	5160	4428	4594			0.508566	-400.667	-0.725047
11.15	137.091	138.098	[M-H]-	TRUE	o-Hydroxybenzoate	C7H6O3	MoNA-export-LC-MS-MS_Negative_Mode.msp	2858	3146	3272	4140	4008	3280			0.0712982	-717.333	-2.43883
14.18	194.178	195.185	[M-H]-	TRUE	o-Hydroxyhippurate	C9H9NO4	MoNA-export-LC-MS-MS_Negative_Mode.msp	66	0	174	118	46	80			0.981758	-1.33333	-0.0243252
14.44	281.272	282.279	[M-H]-	TRUE	Oleic acid	C18H34O2	MoNA-export-LC-MS-MS_Negative_Mode.msp	104	0	212	344	298	382	+	PEE_D_PWE_P_100	0.0230814	-236	-3.58418
22.23	184.025	185.033	[M-H]-	TRUE	O-PHOSPHO-SERINE	C3H8NO6P	MoNA-export-LC-MS-MS_Negative_Mode.msp	17186	18828	23064	32023	31120	34739	+	PEE_D_PWE_P_100	0.00329238	-12934.7	-6.27506
2.5	97.0151	98.0224	[M-H]-	TRUE	Ortophosphate	H3O4P	MoNA-export-LC-MS-MS_Negative_Mode.msp	36212	37691	36068	67300	61982	64856	+	PEE_D_PWE_P_100	6.55641e-05	-28055.7	-17.2969
8.62	283.209	284.217	[M-H]-	TRUE	Oseltamivir carboxylate	C14H24N2O4	MoNA-export-LC-MS-MS_Negative_Mode.msp	486	622	1024	630	344	510			0.299937	216	1.18975
4.54	135.076	136.083	[M-H]-	TRUE	o-Toluate	C8H8O2	MoNA-export-LC-MS-MS_Negative_Mode.msp	728	96	184	386	80	436			0.883749	35.3333	0.155783
4.13	180.12	181.127	[M-H]-	TRUE	o-Tyrosine	C9H11NO3	Bruker HMDB Metabolite Library_2.0	74	92	142	70	150	216			0.414028	-42.6667	-0.910577
16.29	255.25	256.257	[M-H]-	TRUE	Palmitic acid	C16H32O2	MSMS-Neg-Vaniya-Fiehn_Natural_Products_Library_20200109.msp	306	588	204	246	300	142			0.331722	136.667	1.10352
10.21	281.21	282.218	[M-H]-	TRUE	Palmitoleic Acid ethyl ester	C18H34O2	Bruker MetaboBASE Personal Library 3.0	400	607	618	232	414	342			0.0743632	212.333	2.39991
3.27	218.138	219.145	[M-H]-	TRUE	Pantothenic Acid	C9H17NO5	Bruker HMDB Metabolite Library_2.0	112	134	240	90	64	250			0.717254	27.3333	0.38877
3.43	192.127	193.135	[M-H]-	TRUE	p-Butylaminobenzoic acid	C11H15NO2	Bruker MetaboBASE Personal Library 3.0	5614	6922	5438	1466	1688	1814	+	PEE_D_PWE_P_100	0.000825935	4335.33	9.05034
3.94	163.138	164.145	[M-H]-	TRUE	p-Coumaric acid	C9H8O3	MoNA-export-LC-MS-MS_Negative_Mode.msp	584	1158	680	3194	3044	3284	+	PEE_D_PWE_P_100	0.000242912	-2366.67	-12.403
11.6	157.126	158.133	[M-H]-	TRUE	Pelargonate	C9H18O2	MoNA-export-LC-MS-MS_Negative_Mode.msp	2006	2351	1978	5056	5984	5126	+	PEE_D_PWE_P_100	0.000522281	-3277	-10.191
12.07	241.23	242.237	[M-H]-	TRUE	Pentadecanoic acid	C15H30O2	Bruker Sumner MetaboBASE Plant Library - confirmed standards	370	594	652	1440	1030	1216	+	PEE_D_PWE_P_100	0.00922436	-690	-4.71224
2.45	165.035	166.042	[M-H]-	TRUE	PERILLIC ACID (-)	C10H14O2	MSMS-Neg-Vaniya-Fiehn_Natural_Products_Library_20200109.msp	8622	8682	8364	4060	3082	3674	+	PEE_D_PWE_P_100	7.9661e-05	4950.67	16.4655
4.05	349.297	350.304	[M-H]-	TRUE	PGD3	C20H30O5	Bruker MetaboBASE Personal Library 3.0	0	174	0	1520	1250	1266	+	PEE_D_PWE_P_100	0.000253604	-1287.33	-12.2673
8.67	301.299	302.306	[M-H]-	TRUE	Phe-His	C15H18N4O3	MoNA-Dipeptide_neg.msp	350	665	148	156	114	200			0.204319	231	1.51511
9.27	164.151	165.158	[M-H]-	TRUE	Phenylalanine	C9H11NO2	MoNA-export-LC-MS-MS_Negative_Mode.msp	65572	66810	62546	32558	34408	31636	+	PEE_D_PWE_P_100	2.86208e-05	32108.7	21.3197
9.36	166.095	167.103	[M-H]-	TRUE	Phenylephrine	C9H13NO2	MoNA-export-LC-MS-MS_Negative_Mode.msp	408	575	422	58	302	88	+	PEE_D_PWE_P_100	0.0270819	319	3.40781
9.23	167.129	168.136	[M-H]-	TRUE	Phloracetophenone	C8H8O4	MSMS-Neg-Vaniya-Fiehn_Natural_Products_Library_20200109.msp	190	258	190	144	82	302			0.624758	36.6667	0.529066
8.33	412.314	413.321	[M-H]-	TRUE	PHYSOSTIGMINE SALICYLATE	C22H27N3O5	MSMS-Neg-Vaniya-Fiehn_Natural_Products_Library_20200109.msp	274	574	112	100	526	294			0.945407	13.3333	0.0728705
4.19	243.177	244.185	[M-H]-	TRUE	PIDOTIMOD	C9H12N2O4S	MoNA-export-LC-MS-MS_Negative_Mode.msp	6444	7728	6430	3200	3098	2980	+	PEE_D_PWE_P_100	0.00097089	3774.67	8.67697
11.1	159.144	160.151	[M-H]-	TRUE	Pimelic acid	C7H12O4	MoNA-export-LC-MS-MS_Negative_Mode.msp	12256	13354	12216	49728	51714	49104	+	PEE_D_PWE_P_100	1.72451e-06	-37573.3	-43.1502
2.48	255.048	256.055	[M-H]-	TRUE	Pinocembrin	C15H12O4	MoNA-export-LC-MS-MS_Negative_Mode.msp	546	662	236	416	98	504			0.467658	142	0.801681
5.5	128.098	129.105	[M-H]-	TRUE	Pipecolic acid	C6H11NO2	MoNA-export-LC-MS-MS_Negative_Mode.msp	297352	265644	290162	76068	74376	78812	+	PEE_D_PWE_P_100	2.78144e-05	207967	21.4737
11.73	225.217	226.225	[M-H]-	TRUE	Porphobilinogen	C10H14N2O4	MoNA-export-LC-MS-MS_Negative_Mode.msp	3470	3591	2896	2078	2796	2158	+	PEE_D_PWE_P_100	0.0354748	975	3.12151
4.18	225.111	226.118	[M-H]-	TRUE	Porphobilinogen; LC-tDDA; CE40	C10H14N2O4	MoNA-export-LC-MS-MS_Negative_Mode.msp	304	182	212	152	80	102	+	PEE_D_PWE_P_100	0.045969	121.333	2.85915
15.42	245.206	246.213	[M-H]-	TRUE	PPOH	C15H18O3	Bruker MetaboBASE Personal Library 3.0	60	0	86	36	106	0			0.975137	1.33333	0.0331588
8.97	237.152	238.159	[M-H]-	TRUE	Primuletin	C15H10O3	MoNA-export-LC-MS-MS_Negative_Mode.msp	668	957	592	368	114	596			0.100092	379.667	2.13103
9.52	234.159	235.166	[M-H]-	TRUE	Procainamide	C13H21N3O	MoNA-export-LC-MS-MS_Negative_Mode.msp	588	840	260	206	212	164			0.0940279	368.667	2.1868
2.99	242.232	243.24	[M-H]-	TRUE	Pro-Gln	C10H17N3O4	MoNA-Dipeptide_neg.msp	0	50	0	66	94	0			0.321912	-36.6667	-1.12929
4.94	243.181	244.188	[M-H]-	TRUE	Pro-Glu	C10H16N2O5	MoNA-Dipeptide_neg.msp	566	1190	548	770	330	722			0.55979	160.667	0.635247
3.63	251.2	252.207	[M-H]-	TRUE	Pro-His	C11H16N4O3	MoNA-Dipeptide_neg.msp	1390	1390	1354	388	484	480	+	PEE_D_PWE_P_100	1.02178e-05	927.333	27.6218
11.38	227.126	228.133	[M-H]-	TRUE	Pro-Hyp	C10H16N2O4	MoNA-export-LC-MS-MS_Negative_Mode.msp	0	0	0	76	208	272	+	PEE_D_PWE_P_100	0.0325337	-185.333	-3.21178
11.61	113.116	114.123	[M-H]-	TRUE	Prolinamide	C5H10N2O	MoNA-export-LC-MS-MS_Negative_Mode.msp	1560	1793	1466	1802	2026	1734			0.132229	-247.667	-1.88686
16.76	242.255	243.262	[M-H]-	TRUE	Pro-Lys	C11H21N3O3	MoNA-Dipeptide_neg.msp	2174	2332	2316	186	200	230	+	PEE_D_PWE_P_100	2.3605e-06	2068.67	39.8871
12.07	201.188	202.195	[M-H]-	TRUE	Pro-Ser	C8H14N2O4	MoNA-Dipeptide_neg.msp	0	0	0	732	1170	660	+	PEE_D_PWE_P_100	0.00585065	-854	-5.35889
2.6	337.226	338.233	[M-H]-	TRUE	Prostaglandin A2-d4	C20D4H26O4	Bruker MetaboBASE Personal Library 3.0	872	996	624	758	472	568			0.16878	231.333	1.67735
4.26	337.237	338.245	[M-H]-	TRUE	Prostaglandin B2-d4	C20D4H26O4	Bruker MetaboBASE Personal Library 3.0	3320	4024	3732	2430	2420	2716	+	PEE_D_PWE_P_100	0.00662988	1170	5.17483
9.1	364.326	365.334	[M-H]-	TRUE	Prostaglandin F1a-d9	C20D9H27O5	Bruker MetaboBASE Personal Library 3.0	540	799	372	0	0	0	+	PEE_D_PWE_P_100	0.0100894	570.333	4.59228
12.55	353.274	354.281	[M-H]-	TRUE	Prostaglandin F2a	C20H34O5	MoNA-export-LC-MS-MS_Negative_Mode.msp	0	0	0	456	806	666	+	PEE_D_PWE_P_100	0.00320905	-642.667	-6.31876
9.76	215.108	216.115	[M-H]-	TRUE	Pro-Thr	C9H16N2O4	MoNA-Dipeptide_neg.msp	384	536	928	558	170	0			0.181905	373.333	1.61363
4.27	171.071	172.078	[M-H]-	TRUE	p-Toluenesulfonic acid	C7H8O3S	MoNA-export-LC-MS-MS_Negative_Mode.msp	6712	7772	7046	1604	1448	754	+	PEE_D_PWE_P_100	0.000131745	5908	14.4941
8.72	251.199	252.206	[M-H]-	TRUE	Punctaporonin B	C15H24O3	MoNA-export-LC-MS-MS_Negative_Mode.msp	1348	1470	832	922	872	572			0.128642	428	1.9107
10.01	167.114	168.122	[M-H]-	TRUE	Pyridoxamine	C8H12N2O2	MoNA-export-LC-MS-MS_Negative_Mode.msp	1184	1394	1042	7728	8350	7380	+	PEE_D_PWE_P_100	2.55993e-05	-6612.67	-21.9271
2.92	125.06	126.068	[M-H]-	TRUE	Pyrogallol	C6H6O3	MoNA-export-LC-MS-MS_Negative_Mode.msp	105820	109390	100362	284	106	124	+	PEE_D_PWE_P_100	2.33477e-06	105019	39.9968
10.76	310.159	311.167	[M-H]-	TRUE	R(-)-2,10,11-Trihydroxy-N-propylnoraporphine hydrobromide	C19H21NO3	Bruker MetaboBASE Personal Library 3.0	92	0	0	90	102	110			0.0883581	-70	-2.24269
9.98	235.144	236.151	[M-H]-	TRUE	Radicinin	C12H12O5	Bruker MetaboBASE Personal Library 3.0	212	382	312	242	244	204			0.230991	72	1.41131
11.44	299.264	300.271	[M-H]-	TRUE	rhodioloside	C14H20O7	MSMS-Neg-Vaniya-Fiehn_Natural_Products_Library_20200109.msp	1987	1657	1368	1030	1128	832	+	PEE_D_PWE_P_100	0.0275588	674	3.38887
22.96	147.011	148.019	[M-H]-	TRUE	Ribonolactone	C5H8O5	Bruker HMDB Metabolite Library_2.0	10174	11722	10752	9746	10534	9983			0.192906	795	1.56381
10.7	299.292	300.3	[M-H]-	TRUE	Roccellic Acid	C17H32O4	MSMS-Neg-Vaniya-Fiehn_Natural_Products_Library_20200109.msp	142	0	264	0	0	0			0.150718	135.333	1.77409
11.54	305.258	306.266	[M-H]-	TRUE	S-[(2Z)-2-Amino-2-{[(6,6-dimethylbicyclo[3.1.1]hept-2-yl)methyl]imino}ethyl] hydrogen sulfurothioate	C12H22N2O3S2	Bruker MetaboBASE Personal Library 3.0	136	0	240	446	204	326			0.112243	-200	-2.02976
2.98	275.222	276.23	[M-H]-	TRUE	Saccharopine	C11H20N2O6	Bruker HMDB Metabolite Library_2.0	0	0	0	252	176	328	+	PEE_D_PWE_P_100	0.00455523	-252	-5.74312
9.35	238.141	239.148	[M-H]-	TRUE	Salbutamol	C13H21NO3	MoNA-export-LC-MS-MS_Negative_Mode.msp	52	0	250	172	62	108			0.879544	-13.3333	-0.161479
8.97	137.055	138.062	[M-H]-	TRUE	Salicylic acid	C7H6O3	MoNA-export-LC-MS-MS_Negative_Mode.msp	392	535	284	248	134	84	+	PEE_D_PWE_P_100	0.046808	248.333	2.84126
12.66	271.301	272.308	[M-H]-	TRUE	SB 203186	C16H20N2O2	Bruker MetaboBASE Personal Library 3.0	1726	2025	1658	1870	1374	1546			0.324855	206.333	1.12149
12.15	307.276	308.283	[M-H]-	TRUE	sclareol	C20H36O2	MSMS-Neg-Vaniya-Fiehn_Natural_Products_Library_20200109.msp	330	472	588	236	302	208			0.0543456	214.667	2.69553
13.79	201.211	202.218	[M-H]-	TRUE	Sebacic acid	C10H18O4	MoNA-export-LC-MS-MS_Negative_Mode.msp	3646	3906	3916	7066	7320	7680	+	PEE_D_PWE_P_100	5.89775e-05	-3532.67	-17.7659
7.54	474.37	475.378	[M-H]-	TRUE	Ser Leu Lys Glu	C20H37N5O8	Bruker MetaboBASE Personal Library 3.0	74	0	138	64	90	100			0.751615	-14	-0.339063
11.27	260.241	261.249	[M-H]-	TRUE	Ser-Arg	C9H19N5O4	MoNA-Dipeptide_neg.msp	126	0	74	350	660	302	+	PEE_D_PWE_P_100	0.0348044	-370.667	-3.14129
2.19	203.104	204.111	[M-H]-	TRUE	Ser-Val	C8H16N2O4	MoNA-Dipeptide_neg.msp	700	404	596	820	398	724			0.628864	-80.6667	-0.522597
3.01	334.288	335.295	[M-H]-	TRUE	SKF 89976A	C22H25NO2	Bruker MetaboBASE Personal Library 3.0	102	0	78	120	100	58			0.413162	-32.6667	-0.912428
10.25	219.157	220.164	[M-H]-	TRUE	SNAP	C7H12N2O4S	Bruker MetaboBASE Personal Library 3.0	178198	179344	176818	4548	5550	4646	+	PEE_D_PWE_P_100	2.6874e-09	173205	217.365
5.93	181.159	182.167	[M-H]-	TRUE	Sorbitol	C6H14O6	MoNA-export-LC-MS-MS_Negative_Mode.msp	5830	6143	4558	3736	3422	3060	+	PEE_D_PWE_P_100	0.0157707	2104.33	4.02715
2.4	261.001	262.008	[M-H]-	TRUE	Sorbitol 6-phosphate	C6H15O9P	MoNA-export-LC-MS-MS_Negative_Mode.msp	178	324	326	0	80	40	+	PEE_D_PWE_P_100	0.0120957	236	4.35645
24.8	219.091	220.099	[M-H]-	TRUE	SP600125	C14H8N2O	Bruker MetaboBASE Personal Library 3.0	916	1137	878	0	764	0			0.0538858	722.333	2.70373
14.21	283.294	284.301	[M-H]-	TRUE	Stearic acid	C18H36O2	MoNA-export-LC-MS-MS_Negative_Mode.msp	406	609	330	136	390	366			0.263424	151	1.30009
14.76	311.305	312.312	[M-H]-	TRUE	Stearic Acid ethyl ester	C20H40O2	Bruker MetaboBASE Personal Library 3.0	13032	14303	6960	6388	7876	6380			0.121329	4550.33	1.96162
12.04	173.166	174.173	[M-H]-	TRUE	Suberate	C8H14O4	MoNA-export-LC-MS-MS_Negative_Mode.msp	15950	17548	14948	39408	39992	38484	+	PEE_D_PWE_P_100	1.21474e-05	-23146	-26.4475
3.63	173.091	174.098	[M-H]-	TRUE	Suberic acid	C8H14O4	MoNA-export-LC-MS-MS_Negative_Mode.msp	64012	62128	63420	25456	23942	25820	+	PEE_D_PWE_P_100	1.16133e-06	38114	47.6409
4.51	173.092	174.1	[M-H]-	TRUE	Suberic acid (Not validated)	C8H14O4	MoNA-export-LC-MS-MS_Negative_Mode.msp	15256	15438	14936	6744	5778	4838	+	PEE_D_PWE_P_100	7.81062e-05	9423.33	16.5478
21.86	100.985	101.992	[M-H]-	TRUE	SUCCINATE SEMIALDEHYDE	C4H6O3	MoNA-export-LC-MS-MS_Negative_Mode.msp	7176	7443	7206	10364	9584	12183	+	PEE_D_PWE_P_100	0.0113785	-3435.33	-4.43493
9.37	299.221	300.228	[M-H]-	TRUE	Sulfaquinoxaline	C14H12N4O2S	MoNA-export-LC-MS-MS_Negative_Mode.msp	354	474	642	506	510	348			0.739459	35.3333	0.356525
9.52	266.239	267.246	[M-H]-	TRUE	Sulfisoxazole	C11H13N3O3S	MoNA-export-LC-MS-MS_Negative_Mode.msp	254	493	198	146	82	118			0.096623	199.667	2.16245
2.8	357.279	358.286	[M-H]-	TRUE	sweroside	C16H22O9	MoNA-export-LC-MS-MS_Negative_Mode.msp	0	0	0	11043	12808	12676	+	PEE_D_PWE_P_100	2.79335e-05	-12175.7	-21.4506
2.95	149.118	150.126	[M-H]-	TRUE	Tartaric acid	C4H6O6	MoNA-export-LC-MS-MS_Negative_Mode.msp	16494	17168	15838	26914	24946	27686	+	PEE_D_PWE_P_100	0.00037354	-10015.3	-11.1091
3.3	119.092	120.099	[M-H]-	TRUE	Tartronate	C3H4O5	MoNA-export-LC-MS-MS_Negative_Mode.msp	6110	8228	6458	7316	6272	6810			0.863093	132.667	0.183825
8.6	210.191	211.199	[M-H]-	TRUE	Terbutylazine-2-hydroxy	C9H17N5O	MoNA-export-LC-MS-MS_Negative_Mode.msp	114	0	334	34	100	252			0.868778	20.6667	0.176091
8.14	257.204	258.211	[M-H]-	TRUE	Tetradecanedioic acid	C14H26O4	Bruker MetaboBASE Personal Library 3.0	300	472	176	0	338	0			0.224435	203.333	1.43566
7.38	333.259	334.266	[M-H]-	TRUE	tetranor-PGDM-d6	C16D6H18O7	Bruker MetaboBASE Personal Library 3.0	6757	7213	6882	4884	3644	3324	+	PEE_D_PWE_P_100	0.0037362	3000	6.06317
8.04	333.249	334.256	[M-H]-	TRUE	tetranor-PGEM-d6	C16D6H18O7	Bruker MetaboBASE Personal Library 3.0	0	0	0	0	334	216			0.134094	-183.333	-1.87474
2.75	135.095	136.103	[M-H]-	TRUE	Threonic acid	C4H8O5	Bruker HMDB Metabolite Library_2.0	39900	42400	38860	94432	90126	94818	+	PEE_D_PWE_P_100	8.71147e-06	-52738.7	-28.7502
2.9	247.214	248.221	[M-H]-	TRUE	Thr-Glu	C9H16N2O6	MoNA-Dipeptide_neg.msp	74	86	62	80	36	202			0.557991	-32	-0.6383
9.75	246.166	247.173	[M-H]-	TRUE	Thr-Lys	C10H21N3O4	MoNA-Dipeptide_neg.msp	1354	1529	1240	1214	1416	1148			0.379311	115	0.987477
7.9	321.206	322.213	[M-H]-	TRUE	THYMIDINE 5'-MONOPHOSPHATE	C10H15N2O8P	MoNA-export-LC-MS-MS_Negative_Mode.msp	216	374	50	142	106	358			0.930587	11.3333	0.0927164
9.16	241.196	242.203	[M-H]-	TRUE	Thymidine; LC-tDDA; CE40	C10H14N2O5	MoNA-export-LC-MS-MS_Negative_Mode.msp	12634	14326	12138	6728	6838	5824	+	PEE_D_PWE_P_100	0.000871679	6569.33	8.92426
8.49	125.094	126.101	[M-H]-	TRUE	Thymine	C5H6N2O2	MoNA-export-LC-MS-MS_Negative_Mode.msp	1760	1988	2090	1930	1692	1746			0.265977	156.667	1.29191
3.18	149.116	150.123	[M-H]-	TRUE	Thymol	C10H14O	MoNA-export-LC-MS-MS_Negative_Mode.msp	2808	4380	5142	3226	3010	4160			0.450915	644.667	0.834548
9.08	227.126	228.134	[M-H]-	TRUE	Traumatic Acid	C12H20O4	Bruker HMDB Metabolite Library_2.0	434	722	166	114	0	0			0.071148	402.667	2.44079
8.92	353.272	354.279	[M-H]-	TRUE	tricosanoic acid	C23H46O2	Bruker Sumner MetaboBASE Plant Library - confirmed standards	1910	2174	1746	616	908	750	+	PEE_D_PWE_P_100	0.00140657	1185.33	7.8735
6.2	183.076	184.083	[M-H]-	TRUE	Trimidox	C7H8N2O4	Bruker MetaboBASE Personal Library 3.0	226	519	192	1362	1052	1470	+	PEE_D_PWE_P_100	0.00379349	-982.333	-6.03809
7.22	223.139	224.147	[M-H]-	TRUE	Trinexapac	C11H12O5	MoNA-export-LC-MS-MS_Negative_Mode.msp	300	613	136	262	166	416			0.687189	68.3333	0.433226
8.04	222.151	223.158	[M-H]-	TRUE	Trp derivative	C11H13NO4	Bruker MetaboBASE Personal Library 3.0	126	0	118	102	68	112			0.78226	-12.6667	-0.295579
0.31	317.102	318.109	[M-H]-	TRUE	Trp-Asn	C15H18N4O4	MoNA-Dipeptide_neg.msp	171964	173699	168640	172590	164854	172780			0.674215	1359.67	0.452725
3.99	300.135	301.142	[M-H]-	TRUE	Trp-Pro	C16H19N3O3	MoNA-Dipeptide_neg.msp	0	0	0	86	52	74	+	PEE_D_PWE_P_100	0.00208043	-70.6667	-7.09829
11.04	202.17	203.177	[M-H]-	TRUE	Tryptophanamide	C11H13N3O	MoNA-export-LC-MS-MS_Negative_Mode.msp	2382	2693	2288	1718	2296	1610			0.0776618	579.667	2.36001
18.4	215.271	216.278	[M-H]-	TRUE	Tuckolide	C10H16O5	Bruker MetaboBASE Personal Library 3.0	204	497	450	330	340	0			0.327878	160.333	1.11354
11.01	230.212	231.22	[M-H]-	TRUE	UNDEC-2-ENE-8,10-DIYNOIC ACID ISOBUTYLAMIDE	C15H21NO	Bruker MetaboBASE Personal Library 3.0	2166	2330	2292	2026	2262	1666			0.197835	278	1.54243
4.16	215.172	216.179	[M-H]-	TRUE	Undecanedioic acid	C11H20O4	MoNA-export-LC-MS-MS_Negative_Mode.msp	166	150	136	178	94	116			0.467489	21.3333	0.802008
4.03	185.13	186.137	[M-H]-	TRUE	Undecanoic acid	C11H22O2	Bruker Sumner MetaboBASE Plant Library - confirmed standards	114	138	130	68	56	342			0.779872	-28	-0.298942
4.24	111.076	112.083	[M-H]-	TRUE	Uracil	C4H4N2O2	MoNA-export-LC-MS-MS_Negative_Mode.msp	5594	4908	5130	4042	2524	3914	+	PEE_D_PWE_P_100	0.0310125	1717.33	3.26233
5.01	167.102	168.11	[M-H]-	TRUE	Uric acid; LC-tDDA; CE40	C5H4N4O3	MoNA-export-LC-MS-MS_Negative_Mode.msp	40156	44264	39412	192098	185518	183398	+	PEE_D_PWE_P_100	1.10733e-06	-145727	-48.2123
3.35	323.187	324.195	[M-H]-	TRUE	Uridine 5'-monophosphate	C9H13N2O9P	MoNA-export-LC-MS-MS_Negative_Mode.msp	996	898	680	1104	646	1204			0.552395	-126.667	-0.647842
6.1	323.186	324.193	[M-H]-	TRUE	Uridine monophosphate (UMP)	C9H13N2O9P	Bruker MetaboBASE Personal Library 3.0	300	481	0	84	136	326			0.646812	78.3333	0.494605
6.4	281.224	282.231	[M-H]-	TRUE	Vaccenic acid	C18H34O2	Bruker MetaboBASE Personal Library 3.0	568	700	628	2984	3162	2657	+	PEE_D_PWE_P_100	0.000112844	-2302.33	-15.0751
3.85	116.092	117.1	[M-H]-	TRUE	Val	C5H11NO2	MoNA-export-LC-MS-MS_Negative_Mode.msp	90	96	44	216	46	108			0.422791	-46.6667	-0.892027
8.75	302.201	303.208	[M-H]-	TRUE	Val Trp	C16H21N3O3	Bruker MetaboBASE Personal Library 3.0	702	798	766	804	634	350			0.304543	159.333	1.17674
5.05	244.167	245.174	[M-H]-	TRUE	Val-Gln	C10H19N3O4	MoNA-Dipeptide_neg.msp	94	584	150	334	552	212			0.650408	-90	-0.489053
12.87	244.202	245.21	[M-H]-	TRUE	Val-Lys	C11H23N3O3	MoNA-Dipeptide_neg.msp	1158	1437	920	172	140	250	+	PEE_D_PWE_P_100	0.00299723	984.333	6.43645
8.27	222.152	223.159	[M-H]-	TRUE	Vanillic acid diethylamide	C12H17NO3	Bruker MetaboBASE Personal Library 3.0	148	0	146	96	80	150			0.851374	-10.6667	-0.199813
5.02	458.339	459.346	[M-H]-	TRUE	VCH-916	C26H37NO4S	Bruker MetaboBASE Personal Library 3.0	342	168	212	492	974	508			0.066277	-417.333	-2.50689
9.73	211.076	212.083	[M-H]-	TRUE	Volemitol	C7H16O7	MoNA-export-LC-MS-MS_Negative_Mode.msp	484	710	250	344	636	300			0.763299	54.6667	0.322398
6.54	151.099	152.106	[M-H]-	TRUE	Xanthine	C5H4N4O2	Bruker HMDB Metabolite Library_2.0	13352	14970	13240	32708	32154	30694	+	PEE_D_PWE_P_100	2.55613e-05	-17998	-21.9353
8.86	227.179	228.186	[M-H]-	TRUE	Xanthyletin	C14H12O3	MSMS-Neg-Vaniya-Fiehn_Natural_Products_Library_20200109.msp	378	486	198	196	682	524			0.532167	-113.333	-0.682907
3.27	319.279	320.286	[M-H]-	TRUE	zearalenol	C18H24O5	MSMS-Neg-Vaniya-Fiehn_Natural_Products_Library_20200109.msp	0	0	52	84	126	414			0.143996	-190.667	-1.81329
8.67	266.221	267.228	[M-H]-	TRUE	Zidovudine	C10H13N5O4	MoNA-export-LC-MS-MS_Negative_Mode.msp	308	421	714	568	584	0			0.691129	97	0.427343
4.4	235.161	236.169	[M-H]-	TRUE	Zileuton	C11H12N2O2S	MoNA-export-LC-MS-MS_Negative_Mode.msp	290	120	196	230	96	104			0.42156	58.6667	0.894612
8.24	253.209	254.216	[M-H]-	TRUE	2-cis-Hexadecenoic Acid	C16H30O2	Bruker MetaboBASE Personal Library 3.0	1288	1447	1212	3136	3634	3030	+	PEE_D_PWE_P_100	0.000602658	-1951	-9.82112
4.83	203.112	204.119	[M-H]-	TRUE	γ-D-Glutamylglycine	C7H12N2O5	Bruker MetaboBASE Personal Library 3.0	1316	642	1212	382	394	920			0.147959	491.333	1.78995
